# Supplementary material for: Microarray and bioinformatic analysis reveal the parental genes of m6A modified circRNAs as novel prognostic signatures in colorectal cancer
Source: Front Oncol. 2022 Jul 29;12:939790. doi: 10.3389/fonc.2022.939790 (PMC9373052; doi:10.3389/fonc.2022.939790)
Supplement: Supplementary file 3 [file Table_1.xlsx]

## Sheet: hyper_tumor_vs_normal
(hyper) tumor_vs_normal: fold-change >= 2.0
# Column A: circRNA_ID, circRNA accession number
# Column B: Alias, The alias name of circRNA
# Column C: Source, The source of the circRNA, including circBase and scientific publications
# Column D: Mean m6A circRNA methylation quantity for all tumor samples
# Column E: Mean m6A circRNA methylation quantity for all normal samples
# Column F: Fold-change, Fold change by comparing m6A circRNA methylation quantity between all tumor and normal samples
# Column G: Regulation, up(hyper) or down(hypo) regulation by comparing m6A circRNA methylation quantity between all tumor and normal samples
# Column H: The mean percentage of m6A circRNA methylation (%Modified) for all tumor samples
# Column I: The mean percentage of m6A circRNA methylation (%Modified) for all normal samples
# Column J ~ M: Quantity or % m6A of samples
# Column N ~ X: Annotations of gene
circRNA_ID	Alias	source	tumor(mean)	normal(mean)	Foldchange	Regulation	tumor(Mean % m6A)	normal(Mean % m6A)	tumor(IP,Normalized)	normal(IP,Normalized)	tumor(% m6A)	normal(% m6A)	type	probeID	chrom	strand	txStart	txEnd	circRNA_type	best_transcript	GeneSymbol	Sequence	miRNAs
hsa_circRNA_009052	hsa_circ_0009052	circBase	-0.267403	-1.63758	2.58503	up	0.304624	0.261116	-0.267403	-1.63758	0.304624	0.261116	false	ASCRP3007929	chr17	+	60741908	60742310	exonic	NM_006039	MRC2	GACCTATGTGCTCTGCCCTACCACGAACCCAACGTCTTCCTCATCTTCAGCCATGGACTG	hsa-miR-6754-5p	hsa-miR-138-5p	hsa-miR-661	hsa-miR-3190-5p	hsa-miR-4270
hsa_circRNA_104797	hsa_circ_0087293	circBase	-6.49811	-8.04297	2.91776	up	0.222923	0.090528	-6.49811	-8.04297	0.222923	0.090528	false	ASCRP3001854	chr9	+	82267504	82268990	exonic	NR_104239	TLE4	AGAGACTCCATCAAGCAGCAACAACTCCAGGCCCAGCATTTATCACATGGACATGGTCTC	hsa-miR-185-3p	hsa-miR-762	hsa-miR-9-5p	hsa-miR-345-3p	hsa-miR-103a-2-5p
hsa_circRNA_405689		25070500	-4.41407	-7.35069	7.65614	up	0.438037	0.11001	-4.41407	-7.35069	0.438037	0.11001	false	ASCRP3010892	chr18	-	46855947	46906128	intronic	ENST00000442713	DYM	TAGTGAACCACTTGCTTGGACCCTCCTATGATTGAAAACAATCCTCGAACAGGAAATCTT	hsa-miR-548n	hsa-miR-4739	hsa-miR-1285-3p	hsa-miR-7851-3p	hsa-miR-3121-3p
hsa_circRNA_006349	hsa_circ_0006349	circBase	4.09292	2.72675	2.57787	up	0.228418	0.1955	4.09292	2.72675	0.228418	0.1955	false	ASCRP3007965	chr1	+	32557275	32566163	exonic	NM_018056	TMEM39B	GACGTCTCCCACTTCCGCTTCCATGTTTGGGATGTACATTCCGTTCCTGCAGCTGAATTG	hsa-miR-214-3p	hsa-miR-3619-5p	hsa-miR-761	hsa-miR-4449	hsa-miR-5589-5p
hsa_circRNA_047418	hsa_circ_0047418	circBase	-5.79554	-6.80321	2.01067	up	0.168165	0.126053	-5.79554	-6.80321	0.168165	0.126053	false	ASCRP3011452	chr18	-	33688493	33703627	exonic	NM_012319	SLC39A6	TCCTTATATCAGCTTGACCTGGGTTGGTGGTTTTATAGCCATTTCCATCATCAGTTTCCT	hsa-miR-494-3p	hsa-miR-4703-5p	hsa-miR-1178-3p	hsa-miR-4530	hsa-miR-302d-3p
hsa_circRNA_406019		25070500	-0.157383	-1.19166	2.04809	up	0.490441	0.506782	-0.157383	-1.19166	0.490441	0.506782	false	ASCRP3012149	chr2	+	202013725	202019130	sense overlapping	NM_003879	CFLAR	TGCCTGGCTTATTCTCTCCATTTTCAAGAAGAACCAGTGAAGAAATCCATTCAGGAATCA	hsa-miR-6805-3p	hsa-miR-5584-5p	hsa-miR-1914-5p	hsa-miR-6856-5p	hsa-miR-3929
hsa_circRNA_100138	hsa_circ_0009057	circBase	-5.35967	-6.50244	2.20804	up	0.43473	0.284289	-5.35967	-6.50244	0.43473	0.284289	false	ASCRP3012455	chr1	+	31810021	31811895	exonic	NM_016505	ZCCHC17	TGGGAAAGACCTTGATCCCAACAATGTTATCATTGAGTCTGGTCCATCGAACTCATATGT	hsa-miR-27a-5p	hsa-miR-769-3p	hsa-miR-215-3p	hsa-miR-450b-3p	hsa-miR-335-3p
hsa_circRNA_104939	hsa_circ_0089131	circBase	0.315353	-0.701728	2.02382	up	0.259419	0.366551	0.315353	-0.701728	0.259419	0.366551	false	ASCRP3007516	chr9	+	133738149	133738422	exonic	NM_005157	ABL1	GAAGAAATACAGCCTGACGGTGGCCGTGAAGACCTTGAAGCTCTACGTCTCCTCCGAGAG	hsa-miR-193b-3p	hsa-miR-194-3p	hsa-miR-762	hsa-miR-486-5p	hsa-miR-892b
hsa_circRNA_101353	hsa_circ_0031897	circBase	-3.89648	-5.65002	3.37185	up	0.245367	0.141931	-3.89648	-5.65002	0.245367	0.141931	false	ASCRP3007575	chr14	+	51710573	51713938	exonic	NM_030755	TMX1	GAAGAGTATTGAGCCCGTTTCATCATGGTTTGGTCCAGGTTCTGTTCTTTATGCCCCGTG	hsa-miR-561-3p	hsa-miR-545-3p	hsa-miR-504-5p	hsa-miR-450b-5p	hsa-miR-335-5p
hsa_circRNA_103336	hsa_circ_0065049	circBase	-6.37948	-7.50861	2.18727	up	0.308389	0.21522	-6.37948	-7.50861	0.308389	0.21522	false	ASCRP3003232	chr3	-	44974609	45000952	exonic	NM_016598	ZDHHC3	ATTCCACTTCCTGCATTGCTTTGAAGAAGATTGGACAAATGCCAGTATGGACAGAATAGC	hsa-miR-17-3p	hsa-miR-92a-2-5p	hsa-miR-188-3p	hsa-miR-493-5p	hsa-miR-582-5p
hsa_circRNA_000901	hsa_circ_0000901	circBase	-6.48732	-7.66883	2.26815	up	0.242969	0.179079	-6.48732	-7.66883	0.242969	0.179079	false	ASCRP3003731	chr19	-	15471658	15473062	exonic	NM_005858	AKAP8	CAATCACAACCGCAGGAATTCAGTTTGCCTGTTCTGTATGCAAGTTCCGTAGCTTTGATG	hsa-miR-4433b-5p	hsa-miR-6893-3p	hsa-miR-6894-3p	hsa-miR-4433a-5p	hsa-miR-4728-3p
hsa_circRNA_406412		25070500	-2.81947	-4.0549	2.35452	up	0.0945379	0.104287	-2.81947	-4.0549	0.0945379	0.104287	false	ASCRP3002448	chr3	-	186517507	186517774	intronic	ENST00000296273	RFC4	AGTGAGATTAAGATCCAGTTCTTTTGTTTTTTTGTTTTTTTTTTGAGACTCTGGTCTCAA	hsa-miR-8084	hsa-miR-3923	hsa-miR-3163	hsa-miR-3613-3p	hsa-miR-367-5p
hsa_circRNA_028561	hsa_circ_0028561	circBase	-4.99136	-6.32955	2.52834	up	0.268701	0.183624	-4.99136	-6.32955	0.268701	0.183624	false	ASCRP3011064	chr12	-	116413319	116460406	exonic	NM_015335	MED13L	TATTGCTTTACCAAACAGTGAGCATTTGTCCTGTGCTTTCACATTCTTTCTGCATGGAGA	hsa-miR-766-5p	hsa-miR-6855-5p	hsa-miR-6766-5p	hsa-miR-6796-5p	hsa-miR-4446-3p
hsa_circRNA_000983	hsa_circ_0000983	circBase	-5.05107	-6.13815	2.12445	up	0.35706	0.260052	-5.05107	-6.13815	0.35706	0.260052	false	ASCRP3009731	chr2	+	24786772	24807429	sense overlapping	NM_003743	NCOA1	GGGGCTTAGAAATTAACAGGAGTTCTTCTGCTAGGAACCCTGTTTCCTTTTACTGTTCCA	hsa-miR-3145-3p	hsa-miR-3916	hsa-miR-4644	hsa-miR-329-5p	hsa-miR-153-5p
hsa_circRNA_005616	hsa_circ_0005616	circBase	-5.87347	-7.37077	2.82314	up	0.363909	0.205299	-5.87347	-7.37077	0.363909	0.205299	false	ASCRP3013073	chr12	+	938227	939110	intronic	ENST00000315939	WNK1	TTCTCACCCCGGAAACATTTCTTTGATTGTCTTTGGCATCCTGAAATCTCTGGCCCAATA	hsa-miR-6830-5p	hsa-miR-1252-5p	hsa-miR-6124	hsa-miR-651-3p	hsa-miR-4668-5p
hsa_circRNA_400064	hsa_circ_0092315	circBase	-0.514903	-1.59697	2.11707	up	0.093785	0.121566	-0.514903	-1.59697	0.093785	0.121566	false	ASCRP3003858	chr21	+	45545508	45545708	intronic	ENST00000291576	PWP2	CACAGCTTCCACACCCACGCCCCATCGGGGCAGAAGCCCACTGTCCCCTAAATGTTTCTG	hsa-miR-658	hsa-miR-494-3p	hsa-miR-675-5p	hsa-miR-604	hsa-miR-361-3p
hsa_circRNA_404554		25070500	-6.18378	-7.72067	2.90169	up	0.395729	0.327316	-6.18378	-7.72067	0.395729	0.327316	false	ASCRP3004491	chr1	+	98858610	98860946	intergenic			CAGTTCACAGAAGTCCCTTTGCAGAGACTCCTCAGAGGCCAAAAATGATTCCCCGACTGG	hsa-miR-1288-5p	hsa-miR-15b-3p	hsa-miR-548a-5p	hsa-miR-3143	hsa-miR-943
hsa_circRNA_007630	hsa_circ_0007630	circBase	0.247251	-0.906416	2.22479	up	0.300957	0.36852	0.247251	-0.906416	0.300957	0.36852	false	ASCRP3003544	chr3	+	152163070	152165562	exonic	NM_021038	MBNL1	CAACATGCAGTTACAACAGCATACAGCATTTCTCCCACCAGGTATGTCGAGAGTACCAAC	hsa-miR-5047	hsa-miR-1184	hsa-miR-7156-3p	hsa-miR-134-5p	hsa-miR-4716-3p
hsa_circRNA_405716		25070500	2.111	0.795571	2.48876	up	0.256058	0.325018	2.111	0.795571	0.256058	0.325018	false	ASCRP3013547	chr19	+	4421355	4421489	intronic	ENST00000301280	CHAF1A	TTTTCTCATGATGGAAGGAAGCATAATGGATTATGAAAATCACTTCTCCCCCTCAGCCCA	hsa-miR-6779-3p	hsa-miR-7162-5p	hsa-miR-516a-3p	hsa-miR-516b-3p	hsa-miR-146b-3p
hsa_circRNA_103953	hsa_circ_0074101	circBase	-3.37471	-4.85071	2.78177	up	0.495556	0.412126	-3.37471	-4.85071	0.495556	0.412126	false	ASCRP3004843	chr5	+	137708362	137708530	exonic	NM_016604	KDM3B	CATTCGAGTCTCCATTGCACAATGGCCAGCCCTGATCTTTGTAGAATTTGATGGCTGTAA	hsa-miR-298	hsa-miR-874-3p	hsa-miR-432-5p	hsa-miR-300	hsa-miR-539-3p
hsa_circRNA_101490	hsa_circ_0000592	circBase	-5.85162	-6.95988	2.15586	up	0.266741	0.127966	-5.85162	-6.95988	0.266741	0.127966	false	ASCRP3000629	chr15	+	41988272	41991357	exonic	NM_001080541	MGA	AAGCAGGTGATACATCCTGGTCTTCAAGAAGTCTTATTGCCAGCAGTTTTGAAGATGACT	hsa-miR-501-5p	hsa-miR-130b-5p	hsa-miR-30a-3p	hsa-miR-141-5p	hsa-miR-520g-5p
hsa_circRNA_022847	hsa_circ_0022847	circBase	2.05991	0.956752	2.14824	up	0.304128	0.330701	2.05991	0.956752	0.304128	0.330701	false	ASCRP3008622	chr11	-	65373231	65375919	exonic	NM_002419	MAP3K11	GATGACTCATCCCCCTTAGGATCTCCTTCCACACCCCCAGCACTCAATGTTTTGCTGCTG	hsa-miR-4279	hsa-miR-6743-3p	hsa-miR-199a-3p	hsa-miR-199b-3p	hsa-miR-6756-5p
hsa_circRNA_025597	hsa_circ_0025597	circBase	-4.80428	-6.09776	2.4512	up	0.518435	0.398772	-4.80428	-6.09776	0.518435	0.398772	false	ASCRP3000989	chr12	-	21788274	21810728	exonic	NM_001174097	LDHB	ACAAATAAAATTAACTATTGTAGTGTGCTCCGCACGACTGTTACAGAGGTCTCCAGAGCC	hsa-miR-3157-5p	hsa-miR-4802-3p	hsa-miR-5088-5p	hsa-miR-449b-3p	hsa-miR-5187-5p
hsa_circRNA_102411	hsa_circ_0048492	circBase	1.21009	0.10504	2.15106	up	0.222907	0.219113	1.21009	0.10504	0.222907	0.219113	false	ASCRP3010215	chr19	-	3550981	3551192	exonic	NM_174983	MFSD12	GTGGAGCTCACGGCACTCAGGCACCGTCTGCGTCCTGCTGTCCTTCCCCTTCATCTTCAG	hsa-miR-877-5p	hsa-miR-24-3p	hsa-miR-887-3p	hsa-let-7b-5p	hsa-miR-485-5p
hsa_circRNA_103122	hsa_circ_0004339	circBase	-5.16172	-6.30345	2.20645	up	0.516493	0.3989	-5.16172	-6.30345	0.516493	0.3989	false	ASCRP3001036	chr21	-	34953607	34958487	exonic	NM_017613	DONSON	ACAATGCAAATGCTTAAGACTTCACATGTATCATTCTCCGAGCCTGATATTCCGTCCTCA	hsa-miR-296-3p	hsa-miR-135a-5p	hsa-miR-135b-5p	hsa-miR-548d-5p	hsa-miR-570-5p
hsa_circRNA_103397	hsa_circ_0001975	circBase	-6.88826	-7.99783	2.15783	up	0.350864	0.178169	-6.88826	-7.99783	0.350864	0.178169	false	ASCRP3003092	chr3	+	57827025	57843886	exonic	NM_007159	SLMAP	ATGGGAAACCAATTACAGGCATGCTCCAAATTACCCATGGGTGTATTGTTTCCACAATAA	hsa-miR-421	hsa-miR-29b-2-5p	hsa-miR-424-5p	hsa-miR-660-3p	hsa-miR-497-5p
hsa_circRNA_002178	hsa_circ_0000519	circBase	1.66517	0.410886	2.38549	up	0.167999	0.171591	1.66517	0.410886	0.167999	0.171591	false	ASCRP3005796	chr14	-	20811436	20811534	sense overlapping	NR_002312	RPPH1	CTAACAGGGCTCTCCCTGAGCTTCGGGGAGCTGAGTGCGTCCTGTCACTCCACTCCCATG	hsa-miR-328-3p	hsa-miR-1296-5p	hsa-miR-146b-3p	hsa-miR-330-5p	hsa-miR-671-5p
hsa_circRNA_104640	hsa_circ_0001806	circBase	3.65134	1.417	4.70549	up	0.332249	0.301346	3.65134	1.417	0.332249	0.301346	false	ASCRP3009815	chr8	+	68018139	68028357	exonic	NM_024790	CSPP1	GGTGTCTCCCAGTGCTCCAGACAATGAAACATCCAAATCTGCTAATCAAGATACCTGTAG	hsa-miR-193a-5p	hsa-miR-520g-3p	hsa-miR-520h	hsa-miR-508-5p	hsa-miR-519d-5p
hsa_circRNA_102064	hsa_circ_0043469	circBase	-4.87048	-5.96473	2.13502	up	0.385643	0.435809	-4.87048	-5.96473	0.385643	0.435809	false	ASCRP3004665	chr17	+	37880978	37882106	exonic	NM_004448	ERBB2	CATCTGCACCATTGATGTCTACATGATCATGGTCAAATGAAGCATACGTGATGGCTGGTG	hsa-miR-769-3p	hsa-miR-762	hsa-miR-92a-1-5p	hsa-miR-214-3p	hsa-miR-761
hsa_circRNA_405581		25070500	-7.21955	-8.29875	2.11286	up	0.569515	0.70735	-7.21955	-8.29875	0.569515	0.70735	false	ASCRP3009858	chr17	+	40445063	40445893	intronic	ENST00000345506	STAT5A	GTAAGTGGTCAGTTTCTGAAATAATAAAGGCACTGGGCATCTACATGGACAATGGCACAG	hsa-miR-1976	hsa-miR-6849-3p	hsa-miR-5699-3p	hsa-miR-4760-3p	hsa-miR-20b-3p
hsa_circRNA_075706	hsa_circ_0075706	circBase	-6.35709	-7.87973	2.87317	up	0.329111	0.207523	-6.35709	-7.87973	0.329111	0.207523	false	ASCRP3012107	chr6	-	17624791	17665616	exonic	NM_005124	NUP153	TGCATTTGGCTCTGGAACAACTCCTAATTCTAGTGGATTCTCAATATCCTCCTGTTCAGA	hsa-miR-1273e	hsa-miR-5580-5p	hsa-miR-19b-2-5p	hsa-miR-6511a-5p	hsa-miR-520a-5p
hsa_circRNA_100053	hsa_circ_0009910	circBase	3.08426	2.0055	2.11223	up	0.128576	0.152172	3.08426	2.0055	0.128576	0.152172	false	ASCRP3002927	chr1	+	12049221	12052747	exonic	NM_014874	MFN2	ATGAAAGTGGCTTTTTTTGGCCGCGCAATGTCCCTGCTCTTCTCTCGATGCAACTCTATC	hsa-miR-17-5p	hsa-miR-20a-5p	hsa-miR-106a-5p	hsa-miR-22-5p	hsa-miR-455-5p
hsa_circRNA_406826		25070500	3.89864	2.6164	2.43216	up	0.278508	0.323329	3.89864	2.6164	0.278508	0.323329	false	ASCRP3011344	chr6	+	110048311	110064975	exonic	NM_014845	FIG4	TCCAGAGGTTTGGCTCTCCCATCATCATCTTGAATTTAGTGAAGGTTTTGTCAGGTTCTT	hsa-miR-203a-3p	hsa-miR-499a-3p	hsa-miR-4704-3p	hsa-miR-380-3p	hsa-miR-499b-3p
hsa_circRNA_400455		25242744	0.666848	-0.436972	2.14923	up	0.4195	0.399029	0.666848	-0.436972	0.4195	0.399029	false	ASCRP3000801	chr1	-	235409734	235424067	exonic	NM_016374	ARID4B	AATAGAGGAAGAAGATCTAATCATATGCCCTTGATGAGCCTCCCTATTTGACAGTGGGCA	hsa-miR-6780a-3p	hsa-miR-4778-3p	hsa-miR-128-3p	hsa-miR-6740-3p	hsa-miR-942-5p
hsa_circRNA_055755	hsa_circ_0055755	circBase	4.00462	2.82427	2.26632	up	0.351822	0.39594	4.00462	2.82427	0.351822	0.39594	false	ASCRP3013426	chr2	+	98263529	98264657	exonic	NM_001862	COX5B	TTTCTTCTTTCCAGTAAAGACTAGCCATTGCATTGGCTCCTTCTCCCATAGTGGTGTTCC	hsa-miR-7156-3p	hsa-miR-6845-5p	hsa-miR-103a-2-5p	hsa-miR-211-5p	hsa-miR-4685-3p
hsa_circRNA_403720		25242744	-5.82118	-7.19682	2.59484	up	0.348486	0.247025	-5.82118	-7.19682	0.348486	0.247025	false	ASCRP3007703	chr6	+	143382083	143486320	exonic	NM_001286587	AIG1	GAATCACGGAATGGTGCTGCGGATGGCAATCCTGCTGTCTTACTGCTCTATCCTGTGTAA	hsa-miR-5702	hsa-miR-5195-3p	hsa-miR-4644	hsa-miR-4530	hsa-miR-6769b-3p
hsa_circRNA_402670		25242744	-0.00480461	-1.00698	2.00302	up	0.271279	0.329937	-0.00480461	-1.00698	0.271279	0.329937	false	ASCRP3004591	chr21	-	44492094	44493451	exonic	NM_000071	CBS	CATCACCACACTGCCCCGATCCCATGACAGATTCTGTTGTCACGTCTCCTTACAGAGTTT	hsa-miR-637	hsa-miR-3127-3p	hsa-miR-6756-3p	hsa-miR-6810-5p	hsa-miR-486-3p
hsa_circRNA_043630	hsa_circ_0043630	circBase	-5.82128	-7.10475	2.43425	up	0.889947	0.598304	-5.82128	-7.10475	0.889947	0.598304	false	ASCRP3005820	chr17	-	39766030	39767973	exonic	NM_005557	KRT16	CTAATAAAGCTGACTTTCTGGTTGATGCAAATCATTGCGGCCACCATTGAGAATGCGCAG	hsa-miR-4459	hsa-miR-6874-3p	hsa-miR-4268	hsa-miR-6772-3p	hsa-miR-665
hsa_circRNA_008358	hsa_circ_0008358	circBase	-6.99238	-8.00374	2.01581	up	0.387336	0.196273	-6.99238	-8.00374	0.387336	0.196273	false	ASCRP3013440	chr2	+	48701821	48718309	exonic	NM_152994	PPP1R21	TTTGAGAAAGTTTAGAAGAAGAATGTGAATCCTCTCTTTGCACATCTGCGTTAAGAGCCA	hsa-miR-208b-5p	hsa-miR-1183	hsa-miR-8057	hsa-miR-3185	hsa-miR-3119
hsa_circRNA_103481	hsa_circ_0067504	circBase	-4.91862	-6.1627	2.36867	up	0.548543	0.398906	-4.91862	-6.1627	0.548543	0.398906	false	ASCRP3005223	chr3	+	137928658	137947852	exonic	NM_014154	ARMC8	CCCGCTATACCCAGGAGTACATCTGTCAGATCTTCTCACACTGCTGTAAAGAAGTAACAG	hsa-miR-518c-5p	hsa-miR-34b-5p	hsa-miR-103a-3p	hsa-miR-107	hsa-miR-199b-3p
hsa_circRNA_403314		25242744	-6.47325	-7.59304	2.17316	up	0.352429	0.200975	-6.47325	-7.59304	0.352429	0.200975	false	ASCRP3010612	chr5	-	31464342	31472339	exonic	NM_013235	DROSHA	TAAGTAGCCAAGGATTCTGGAAAACTGGCATCCGTTCTGATGTCTGTCAGATGGAGGAAA	hsa-miR-145-5p	hsa-miR-3158-3p	hsa-miR-6738-3p	hsa-miR-544a	hsa-miR-223-3p
hsa_circRNA_087659	hsa_circ_0087659	circBase	-6.47406	-7.48669	2.01758	up	0.541208	0.270253	-6.47406	-7.48669	0.541208	0.270253	false	ASCRP3000161	chr9	+	100109595	100112837	exonic	NM_020893	CCDC180	AAACTCCGCTACTCAAATATTGAGTTCATCAAACACTGCAGACTTCGAGCTGGCTTCTTC	hsa-miR-582-3p	hsa-miR-4660	hsa-miR-548q	hsa-miR-4686	hsa-miR-6750-5p
hsa_circRNA_001952	hsa_circ_0000493	circBase	-6.81635	-7.83918	2.0319	up	0.226562	0.148343	-6.81635	-7.83918	0.226562	0.148343	false	ASCRP3011731	chr13	+	72128689	72129042	antisense	NM_004392	DACH1	TGAAAAATATAGGTCAGAAAATTCCACCTTTGGCCTTGCTATTAATCCTTAAAGCATGTG	hsa-miR-335-3p	hsa-miR-653-5p	hsa-miR-1298-3p	hsa-miR-126-5p	hsa-miR-449c-5p
hsa_circRNA_402272		25242744	-4.72652	-6.12748	2.64078	up	0.465734	0.333346	-4.72652	-6.12748	0.465734	0.333346	false	ASCRP3011127	chr2	-	61552509	61561106	exonic	NM_014709	USP34	TCAACTCTGGGATCACCTGATCATTTCAATCAGTAGTAATTTCACTTCGTCTTCTTCCAA	hsa-miR-6882-5p	hsa-miR-6738-3p	hsa-miR-889-5p	hsa-miR-6830-3p	hsa-miR-5584-3p
hsa_circRNA_004797	hsa_circ_0004797	circBase	3.21514	2.03502	2.26596	up	0.288017	0.288914	3.21514	2.03502	0.288017	0.288914	false	ASCRP3012534	chr1	+	224868659	224922408	exonic	NM_152495	CNIH3	TGGTGTAAGCTGGCCTTCTATCTCCTCTCCTTCTTCTACTACCTTTACTGATAATTGCCT	hsa-miR-298	hsa-miR-6873-5p	hsa-miR-6891-5p	hsa-miR-6868-5p	hsa-miR-3154
hsa_circRNA_000569	hsa_circ_0000420	circBase	-5.70715	-6.92651	2.32845	up	0.498867	0.347237	-5.70715	-6.92651	0.498867	0.347237	false	ASCRP3001982	chr12	-	72050664	72054207	sense overlapping	NM_144982	ZFC3H1	AGCAAAACCACTTTCCCTGAAATCCGACACTACTGATTCTAGTCAAGATGCTGCACTTAA	hsa-miR-651-3p	hsa-miR-580-3p	hsa-miR-561-3p	hsa-miR-153-5p	hsa-miR-183-3p
hsa_circRNA_102125	hsa_circ_0000785	circBase	-7.19367	-8.86777	3.1912	up	0.427806	0.149809	-7.19367	-8.86777	0.427806	0.149809	false	ASCRP3011531	chr17	-	49057106	49064598	exonic	NM_003971	SPAG9	TCTACAGGATGTGGACATTGAGCCTTATGTAAGCAAAATGTTAGCAATGACTCAGATGCA	hsa-miR-449b-3p	hsa-miR-580-3p	hsa-miR-605-5p	hsa-miR-647	hsa-miR-511-3p
hsa_circRNA_000937	hsa_circ_0000937	circBase	0.320613	-1.12931	2.73193	up	0.116294	0.124865	0.320613	-1.12931	0.116294	0.124865	false	ASCRP3004439	chr19	+	41916541	41929074	exonic	NM_000709	BCKDHA	CAGTCCCGCAGGAAGCACCCCCCCAGGCAGCAGCAGCAGTTTTCATCTCTGGATGACAAG	hsa-miR-608	hsa-miR-6888-5p	hsa-miR-1273f	hsa-miR-3675-5p	hsa-miR-6072
hsa_circRNA_403165		25242744	-6.59699	-7.79036	2.28685	up	0.648172	0.43639	-6.59699	-7.79036	0.648172	0.43639	false	ASCRP3012137	chr4	+	85525395	85540686	exonic	NM_001263	CDS1	TGCCCTCTATCTGGCAGGAAACAGATATTGATGACAGATATGGAGATTTGGATTCCAGAA	hsa-miR-580-3p	hsa-miR-3976	hsa-miR-5694	hsa-miR-1193	hsa-miR-6079
hsa_circRNA_047903	hsa_circ_0047903	circBase	-6.16226	-7.16371	2.00201	up	0.544794	0.434363	-6.16226	-7.16371	0.544794	0.434363	false	ASCRP3012184	chr18	+	61151654	61172318	exonic	NM_002639	SERPINB5	TGCTATTGACAATAAAATATTATTGAACTACAGCCCGCAATGGATGCCCTGCAACTAGCA	hsa-miR-4709-3p	hsa-miR-185-5p	hsa-miR-892c-5p	hsa-miR-3662	hsa-miR-6831-5p
hsa_circRNA_101051	hsa_circ_0026143	circBase	-0.159951	-1.19558	2.05001	up	0.0869106	0.108092	-0.159951	-1.19558	0.0869106	0.108092	false	ASCRP3005371	chr12	+	49722709	49723237	exonic	NM_005480	TROAP	CCTCAGTCCTGCTCTGAAGATCCTGCCCTGCCCTGGGACAGCCATGACTCCCACCTGATG	hsa-miR-593-5p	hsa-miR-762	hsa-miR-887-3p	hsa-miR-514a-5p	hsa-miR-93-3p
hsa_circRNA_031896	hsa_circ_0031896	circBase	-2.22188	-3.4076	2.27477	up	0.0705146	0.0953172	-2.22188	-3.4076	0.0705146	0.0953172	false	ASCRP3013491	chr14	+	51706885	51716483	exonic	NM_030755	TMX1	TTTGTCCTTCAAAAAGGCGCAGACCACAGCCGTACCCATACCCTTCAAATGCGCATTGAG	hsa-miR-5590-3p	hsa-miR-718	hsa-miR-6838-3p	hsa-miR-145-5p	hsa-miR-4436b-5p
hsa_circRNA_403397		25242744	-5.27772	-6.42971	2.22219	up	0.21993	0.200356	-5.27772	-6.42971	0.21993	0.200356	false	ASCRP3007051	chr5	+	90261231	90398157	exonic	NM_032119	GPR98	CTTCTGGATGTTGGTTCTCTTTGTCATTTTCAACAGTCTGCAGATTCTGTTTCTGGCGTC	hsa-miR-4311	hsa-miR-21-3p	hsa-miR-103a-3p	hsa-miR-107	hsa-miR-15b-5p
hsa_circRNA_100146	hsa_circ_0011385	circBase	0.139698	-1.48652	3.08703	up	0.101773	0.125974	0.139698	-1.48652	0.101773	0.125974	false	ASCRP3010210	chr1	+	32691771	32692131	exonic	NM_003757	EIF3I	GTGGAGAGCTCAACCAGTATAGTGCCAAGGAAAGCAGCTGGCCCTTCTCAAGACCAATTC	hsa-miR-744-3p	hsa-miR-616-3p	hsa-miR-361-3p	hsa-miR-615-5p	hsa-miR-135b-3p
hsa_circRNA_405103		25070500	-5.37831	-6.7935	2.66695	up	0.455254	0.428192	-5.37831	-6.7935	0.455254	0.428192	false	ASCRP3003457	chr12	+	123875176	123880979	exonic	NM_020382	SETD8	CAAAGCCGAGCTGCAGGAGAACGTATTTACCGGGCAGTCAAAGATCTATTCCTACATGAG	hsa-miR-6809-3p	hsa-miR-8065	hsa-miR-3944-3p	hsa-miR-1180-3p	hsa-miR-1236-3p
hsa_circRNA_051036	hsa_circ_0051036	circBase	4.14081	2.88531	2.3875	up	0.314575	0.35943	4.14081	2.88531	0.314575	0.35943	false	ASCRP3012754	chr19	-	40325092	40331427	exonic	NM_001436	FBL	TGTTTTTCTATTAAAAGACTCATCCGTCTCCCAGATTCAGTCCCCGTGGGGGTGGCTTTG	hsa-miR-5193	hsa-miR-6792-3p	hsa-miR-6829-3p	hsa-miR-877-3p	hsa-miR-6881-3p
hsa_circRNA_402965		25242744	-6.34373	-7.84143	2.82392	up	0.560622	0.267056	-6.34373	-7.84143	0.560622	0.267056	false	ASCRP3004231	chr3	+	136035782	136048826	exonic	uc003eqz.1	PCCB	CAGCAAGAAGGTTGTTGATGAGCGTGAATTTTTTGAGATCATGCCCAATTATGCCAAGAA	hsa-miR-3913-3p	hsa-miR-2115-5p	hsa-miR-7159-5p	hsa-miR-4720-5p	hsa-miR-1245b-3p
hsa_circRNA_102806	hsa_circ_0008827	circBase	-5.57985	-7.64266	4.17801	up	0.0290161	0.032539	-5.57985	-7.64266	0.0290161	0.032539	false	ASCRP3001027	chr2	-	114486977	114493435	exonic	NM_025181	SLC35F5	ACAAGTTGGATATTCCAATGTTCTTTGTGGTTTTTGGCAAATTTGTCATATCAAGAAGCA	hsa-miR-577	hsa-miR-892a	hsa-miR-770-5p	hsa-miR-890	hsa-miR-526b-3p
hsa_circRNA_075166	hsa_circ_0075166	circBase	-5.12903	-6.407	2.42498	up	0.171667	0.134325	-5.12903	-6.407	0.171667	0.134325	false	ASCRP3005557	chr5	+	176686989	176687169	exonic	NM_022455	NSD1	CGAAATCATGAGCATGTTAATGTTAGCTGGTGCTTTGTGTGCTCAGAAGGTCGGTTGATG	hsa-miR-548aj-5p	hsa-miR-548x-5p	hsa-miR-548g-5p	hsa-miR-7161-3p	hsa-miR-4645-5p
hsa_circRNA_404687		25070500	-6.2404	-7.51301	2.41598	up	0.346502	0.215463	-6.2404	-7.51301	0.346502	0.215463	false	ASCRP3011516	chr1	+	236332005	236347206	exonic	NM_003272	GPR137B	TCGTTTATTTCTTCCGAGTTAGAAATCCTACAAAGGACCTTGTGATTTTCAAAGCCAAGT	hsa-miR-1249-5p	hsa-miR-3916	hsa-miR-4713-5p	hsa-miR-3145-5p	hsa-miR-6760-5p
hsa_circRNA_001379	hsa_circ_0000516	circBase	-0.932194	-2.07134	2.2025	up	0.11304	0.101465	-0.932194	-2.07134	0.11304	0.101465	false	ASCRP3006845	chr14	+	20811398	20811483	antisense	NR_002312	RPPH1	CTGTTAGGGCCGCCTCTGGCCCTATCTGACCTCGCGCGGAGCCCCGTTCTCTGGGAACTC	hsa-miR-18b-3p	hsa-miR-670-5p	hsa-miR-23a-5p	hsa-miR-125a-3p	hsa-miR-125b-5p
hsa_circRNA_089762	hsa_circ_0089762	circBase	2.41511	0.963939	2.7343	up	0.122659	0.0874515	2.41511	0.963939	0.122659	0.0874515	false	ASCRP3004792	chrM	-	7586	7982	exonic	uc022bqs.1	JA760602	CATGTGCCATGTCGCCTGGTTCTAGGAATAATGGGGGAAGTATGTAGGAGTTGAAGATTA	hsa-miR-554	hsa-miR-3129-3p	hsa-miR-4540	hsa-miR-7975	hsa-miR-335-3p
hsa_circRNA_405275		25070500	-1.39885	-2.39891	2.00008	up	0.275497	0.253961	-1.39885	-2.39891	0.275497	0.253961	false	ASCRP3003396	chr14	-	89123719	89131833	exonic	NM_183387	EML5	CAAAAAGAACCCTCAATTGATGAAAGGTGGGAGGTGTTGCTGTTTTTCTCCTGATGGTAA	hsa-miR-8068	hsa-miR-215-3p	hsa-miR-627-3p	hsa-miR-641	hsa-miR-4733-5p
hsa_circRNA_101357	hsa_circ_0006831	circBase	-7.05926	-8.79557	3.33182	up	0.364926	0.216922	-7.05926	-8.79557	0.364926	0.216922	false	ASCRP3003537	chr14	-	55433192	55434112	exonic	NM_007086	WDHD1	CAACAGGAACTTTTAATGAAAATGCTTGCGGTGCATTCCTTGTAAAGGTTCTCGGTTTCC	hsa-miR-367-5p	hsa-miR-296-3p	hsa-miR-136-5p	hsa-miR-876-3p	hsa-miR-761
hsa_circRNA_003921	hsa_circ_0003921	circBase	-5.59766	-7.08858	2.81068	up	0.324888	0.174563	-5.59766	-7.08858	0.324888	0.174563	false	ASCRP3013165	chr9	-	99304107	99327765	exonic	NM_003671	CDC14B	TTGACTGTTTTCATGCAGTAAAGAAGATCGCCTTTGTTTTGCCATTCTCTACAGCAGACC	hsa-miR-3143	hsa-miR-103a-3p	hsa-miR-107	hsa-miR-6505-5p	hsa-miR-4659a-3p
hsa_circRNA_022963	hsa_circ_0022963	circBase	2.11932	0.9851	2.195	up	0.264431	0.242702	2.11932	0.9851	0.264431	0.242702	false	ASCRP3003439	chr11	+	66050718	66050862	exonic	NM_182553	CNIH2	CAAACTTGCCTTCTACCTGCTCTCCTTCTTCTATTACCTGTACAGGTACTTCCACCGTCC	hsa-miR-3154	hsa-miR-7157-5p	hsa-miR-4310	hsa-miR-6760-5p	hsa-miR-6770-5p
hsa_circRNA_084900	hsa_circ_0084900	circBase	0.269209	-0.978871	2.37525	up	0.251888	0.335556	0.269209	-0.978871	0.251888	0.335556	false	ASCRP3007124	chr8	-	95504879	95550574	exonic	NM_015496	KIAA1429	CTTGGGAAGCACAAGCATGAGACCTTTATAACGTCAAGAGAGACATCTCCCCATACATTT	hsa-miR-4778-3p	hsa-miR-877-3p	hsa-miR-6881-3p	hsa-miR-5196-3p	hsa-miR-6809-3p
hsa_circRNA_103858	hsa_circ_0009162	circBase	-6.41148	-7.55836	2.21434	up	0.493327	0.271589	-6.41148	-7.55836	0.493327	0.271589	false	ASCRP3003093	chr5	-	64747301	64756165	exonic	NM_197941	ADAMTS6	ATGGGATTGCCCACCACGATAATGCAGTTCTTATTACTAGCATGGTGTTATTGCTACAGA	hsa-miR-632	hsa-miR-30c-1-3p	hsa-miR-185-5p	hsa-miR-182-5p	hsa-miR-190b
hsa_circRNA_077109	hsa_circ_0077109	circBase	-2.27124	-3.83816	2.96273	up	0.032835	0.0442915	-2.27124	-3.83816	0.032835	0.0442915	false	ASCRP3011285	chr6	+	79607545	79612827	exonic	uc003pin.2	IRAK1BP1	TCATGAATCCCACATCAAATGAACAAATACTGCCTCTGGACTCTGAATGTCTGCATTACA	hsa-miR-3613-5p	hsa-miR-548at-5p	hsa-miR-7159-5p	hsa-miR-421	hsa-miR-424-5p
hsa_circRNA_103690	hsa_circ_0001423	circBase	-6.24029	-7.29552	2.07804	up	0.364051	0.164972	-6.24029	-7.29552	0.364051	0.164972	false	ASCRP3006078	chr4	+	87967317	87968746	exonic	NM_005935	AFF1	CTCACCAAACTGAAGATGCCTTCTCAGTCAGTTGAGTTTGTACAATGACGACAGAAACCT	hsa-miR-541-3p	hsa-miR-516a-3p	hsa-miR-516b-3p	hsa-miR-612	hsa-miR-605-3p
hsa_circRNA_406318		25070500	-6.58623	-7.60394	2.02471	up	0.290525	0.182493	-6.58623	-7.60394	0.290525	0.182493	false	ASCRP3011227	chr3	-	105389076	105404310	exonic	NM_170662	CBLB	TCAGCTTCCTTCATGTTCAGGTGTACTGGTCCGTTAGCAAATTCTCTTTCAGAGAAAACA	hsa-miR-4459	hsa-miR-6728-5p	hsa-miR-6797-5p	hsa-miR-6165	hsa-miR-5187-5p
hsa_circRNA_001651	hsa_circ_0001631	circBase	-7.0837	-8.26925	2.27451	up	0.41967	0.195022	-7.0837	-8.26925	0.41967	0.195022	false	ASCRP3013558	chr6	-	101211192	101211312	intronic	ENST00000324696	ASCC3	TTTTGACTGTGTAAGGGCAGGGACTATGTGCTTTGCCTCAGAAATAGTTTATGAACATCT	hsa-miR-330-3p	hsa-miR-130b-3p	hsa-miR-19a-3p	hsa-miR-301a-3p	hsa-miR-20b-5p
hsa_circRNA_100375	hsa_circ_0006758	circBase	4.04488	2.51664	2.88434	up	0.228745	0.218465	4.04488	2.51664	0.228745	0.218465	false	ASCRP3002410	chr1	+	165859440	165860559	exonic	NM_012474	UCK2	AGTCCAGATCCCCGTGTATGACTTTGTCTCCCATTCCCGTCTTCCGTGTGTGCTAAGATC	hsa-miR-324-3p	hsa-miR-29a-5p	hsa-miR-580-3p	hsa-miR-485-3p	hsa-miR-149-5p
hsa_circRNA_015154	hsa_circ_0015154	circBase	-6.27789	-7.45767	2.26541	up	0.360859	0.231568	-6.27789	-7.45767	0.360859	0.231568	false	ASCRP3008099	chr1	-	169199955	169256646	exonic	NM_013330	NME7	GAGAATTTTGTGGACCTGCTGATCCTGAAATGGAGTTGTTTTTTCCTTCAAGTGGAGGTT	hsa-miR-6499-3p	hsa-miR-6855-5p	hsa-miR-32-3p	hsa-miR-4526	hsa-miR-212-3p
hsa_circRNA_000840	hsa_circ_0000840	circBase	-7.04855	-8.40392	2.55863	up	0.699245	0.46987	-7.04855	-8.40392	0.699245	0.46987	false	ASCRP3005419	chr18	+	22007882	22030831	sense overlapping	NM_018439	IMPACT	CCTGAAACTATAGGAAAGAATGAGGAAATTGAAGCAATGGCAGCCATTTATGGCGAGGAG	hsa-miR-1285-3p	hsa-miR-7851-3p	hsa-miR-6778-5p	hsa-miR-1277-5p	hsa-miR-1273a
hsa_circRNA_001982	hsa_circ_0001982	circBase	-0.874384	-1.94597	2.10174	up	0.0727085	0.0881421	-0.874384	-1.94597	0.0727085	0.0881421	false	ASCRP3007292	chr15	+	59323002	59323901	exonic	NM_017610	RNF111	GAAAACCACCAAAACAATCCAGCTGTTCCCTCAGGCTTTCCTTAAAGTTTCCCATGTCTC	hsa-miR-544a	hsa-miR-627-3p	hsa-miR-3140-3p	hsa-miR-15b-3p	hsa-miR-4778-3p
hsa_circRNA_104309	hsa_circ_0079380	circBase	-6.10101	-7.18075	2.11367	up	0.381866	0.240407	-6.10101	-7.18075	0.381866	0.240407	false	ASCRP3004799	chr7	+	6620185	6624891	exonic	NM_018106	ZDHHC4	CATGTTATGGACACGGTCTTTCTTATTCAGCTGCAGGATGGACTTTCTGGTCCTCTTCTT	hsa-miR-29b-2-5p	hsa-miR-125b-2-3p	hsa-miR-499a-3p	hsa-miR-623	hsa-miR-570-5p
hsa_circRNA_101015	hsa_circ_0000378	circBase	-1.45813	-2.63198	2.25614	up	0.0441606	0.0676908	-1.45813	-2.63198	0.0441606	0.0676908	false	ASCRP3004157	chr12	-	12397195	12397589	exonic	NM_002336	LRP6	CAGAGCTATTGCCTTAGATCCTTCAAGTGGCGGCCCCTTTGTTGCTTTATGCAAACAGAC	hsa-miR-640	hsa-miR-135b-5p	hsa-miR-499a-3p	hsa-miR-543	hsa-miR-135a-5p
hsa_circRNA_008178	hsa_circ_0008178	circBase	-4.2179	-5.35432	2.19835	up	0.309883	0.192552	-4.2179	-5.35432	0.309883	0.192552	false	ASCRP3002631	chr10	-	15863654	15885271	exonic	NM_024948	FAM188A	ATACTGTAAGGCATTTCTTTTGAAGAAGCTCCTGTTTTCTTCGGAGAAGTCTTCTTGGCG	hsa-miR-6780a-3p	hsa-miR-670-3p	hsa-miR-4722-5p	hsa-miR-4786-3p	hsa-miR-5700
hsa_circRNA_403512		25242744	-6.77262	-8.03223	2.39431	up	0.329436	0.176367	-6.77262	-8.03223	0.329436	0.176367	false	ASCRP3012706	chr5	+	178989547	178996426	exonic	NM_025158	RUFY1	TGTTCTCGATGCCAATCTCTGCTTGAAAGGAGAAGACTTGGATTCTCAGTTAAGAAGAGT	hsa-miR-4778-3p	hsa-miR-6875-3p	hsa-miR-1226-3p	hsa-miR-6511a-3p	hsa-miR-2682-3p
hsa_circRNA_404762		25070500	-6.09857	-7.18366	2.12151	up	0.40421	0.357457	-6.09857	-7.18366	0.40421	0.357457	false	ASCRP3005083	chr10	-	70048239	70048776	exonic	NM_022129	PBLD	CCAGTGACAGACTGCCATAGGCAACACACTGGTCCAGGACATCTGTTATTCTCCAGATAC	hsa-miR-6765-5p	hsa-miR-7107-3p	hsa-miR-346	hsa-miR-3605-3p	hsa-miR-3140-3p
hsa_circRNA_404833		25070500	3.40649	1.81606	3.01139	up	0.186523	0.184081	3.40649	1.81606	0.186523	0.184081	false	ASCRP3001539	chr11	-	3726429	3733958	exonic	NM_016320	NUP98	ACTCGTTCACTAGGTCTCCCATTTTTCTAAGTATGGCCTTCAGGATTCTGATGAAGAGGA	hsa-miR-149-5p	hsa-miR-6893-5p	hsa-miR-6780a-5p	hsa-miR-1827	hsa-miR-657
hsa_circRNA_004646	hsa_circ_0004646	circBase	-0.724728	-1.72516	2.0006	up	0.280909	0.306257	-0.724728	-1.72516	0.280909	0.306257	false	ASCRP3001262	chr1	+	162546566	162567648	exonic	NM_003115	UAP1	ACCAATCCAATGTGAAATCTCTCCTCTTATCTCCTATGCTGGAGAAGACTTTTCCAGATT	hsa-miR-522-3p	hsa-miR-4727-5p	hsa-miR-224-3p	hsa-miR-3617-3p	hsa-miR-153-5p
hsa_circRNA_406636		25070500	-7.21708	-8.30241	2.12185	up	0.22533	0.142796	-7.21708	-8.30241	0.22533	0.142796	false	ASCRP3003148	chr5	-	93159853	93217394	exonic	NM_032042	FAM172A	ATGTGTTTTTCGTTGCTCACAGCTATGGAGGACTTGCTTTTGTTGAACTGGAAGGATATG	hsa-miR-627-3p	hsa-miR-503-5p	hsa-miR-4691-5p	hsa-miR-589-5p	hsa-miR-3119
hsa_circRNA_003333	hsa_circ_0003333	circBase	-6.30119	-7.31733	2.02249	up	0.118282	0.101405	-6.30119	-7.31733	0.118282	0.101405	false	ASCRP3001473	chr15	+	94983404	95001475	exonic	NM_018349	MCTP2	ACGTCTTGGAGGAAATAGCTTCTTTTGGAGAAAGGATTAAGAAGTATTTTTGATCACTGT	hsa-miR-5695	hsa-miR-515-5p	hsa-miR-519d-5p	hsa-miR-3200-3p	hsa-miR-519e-5p
hsa_circRNA_105009	hsa_circ_0091072	circBase	-6.75576	-8.08488	2.5125	up	0.303031	0.195978	-6.75576	-8.08488	0.303031	0.195978	false	ASCRP3012609	chrX	+	72797242	72804408	exonic	NM_001039840	CHIC1	TGTCTCAACAAAAGAGTTTGGCTTGAGCAACAAGTTTGATACTGAATTTCCCTCCGTTCT	hsa-miR-23b-3p	hsa-miR-23a-3p	hsa-miR-15a-3p	hsa-miR-195-5p	hsa-miR-648
hsa_circRNA_015911	hsa_circ_0015911	circBase	-5.10035	-6.12199	2.03023	up	0.326318	0.290496	-5.10035	-6.12199	0.326318	0.290496	false	ASCRP3010352	chr1	+	201786215	201796102	exonic	NM_020443	NAV1	GTTCAATGCCATTTGCGTTTCAATAAAGTTATCTCCTGTACTGTCCACTGGTCCATGGAC	hsa-miR-5584-5p	hsa-miR-6847-5p	hsa-miR-6751-5p	hsa-miR-6813-5p	hsa-miR-765
hsa_circRNA_005361	hsa_circ_0005361	circBase	-4.44523	-5.74041	2.45407	up	0.393327	0.395432	-4.44523	-5.74041	0.393327	0.395432	false	ASCRP3008036	chr1	-	46099160	46108171	exonic	NM_021639	GPBP1L1	GACTTCTCAGAGAATAGAGACTGTGACAAGCTGGAAGATCCTTCCTTGAATCCAGAAGCT	hsa-miR-6515-5p	hsa-miR-5011-3p	hsa-miR-138-5p	hsa-miR-4490	hsa-miR-28-5p
hsa_circRNA_023224	hsa_circ_0023224	circBase	2.85748	-8.12091	2017.55	up	0.0890134	0.231925	2.85748	-8.12091	0.0890134	0.231925	false	ASCRP3001373	chr11	+	68286968	68305359	exonic	NM_018312	PPP6R3	ACCTCAAGACATGGATGAAAAGATCAGATACAAGAGAGCTTGTTTCATATCCATATCCCA	hsa-miR-1272	hsa-miR-4659b-3p	hsa-miR-4659a-3p	hsa-miR-194-5p	hsa-miR-130b-5p
hsa_circRNA_102505	hsa_circ_0050395	circBase	2.76049	1.37969	2.60414	up	0.255994	0.302128	2.76049	1.37969	0.255994	0.302128	false	ASCRP3006899	chr19	-	33122307	33133051	exonic	NM_032139	ANKRD27	CTTACTCTCTCAGATGACTTCGTCTCCCACCGACTGCCTGTTTAAGCTTTAACATACCTC	hsa-miR-30c-2-3p	hsa-miR-30b-3p	hsa-miR-558	hsa-miR-452-3p	hsa-miR-34b-5p
hsa_circRNA_001978	hsa_circ_0001903	circBase	-4.53927	-5.59204	2.07451	up	0.322069	0.28902	-4.53927	-5.59204	0.322069	0.28902	false	ASCRP3003542	chr9	-	139620450	139620843	sense overlapping	NR_002975	SNORA43	CAACATCGCTGGGAACCCTGAGGTGAGGTGACTTCGCCTGTGATGGACTTCCAGTGTGAG	hsa-miR-876-3p	hsa-miR-668-3p	hsa-miR-302a-3p	hsa-miR-138-5p	hsa-miR-762
hsa_circRNA_100896	hsa_circ_0002290	circBase	-6.65657	-7.75042	2.13443	up	0.128068	0.0851054	-6.65657	-7.75042	0.128068	0.0851054	false	ASCRP3012726	chr11	-	77396149	77404656	exonic	NM_016578	RSF1	TGTTGGTATCAGTATTGAAAACATCATTCCTCCACAAATTCTTCTGTGTGACTCTTGCGA	hsa-miR-182-5p	hsa-miR-449c-5p	hsa-miR-144-5p	hsa-miR-196a-3p	hsa-miR-541-3p
hsa_circRNA_049729	hsa_circ_0049729	circBase	3.26469	2.2112	2.07555	up	0.234731	0.209722	3.26469	2.2112	0.234731	0.209722	false	ASCRP3005607	chr19	-	14263120	14271109	exonic	NM_014921	LPHN1	CGAGTCAGTGGGCTTCAATCCCTCCTCGCCCCCTGTCTTCAACTCCCCAGATCAAGAGTG	hsa-miR-4685-5p	hsa-miR-3619-5p	hsa-miR-4459	hsa-miR-6081	hsa-miR-4691-5p
hsa_circRNA_103791	hsa_circ_0071869	circBase	-4.65751	-6.88283	4.67614	up	0.350819	0.170001	-4.65751	-6.88283	0.350819	0.170001	false	ASCRP3010274	chr5	+	10423846	10426634	exonic	NM_005885	MARCH6	GTGTACCTTATGTCATAGCTTCTGGTGTTGTTCCTTTACTAGGACTGGGCACTTGGAGTC	hsa-miR-22-3p	hsa-miR-582-5p	hsa-miR-493-3p	hsa-miR-338-5p	hsa-miR-195-5p
hsa_circRNA_026134	hsa_circ_0026134	circBase	1.66391	0.525913	2.20075	up	0.176969	0.163846	1.66391	0.525913	0.176969	0.163846	false	ASCRP3000106	chr12	+	49658864	49667113	exonic	uc001rtt.1	TUBA1C	AAAATTGAAGTTTCCATTTACTACTTCTCCCCCGGACTCCTTGGTAGTCTGTTAGTGGGA	hsa-miR-593-5p	hsa-miR-4739	hsa-miR-1293	hsa-miR-548al	hsa-miR-103a-3p
hsa_circRNA_063459	hsa_circ_0063459	circBase	-5.00525	-6.03529	2.04208	up	0.427794	0.431992	-5.00525	-6.03529	0.427794	0.431992	false	ASCRP3010705	chr22	-	41173043	41195087	exonic	NM_006358	SLC25A17	TACAGTCAATTCTGAGGGGAAGCGTGACAGCAATGACAGTGTTTTTTCCCCTGGATACAG	hsa-miR-1912	hsa-miR-1304-5p	hsa-miR-30e-3p	hsa-miR-15a-5p	hsa-miR-16-5p
hsa_circRNA_000286	hsa_circ_0000286	circBase	-3.71859	-5.23674	2.86423	up	0.507005	0.376547	-3.71859	-5.23674	0.507005	0.376547	false	ASCRP3012191	chr11	+	34101174	34111003	exonic	NM_005898	CAPRIN1	TGCTCAGCCTAATCAAGTTCCTGTACAACCAGAAGCGACACAGATAAAGTTCTAAAGGAA	hsa-miR-203b-3p	hsa-miR-6876-3p	hsa-miR-3692-5p	hsa-miR-544b	hsa-miR-377-5p
hsa_circRNA_406144		25070500	-5.47661	-6.51717	2.05703	up	0.389265	0.380099	-5.47661	-6.51717	0.389265	0.380099	false	ASCRP3000716	chr21	-	35276238	35286804	exonic	NM_001697	ATP5O	AAGTATTGAAATTGGAGGCTAAGGTGCGATGCTTCAGTACCTCTGTGGTCAGACCATTTG	hsa-miR-892c-5p	hsa-miR-506-5p	hsa-miR-6800-3p	hsa-miR-4773	hsa-miR-4266
hsa_circRNA_020960	hsa_circ_0020960	circBase	0.473404	-0.56462	2.05341	up	0.427762	0.40784	0.473404	-0.56462	0.427762	0.40784	false	ASCRP3000271	chr11	-	5269501	5270820	exonic	NM_000559	HBG1	AAATAATAAATCTATTCTGCTGAGAGATCACGCTCCTGGTTGTCTACCCATGGACCCAGA	hsa-miR-6735-5p	hsa-miR-5004-5p	hsa-miR-656-5p	hsa-miR-6501-5p	hsa-miR-7154-3p
hsa_circRNA_400540		25242744	-0.160855	-1.16526	2.00611	up	0.463844	0.472362	-0.160855	-1.16526	0.463844	0.472362	false	ASCRP3003922	chr10	-	30611319	30630569	exonic	NM_018109	MTPAP	CACCCCCTATTCTTCCAACACTAGATTCCTTAAAAACCCTAGCAGGCTTTGAAGACAAGA	hsa-miR-29b-1-5p	hsa-miR-6826-5p	hsa-miR-4477b	hsa-miR-7161-3p	hsa-miR-4667-5p
hsa_circRNA_104833	hsa_circ_0002191	circBase	1.37182	0.369888	2.00268	up	0.30362	0.444583	1.37182	0.369888	0.30362	0.444583	false	ASCRP3007188	chr9	+	97535283	97563284	exonic	NM_032823	C9orf3	CTTTCCAAGTCTGGGGATGGCCAGGCCATGTGTTTATACTGTGGGATCTCCCATAAACAA	hsa-miR-298	hsa-miR-423-5p	hsa-miR-377-5p	hsa-miR-1301-3p	hsa-miR-320a
hsa_circRNA_405952		25070500	-3.77859	-4.80853	2.04194	up	0.112438	0.128987	-3.77859	-4.80853	0.112438	0.128987	false	ASCRP3001163	chr2	-	122125405	122135069	sense overlapping	NM_015282	CLASP1	ACAGTGTGCTGTGCTGCAGGTTATCCCTAGGCTAAAAGAGAACTCTGTATGAGTTAAATG	hsa-miR-1277-5p	hsa-miR-6867-3p	hsa-miR-6738-3p	hsa-miR-6855-5p	hsa-miR-619-5p
hsa_circRNA_104585	hsa_circ_0083866	circBase	-4.18414	-5.37188	2.27796	up	0.26105	0.345638	-4.18414	-5.37188	0.26105	0.345638	false	ASCRP3009106	chr8	-	30565588	30569605	exonic	NM_000637	GSR	GCCTGAATGCCATCTATCAAAACAATCTCACCAAGGTGAATGTTGGATGTGTACCCAAAA	hsa-miR-890	hsa-miR-34a-3p	hsa-miR-517c-3p	hsa-miR-517a-3p	hsa-miR-517b-3p
hsa_circRNA_401099		25242744	-7.20206	-8.48697	2.43666	up	0.254921	0.126053	-7.20206	-8.48697	0.254921	0.126053	false	ASCRP3000920	chr12	-	123818599	123834988	exonic	NM_018183	SBNO1	AATTACATATGCAGCCCAGATGGTGGAGCCAGGGCAAGATTTACTGCTTGCTGCTTTGAG	hsa-miR-5706	hsa-miR-4513	hsa-miR-4778-3p	hsa-miR-6764-3p	hsa-miR-1261
hsa_circRNA_104327	hsa_circ_0001971	circBase	0.361625	-1.03859	2.6394	up	0.0948634	0.122083	0.361625	-1.03859	0.0948634	0.122083	false	ASCRP3001208	chr7	-	23015828	23023664	exonic	NM_032581	FAM126A	ACATGCCCAGTGTTTCTCTTCAGTCACTGTGTCAAATTTGTTCAAGACATTACCAGAAAC	hsa-miR-152-5p	hsa-miR-103a-3p	hsa-miR-107	hsa-miR-505-3p	hsa-miR-9-5p
hsa_circRNA_402843		25242744	-7.0513	-9.32227	4.82647	up	0.340305	0.139458	-7.0513	-9.32227	0.340305	0.139458	false	ASCRP3000829	chr3	+	45744929	45765035	exonic	NM_014016	SACM1L	AATCAATCTGGCATATCACACCTGAAAAATTTTATGTGGAAGCTTGTGATGATGGAGCAG	hsa-miR-5011-3p	hsa-miR-5087	hsa-miR-3136-5p	hsa-miR-5590-3p	hsa-miR-6503-3p
hsa_circRNA_070733	hsa_circ_0070733	circBase	-5.41157	-6.50659	2.13615	up	0.422173	0.248754	-5.41157	-6.50659	0.422173	0.248754	false	ASCRP3009253	chr4	-	119237336	119259469	exonic	NM_003619	PRSS12	GCTGGACTGAGCTGAATACATACGTGGTTTGTCGACAATTGGGATTTAAGATCAGTACGA	hsa-miR-6882-3p	hsa-miR-24-3p	hsa-miR-5000-3p	hsa-miR-1324	hsa-miR-511-5p
hsa_circRNA_103557	hsa_circ_0068631	circBase	-3.49878	-4.52061	2.0305	up	0.288462	0.318549	-3.49878	-4.52061	0.288462	0.318549	false	ASCRP3011013	chr3	-	195802029	195803993	exonic	NM_003234	TFRC	TATGGGACTATTGCTGTGATCGTCTTTTTCTTGATTGGTTCTTCTGTGTGGCAGTTCAGA	hsa-miR-22-5p	hsa-miR-218-2-3p	hsa-miR-544a	hsa-miR-758-3p	hsa-miR-615-3p
hsa_circRNA_002901	hsa_circ_0002901	circBase	2.73568	1.62471	2.15991	up	0.297112	0.337856	2.73568	1.62471	0.297112	0.337856	false	ASCRP3009442	chr3	-	27453132	27465643	exonic	NM_003615	SLC4A7	GGACTGGACGGTATTTTGGCCTCTCCCCAGTCTGCTCCTGGAAACTTGGACAATAGTAAA	hsa-miR-4760-3p	hsa-miR-6835-5p	hsa-miR-6858-5p	hsa-miR-6885-3p	hsa-miR-627-3p
hsa_circRNA_089763	hsa_circ_0089763	circBase	3.33649	2.09108	2.37085	up	0.158558	0.114329	3.33649	2.09108	0.158558	0.114329	false	ASCRP3012480	chrM	-	8366	14149	exonic	uc022bqt.1	JA760600	TGGGCCATACGGTAGTATTTAGTTGGGGCATTTATGTGATTAGGAGTAGGGTTAGGATGA	hsa-miR-6803-3p	hsa-miR-6856-3p	hsa-miR-7111-3p	hsa-miR-454-5p	hsa-miR-670-3p
hsa_circRNA_000166	hsa_circ_0000512	circBase	2.83769	1.75594	2.11659	up	0.129486	0.106999	2.83769	1.75594	0.129486	0.106999	false	ASCRP3000384	chr14	-	20811282	20811436	sense overlapping	NR_002312	RPPH1	AACAGACTCACGGCCAGCGAAGTGAGTTCAATGGCTGAGGTGAGGTGAGTTCCCAGAGAA	hsa-miR-615-5p	hsa-miR-663a	hsa-miR-296-5p	hsa-miR-345-3p	hsa-miR-622
hsa_circRNA_405325		25070500	3.29317	2.22777	2.09275	up	0.21558	0.179266	3.29317	2.22777	0.21558	0.179266	false	ASCRP3010023	chr15	-	43090856	43091077	intronic	ENST00000267890	TTBK2	GTCCAAAATTTCTTTTTCTCCCTCCTCTTTTCCTCCTCTTCAAACAACTTCCCCTTCACT	hsa-miR-4271	hsa-miR-582-3p	hsa-miR-4739	hsa-miR-3175	hsa-miR-3686
hsa_circRNA_065384	hsa_circ_0065384	circBase	1.69087	0.659268	2.0443	up	0.268655	0.27033	1.69087	0.659268	0.268655	0.27033	false	ASCRP3002549	chr3	+	48491442	48495818	exonic	NM_032166	ATRIP	ATAAACTGGCTGCTCCCTCTGTTTCCCATGTCAGGTGATCATAAGGTCCACAGATTATTA	hsa-miR-6844	hsa-miR-627-3p	hsa-miR-942-5p	hsa-miR-373-3p	hsa-miR-6874-5p
hsa_circRNA_404655		25070500	0.501557	-1.57147	4.20768	up	0.118146	0.0967706	0.501557	-1.57147	0.118146	0.0967706	false	ASCRP3006335	chr1	+	219467402	219468493	sense overlapping	TCONS_00001278	XLOC_000566	CTCTCCCACTTACAGATTGCAGGCTACCATTGAAATGGAAAATTTGCTGGAGAAAGTTGA	hsa-miR-3664-3p	hsa-miR-520a-5p	hsa-miR-6825-5p	hsa-miR-4723-5p	hsa-miR-7114-5p
hsa_circRNA_051241	hsa_circ_0051241	circBase	-4.49696	-5.52639	2.04122	up	0.319429	0.294305	-4.49696	-5.52639	0.319429	0.294305	false	ASCRP3000941	chr19	+	42363987	42375484	exonic	NM_001022	RPS19	AATTGCCTCATTCGTAAGTACTTTCGCCATCATAGTATTCTCCACCACTGTTCCTTCCAG	hsa-miR-3976	hsa-miR-6825-5p	hsa-miR-6750-5p	hsa-miR-8053	hsa-miR-7161-3p
hsa_circRNA_102256	hsa_circ_0046524	circBase	-6.42365	-7.7568	2.51951	up	0.427516	0.268481	-6.42365	-7.7568	0.427516	0.268481	false	ASCRP3008438	chr17	+	80828099	80861354	exonic	NM_005993	TBCD	GAGTTCAGCGCCACGCAAGTTGTCGCCGTGATCCTGAAGGCGCTGACCTACGACGAGAAG	hsa-miR-510-5p	hsa-miR-1271-3p	hsa-miR-604	hsa-miR-339-5p	hsa-miR-146b-3p
hsa_circRNA_404904		25070500	0.277505	-0.78304	2.08572	up	0.337706	0.370529	0.277505	-0.78304	0.337706	0.370529	false	ASCRP3001449	chr11	+	71369656	71370884	intergenic			ACGAGTTTGTCATCATGTGAGAGAGAATAGGTCTGTTCTTCCCCTGGATTGTAAACTCCT	hsa-miR-619-5p	hsa-miR-766-3p	hsa-miR-302c-3p	hsa-miR-6792-3p	hsa-miR-302b-3p
hsa_circRNA_102649	hsa_circ_0005029	circBase	-7.07739	-8.95237	3.66797	up	0.189831	0.0590145	-7.07739	-8.95237	0.189831	0.0590145	false	ASCRP3009501	chr2	+	26587169	26596497	exonic	NM_033505	EPT1	GGATATGACATTAGCCAGGTGTACAGTGCTGTGGATACCAATCCACTTTCTCTGTATGTC	hsa-miR-122-5p	hsa-miR-758-3p	hsa-miR-559	hsa-miR-570-3p	hsa-miR-374a-3p
hsa_circRNA_000968	hsa_circ_0000968	circBase	4.56171	3.28227	2.42744	up	0.331525	0.356097	4.56171	3.28227	0.331525	0.356097	false	ASCRP3000139	chr19	+	58774155	58774397	intronic	ENST00000595981	ZNF544	AAACCCTATGAATGTGACCATTGCGAGAAAGCCTTTAGCCAACGGTCTCCCCTCATCATG	hsa-miR-3909	hsa-miR-6852-3p	hsa-miR-2355-3p	hsa-miR-3925-3p	hsa-miR-23a-3p
hsa_circRNA_000735	hsa_circ_0000735	circBase	-0.981255	-2.06935	2.12593	up	0.160562	0.244622	-0.981255	-2.06935	0.160562	0.244622	false	ASCRP3010762	chr17	-	3802927	3808661	exonic	NM_002558	P2RX1	TACGAAGAGAAAAATCTCTCCCCAGGCTTCAACTTCAGGTGGGTGTTTCTCTATGAGAAG	hsa-miR-5787	hsa-miR-3189-3p	hsa-miR-762	hsa-miR-6791-5p	hsa-miR-3157-5p
hsa_circRNA_088073	hsa_circ_0088073	circBase	-6.92277	-8.11615	2.28688	up	0.357144	0.247927	-6.92277	-8.11615	0.357144	0.247927	false	ASCRP3011012	chr9	-	115013208	115024879	exonic	NM_005156	PTBP3	TATGGCTGCTGCTTTTGCGAGCCCAAGCTGCACTGCAGGCTGTCAGTGCCGTCCAATCAG	hsa-miR-4529-5p	hsa-miR-3169	hsa-miR-4476	hsa-miR-3190-5p	hsa-miR-103a-3p
hsa_circRNA_103095	hsa_circ_0008777	circBase	-7.17395	-8.21545	2.05837	up	0.166744	0.0985139	-7.17395	-8.21545	0.166744	0.0985139	false	ASCRP3012936	chr20	-	54956488	54961589	exonic	NM_003600	AURKA	TTCAGAAACTTTCAAAGTTTGATGAGCAGAGAACTGCTACTGCTACAGCTCCAGTTGGAG	hsa-miR-627-3p	hsa-miR-379-5p	hsa-miR-153-5p	hsa-miR-1264	hsa-miR-561-3p
hsa_circRNA_104196	hsa_circ_0005378	circBase	-7.32176	-8.83707	2.8586	up	0.22013	0.089971	-7.32176	-8.83707	0.22013	0.089971	false	ASCRP3001614	chr6	-	136977444	137019820	exonic	NM_005923	MAP3K5	ACTGTGGTTAGGTTTCCAATGTGCACTGGGAACTACACCTTTGTTCCTTACATGATAACT	hsa-miR-22-3p	hsa-miR-145-3p	hsa-miR-511-5p	hsa-miR-616-3p	hsa-miR-15b-3p
hsa_circRNA_013141	hsa_circ_0013141	circBase	-0.180427	-1.30616	2.18212	up	0.266702	0.334074	-0.180427	-1.30616	0.266702	0.334074	false	ASCRP3010076	chr1	-	92224169	92224307	exonic	NM_003243	TGFBR3	GTCTCCAGACTGTTTTTGGTCACACTTCACCTGAATCCCATCTCCTCAGTCCACATCCAC	hsa-miR-7110-5p	hsa-miR-6873-3p	hsa-miR-499b-5p	hsa-miR-4491	hsa-miR-3688-5p
hsa_circRNA_103288	hsa_circ_0008927	circBase	-3.80614	-4.87886	2.10339	up	0.576818	0.482351	-3.80614	-4.87886	0.576818	0.482351	false	ASCRP3006710	chr3	+	11399891	11421526	exonic	NM_006395	ATG7	CTGGCATTTGACAAATGTACAGCTTGTTCTTCCAAAAATGCCAGAGGATTCAACATGAGC	hsa-miR-182-5p	hsa-miR-605-5p	hsa-miR-593-3p	hsa-miR-671-5p	hsa-miR-100-3p
hsa_circRNA_103462	hsa_circ_0007841	circBase	-6.68991	-8.0635	2.59113	up	0.164177	0.131612	-6.68991	-8.0635	0.164177	0.131612	false	ASCRP3000378	chr3	+	127778944	127779504	exonic	NM_013336	SEC61A1	AACACTGGCCGAGTATTTGGCATGATCATTACTATCGGCCAGTCTATCGTGTATGTGATG	hsa-miR-29b-2-5p	hsa-miR-19b-1-5p	hsa-miR-185-3p	hsa-miR-1296-3p	hsa-miR-501-5p
hsa_circRNA_405943		25070500	-5.17953	-6.26283	2.11887	up	0.557123	0.490088	-5.17953	-6.26283	0.557123	0.490088	false	ASCRP3003023	chr2	+	109843288	109843823	intronic	ENST00000309415	SH3RF3	ATGCCAGAAAGTCACAATACTAAGGGACTTCTCAAGTCCTGGTTCTCAGGACCCCTACAG	hsa-miR-4303	hsa-miR-4713-3p	hsa-miR-3691-3p	hsa-miR-1199-5p	hsa-miR-6817-5p
hsa_circRNA_030296	hsa_circ_0030296	circBase	2.08751	1.03447	2.0749	up	0.365306	0.371417	2.08751	1.03447	0.365306	0.371417	false	ASCRP3008655	chr13	-	51957464	51963580	exonic	NM_012141	INTS6	GATGCCTTACAATTATCCAGTCCTTCTTCCCCTCTTAGGCCGTTCATATTCTGTGTGTTC	hsa-miR-3126-3p	hsa-miR-8087	hsa-miR-3613-5p	hsa-miR-6837-3p	hsa-miR-4432
hsa_circRNA_001334	hsa_circ_0001334	circBase	-0.219332	-1.29789	2.11192	up	0.132413	0.135786	-0.219332	-1.29789	0.132413	0.135786	false	ASCRP3006244	chr3	-	127337917	127341124	antisense	NM_004526	MCM2	CTCCTCCTCCTTGTTGCTGGGGAGCCCAGAACGCTGCGCTGGCACTGTCGTGCCCTCTTC	hsa-miR-4459	hsa-miR-665	hsa-miR-6514-3p	hsa-miR-4739	hsa-miR-6893-5p
hsa_circRNA_405890		25070500	-7.08817	-8.52931	2.71535	up	0.277567	0.131936	-7.08817	-8.52931	0.277567	0.131936	false	ASCRP3010019	chr2	+	61304054	61331133	exonic	NM_032506	KIAA1841	GTCATTGTTGTGCCTTTTTCAAAAGATACAGTTAGGCCAAACATGGTGATCCATGTGTGT	hsa-miR-6818-5p	hsa-miR-26a-5p	hsa-miR-1208	hsa-miR-8077	hsa-miR-4699-5p
hsa_circRNA_101823	hsa_circ_0039697	circBase	-6.13065	-7.4358	2.47109	up	0.191027	0.149422	-6.13065	-7.4358	0.191027	0.149422	false	ASCRP3002277	chr16	-	58616696	58617086	exonic	NM_016284	CNOT1	AGGCACACACATGGAATGTAGAAGTCTTGATTGACGTTCTTAAAGAACTGTATTGAAGAA	hsa-miR-500a-5p	hsa-miR-612	hsa-miR-362-5p	hsa-miR-502-5p	hsa-miR-616-5p
hsa_circRNA_053294	hsa_circ_0053294	circBase	-2.19061	-3.92506	3.32752	up	0.0339351	0.0574346	-2.19061	-3.92506	0.0339351	0.0574346	false	ASCRP3001394	chr2	+	27820936	27830906	exonic	NM_001271286	ZNF512	ACCTGATGATCGAAAGCAGGACCCAGTGCTCCATAAAGGATAATAGTTTCCAGTACACTA	hsa-miR-875-3p	hsa-miR-584-5p	hsa-miR-3074-5p	hsa-miR-3622a-3p	hsa-miR-4286
hsa_circRNA_101748	hsa_circ_0003645	circBase	2.21922	1.15308	2.09383	up	0.295129	0.322792	2.21922	1.15308	0.295129	0.322792	false	ASCRP3012147	chr16	+	19656207	19663412	exonic	NM_020314	C16orf62	TGCCTCTCCCAAGTGCACTCACTCTTGAGGATGAGAAAAGAATGCTGTCATATTTGATTA	hsa-miR-1301-3p	hsa-miR-422a	hsa-miR-378a-3p	hsa-miR-602	hsa-miR-378d
hsa_circRNA_404837		25070500	0.190994	-1.22462	2.66773	up	0.167917	0.248873	0.190994	-1.22462	0.167917	0.248873	false	ASCRP3008491	chr11	-	3777940	3778768	intronic	ENST00000324932	NUP98	GATATATATGATGTCTCCCCAAAAAACAAAAACAAGCCGAGTGTGGTGTGAACCACCACG	hsa-miR-1277-5p	hsa-miR-1273h-5p	hsa-miR-190a-3p	hsa-miR-665	hsa-miR-6780a-5p
hsa_circRNA_102928	hsa_circ_0058495	circBase	2.63745	1.49914	2.20123	up	0.410736	0.442039	2.63745	1.49914	0.410736	0.442039	false	ASCRP3006721	chr2	+	227729319	227779067	exonic	NM_032276	RHBDD1	CTGGGACCGAGGTTCAGCCGTCTGTATATCTCCCCAGATACCTGAAACTGACCACCTGAG	hsa-miR-103a-2-5p	hsa-miR-525-5p	hsa-miR-182-5p	hsa-miR-520a-5p	hsa-miR-22-5p
hsa_circRNA_404184		25242744	0.458219	-0.916205	2.59264	up	0.344075	0.391438	0.458219	-0.916205	0.344075	0.391438	false	ASCRP3005325	chr9	+	74533340	74562028	exonic	uc010mov.2	C9orf85	CCTAAAAAGTGTCTTTATCTGCAAACTCTAGTCATGATGTTTGAGTTTGTCTCCCTGTGG	hsa-miR-103a-2-5p	hsa-miR-6803-5p	hsa-miR-5087	hsa-miR-6848-5p	hsa-miR-6754-5p
hsa_circRNA_013058	hsa_circ_0013058	circBase	-3.90302	-5.01275	2.15804	up	0.425812	0.363253	-3.90302	-5.01275	0.425812	0.363253	false	ASCRP3001825	chr1	-	85331067	85331842	exonic	uc001dkl.2	LPAR3	AGACGGTGATGACTGTCTTAGCTTCTTTAAATTTCTTTCTAGGATGTTCACTTCTCCACA	hsa-miR-2682-5p	hsa-miR-6511a-5p	hsa-miR-198	hsa-miR-4692	hsa-miR-6780b-5p
hsa_circRNA_103271	hsa_circ_0064019	circBase	2.56898	1.50812	2.08617	up	0.245291	0.258086	2.56898	1.50812	0.245291	0.258086	false	ASCRP3006588	chr22	-	51214199	51220779	exonic	NM_001003789	RABL2B	CTGCATCATGACAGTGACAATACCCTCCCCTCCCTTGGGCTGGACCCCTCTCTACAGCTA	hsa-miR-650	hsa-miR-539-5p	hsa-miR-132-5p	hsa-miR-585-3p	hsa-miR-1-5p
hsa_circRNA_103809	hsa_circ_0072088	circBase	1.28248	-0.515626	3.47762	up	0.11297	0.132081	1.28248	-0.515626	0.11297	0.132081	false	ASCRP3006567	chr5	-	32379220	32388780	exonic	NM_016107	ZFR	CTGATTTTCCAAGCTGGCCCTTACGTCGTCCTGACTCATCTGATGACCGTTATGTAATGA	hsa-miR-511-5p	hsa-miR-130b-5p	hsa-miR-642a-5p	hsa-miR-532-3p	hsa-miR-329-5p
hsa_circRNA_103366	hsa_circ_0065307	circBase	-6.9299	-8.46364	2.89535	up	0.25614	0.14577	-6.9299	-8.46364	0.25614	0.14577	false	ASCRP3011743	chr3	-	47777523	47787483	exonic	NM_003074	SMARCC1	TGAAAGATATCATCAAACGACATCAGGCAAAGTGTTTCATGGATTTCAAAGCTGGAGGCG	hsa-miR-33a-3p	hsa-miR-524-3p	hsa-miR-525-3p	hsa-let-7b-5p	hsa-let-7i-5p
hsa_circRNA_019252	hsa_circ_0019252	circBase	-4.86405	-5.96892	2.1508	up	0.182825	0.177428	-4.86405	-5.96892	0.182825	0.177428	false	ASCRP3008829	chr10	-	96997329	97050781	sense overlapping	NM_020992	PDLIM1	GATTTTGTTTTTACTCAATAAATGTATAGACTACAAGCCCGCGCCGCGCCGCTCTTTCTC	hsa-miR-7851-3p	hsa-miR-1285-3p	hsa-miR-3192-5p	hsa-miR-4656	hsa-miR-665
hsa_circRNA_405832		25070500	-6.08596	-7.28713	2.29927	up	0.42225	0.292085	-6.08596	-7.28713	0.42225	0.292085	false	ASCRP3000633	chr2	-	24098698	24111269	exonic	NM_017552	ATAD2B	AAGCCATATTAGGTTAACTTCTCAGCCTGGTGCTACATTACCAAATGGACATAGTGGCTT	hsa-miR-3912-5p	hsa-miR-4659b-3p	hsa-miR-4659a-3p	hsa-miR-4307	hsa-miR-892c-3p
hsa_circRNA_025249	hsa_circ_0025249	circBase	3.62396	2.55367	2.09986	up	0.412159	0.445228	3.62396	2.55367	0.412159	0.445228	false	ASCRP3007874	chr12	-	6859878	6860842	exonic	NM_005439	MLF2	GACATGTTTGGGATGATGAATGACATGATTGGAAACATGGCTGGAGCTGTCTCCCCCTTT	hsa-miR-664a-3p	hsa-miR-6776-3p	hsa-miR-497-3p	hsa-miR-3622a-3p	hsa-miR-136-3p
hsa_circRNA_104416	hsa_circ_0080822	circBase	-2.88858	-3.95253	2.09065	up	0.367141	0.388709	-2.88858	-3.95253	0.367141	0.388709	false	ASCRP3008999	chr7	-	76978667	76984964	exonic	NM_017439	GSAP	GCATTGCCTCTTATGAAGACTATTATGTGGCTGTTTACTTACCTGGTCATTTCTTCCACC	hsa-miR-148a-3p	hsa-miR-148b-3p	hsa-miR-106a-3p	hsa-miR-449b-5p	hsa-miR-449a
hsa_circRNA_020256	hsa_circ_0020256	circBase	-4.38634	-5.96487	2.98664	up	0.120194	0.155102	-4.38634	-5.96487	0.120194	0.155102	false	ASCRP3009181	chr10	-	123718838	123721032	exonic	NM_017615	NSMCE4A	GCTAGCTGAAGCTGATACCCCAATGTCCTTCTTTGACTTTGTGGTTGATCCTCATTCTTT	hsa-miR-3155a	hsa-miR-3155b	hsa-miR-4438	hsa-miR-484	hsa-miR-146a-3p
hsa_circRNA_104817	hsa_circ_0008367	circBase	-6.78276	-7.82639	2.06141	up	0.458351	0.3191	-6.78276	-7.82639	0.458351	0.3191	false	ASCRP3004624	chr9	-	95030455	95032265	exonic	NM_002161	IARS	CATCCCACTGTGGGTCAGCGATGACTTTGAGGAGATCAGACACTCCTCTAATTTACAAAG	hsa-miR-330-5p	hsa-miR-216a-3p	hsa-miR-342-5p	hsa-miR-891a-3p	hsa-miR-326
hsa_circRNA_101908	hsa_circ_0004945	circBase	-6.67571	-7.73462	2.08335	up	0.544058	0.545416	-6.67571	-7.73462	0.544058	0.545416	false	ASCRP3003834	chr16	+	89611055	89614521	exonic	NM_003119	SPG7	CACACTCTCAACTTCGAGTACGCCGTGGAGCGCGTCCTCGCAGGAATGGGTACCACAGAC	hsa-miR-574-5p	hsa-miR-422a	hsa-miR-648	hsa-miR-378d	hsa-miR-378a-3p
hsa_circRNA_405101		25070500	-6.65574	-7.78003	2.17994	up	0.261293	0.147253	-6.65574	-7.78003	0.261293	0.147253	false	ASCRP3010716	chr12	-	123362348	123364052	intronic	ENST00000267202	VPS37B	TACATGAGACACCCTTGAGTGGAATGGTTTCAGTAGATGGATTGTATGAGGCCTGCGGGA	hsa-miR-1827	hsa-miR-4459	hsa-miR-3192-5p	hsa-miR-1273g-3p	hsa-miR-5095
hsa_circRNA_404026		25242744	-6.18691	-7.21757	2.04296	up	0.444393	0.306167	-6.18691	-7.21757	0.444393	0.306167	false	ASCRP3000617	chr8	+	42401611	42403923	exonic	NM_138436	SMIM19	AAGATTCGTTTAAGACAACAACTGGAAATGTATTCCATTTCCCCATGGCTGGGGGTTATG	hsa-miR-301b-5p	hsa-miR-3147	hsa-miR-144-3p	hsa-miR-6815-5p	hsa-miR-891a-3p
hsa_circRNA_403797		25242744	-5.35749	-6.49612	2.20172	up	0.558448	0.371088	-5.35749	-6.49612	0.558448	0.371088	false	ASCRP3007173	chr7	-	32914603	32919554	exonic	NM_015483	KBTBD2	CTTTATGAAACAGCTTGCTTCCTACAGTTACTCCACAGGATCCGCTGAACATAGGATGTT	hsa-miR-107	hsa-miR-103a-3p	hsa-miR-1305	hsa-miR-154-5p	hsa-miR-181b-5p
hsa_circRNA_026467	hsa_circ_0026467	circBase	-2.78383	-3.83668	2.07463	up	0.162608	0.286719	-2.78383	-3.83668	0.162608	0.286719	false	ASCRP3005956	chr12	-	53290970	53292303	exonic	NM_002273	KRT8	CTAGCTCTGCCAATGTCGCTGGAGTCTGGGATGCAGAACATGAGTATTCATACGAAGACC	hsa-miR-7160-5p	hsa-miR-3135b	hsa-miR-3620-5p	hsa-miR-4656	hsa-miR-762
hsa_circRNA_082275	hsa_circ_0082275	circBase	-6.48488	-8.16004	3.19356	up	0.369987	0.129247	-6.48488	-8.16004	0.369987	0.129247	false	ASCRP3002377	chr7	-	128655032	128657110	exonic	NM_012470	TNPO3	AGTACAGTAGTATCTCTATTGCTGGCTTTAGCAATAGCAGATCTTGCCCTACAGATGCCT	hsa-miR-199b-5p	hsa-miR-4670-3p	hsa-miR-4476	hsa-miR-188-5p	hsa-miR-199a-5p
hsa_circRNA_101469	hsa_circ_0034325	circBase	-0.0920438	-1.45117	2.5653	up	0.180841	0.291907	-0.0920438	-1.45117	0.180841	0.291907	false	ASCRP3010102	chr15	-	31947298	31949280	exonic	uc001zfr.3	OTUD7A	GTCTGGCCAGAGACCTGCTGGAAGGTGGCAGTGACGAAAGAAGAGACTCTCCCGGCCGAG	hsa-miR-372-3p	hsa-miR-302c-3p	hsa-miR-92a-2-5p	hsa-miR-96-3p	hsa-miR-608
hsa_circRNA_103102	hsa_circ_0061137	circBase	-3.12806	-4.3562	2.34264	up	0.0675362	0.143618	-3.12806	-4.3562	0.0675362	0.143618	false	ASCRP3009090	chr20	-	61537238	61545758	exonic	NM_033081	DIDO1	GCCGTCACTGTTGTATAAATGAGCTTACTCCACGGGAACAGCCTCTAGATAATCTGAGTT	hsa-miR-185-3p	hsa-miR-485-5p	hsa-miR-516b-3p	hsa-miR-516a-3p	hsa-miR-627-3p
hsa_circRNA_105037	hsa_circ_0091710	circBase	0.757926	-0.409152	2.24556	up	0.386814	0.465906	0.757926	-0.409152	0.386814	0.465906	false	ASCRP3008690	chrX	-	151130894	151131115	exonic	NM_004961	GABRE	GATGGCAAGGTGTTGTACACAATTAGGAATACACCATTGACATCATCTTCTCCCAGACCT	hsa-miR-197-3p	hsa-miR-149-5p	hsa-miR-888-5p	hsa-miR-145-3p	hsa-miR-92a-1-5p
hsa_circRNA_104023	hsa_circ_0001559	circBase	-5.95032	-7.22958	2.42714	up	0.544806	0.363196	-5.95032	-7.22958	0.544806	0.363196	false	ASCRP3006774	chr5	+	176468126	176477937	exonic	NM_012279	ZNF346	CTGTCACTGACTTTCCAGTGGAGCACATGATCCAGAAGAACCAATGTCTCTTCACCAACA	hsa-miR-511-5p	hsa-miR-545-3p	hsa-miR-490-5p	hsa-miR-214-3p	hsa-miR-766-5p
hsa_circRNA_030887	hsa_circ_0030887	circBase	-6.93756	-8.14358	2.307	up	0.399648	0.354297	-6.93756	-8.14358	0.399648	0.354297	false	ASCRP3006267	chr13	+	111274562	111289596	exonic	NM_018210	CARKD	CTCCTTGCTGGACCACAGAAAACAAATGGTTTTAGAAAGAGCGTTTTCGCTACGTAAAGC	hsa-miR-6893-3p	hsa-miR-3064-5p	hsa-miR-6764-5p	hsa-miR-93-3p	hsa-miR-5581-5p
hsa_circRNA_400354		25242744	-7.13712	-8.84247	3.26107	up	0.347649	0.273747	-7.13712	-8.84247	0.347649	0.273747	false	ASCRP3012077	chr1	+	173807327	173814429	exonic	NM_018122	DARS2	TGCAGCTGACCATTTTAATCAGATATTTTCAGGTTGCCCGATGTTATCGAGATGAAGGTT	hsa-miR-584-3p	hsa-miR-3663-5p	hsa-miR-4420	hsa-miR-4726-5p	hsa-miR-135b-5p
hsa_circRNA_404458		25070500	2.96931	1.82487	2.2106	up	0.222836	0.279539	2.96931	1.82487	0.222836	0.279539	false	ASCRP3007021	chr1	-	25644553	25645709	intronic	ENST00000473314	C1orf63	CTTCGGTCTCCCAAACTGCTGCAATTACAGTGAAGAATAAGAAAAGACCTCCTGGTACTT	hsa-miR-30b-3p	hsa-miR-3929	hsa-miR-1273h-5p	hsa-miR-3192-5p	hsa-miR-6086
hsa_circRNA_104839	hsa_circ_0087643	circBase	-7.0108	-9.2286	4.65183	up	0.287156	0.0706569	-7.0108	-9.2286	0.287156	0.0706569	false	ASCRP3000377	chr9	-	99301359	99304174	exonic	NM_003671	CDC14B	AACACTATGAAAGATGCTGCCTATGGAAGTTGCAATTTCTACATTACACTTCTTGACTGT	hsa-miR-217	hsa-miR-15a-3p	hsa-miR-570-3p	hsa-miR-219a-1-3p	hsa-miR-33b-5p
hsa_circRNA_038032	hsa_circ_0038032	circBase	2.43967	1.29487	2.21115	up	0.302923	0.365379	2.43967	1.29487	0.302923	0.365379	false	ASCRP3013095	chr16	-	15212782	15219664	exonic	NR_123721	LOC399491	TTCTGAGAAGTTATAAATTTGCCATCTCCCTCTGCACAACTTACCTTTGGGTGGCTGGGA	hsa-miR-770-5p	hsa-miR-6133	hsa-miR-4419a	hsa-miR-4533	hsa-miR-4692
hsa_circRNA_008676	hsa_circ_0008676	circBase	-1.51654	-2.66191	2.21203	up	0.31894	0.344513	-1.51654	-2.66191	0.31894	0.344513	false	ASCRP3009358	chr4	+	72205086	72222904	exonic	NM_001098484	SLC4A4	GGAAGACAGTCTCCAGTGCAAGTAGGATGTTTACCAACCCTGATAATGTCTCTCCTGCTG	hsa-miR-7151-5p	hsa-miR-6734-5p	hsa-miR-5699-3p	hsa-miR-4436b-5p	hsa-miR-4793-5p
hsa_circRNA_404417		25242744	-5.78058	-7.45053	3.18203	up	0.221435	0.0998131	-5.78058	-7.45053	0.221435	0.0998131	false	ASCRP3006426	chrX	+	134679347	134690225	exonic	NM_182540	DDX26B	CTCTTTGTGATGCCTTACAACTACCCAGTTTTACTTCCTCTTTTAGGCTGGTTGGAAGGA	hsa-miR-21-3p	hsa-miR-3591-3p	hsa-miR-4673	hsa-miR-7-1-3p	hsa-miR-3613-5p
hsa_circRNA_102325	hsa_circ_0047159	circBase	-3.94098	-4.99616	2.07798	up	0.459605	0.459646	-3.94098	-4.99616	0.459605	0.459646	false	ASCRP3010955	chr18	+	21098853	21100277	exonic	NM_013326	C18orf8	TATCAGATCCCCATCACAGATACGGGCAGCTGTATGTTCTCTTCTTGAGGCATCATTCTC	hsa-miR-519c-3p	hsa-miR-608	hsa-miR-580-3p	hsa-miR-638	hsa-miR-494-5p
hsa_circRNA_405709		25070500	0.0664553	-1.1051	2.25254	up	0.250113	0.339096	0.0664553	-1.1051	0.250113	0.339096	false	ASCRP3001787	chr19	-	334399	336173	exonic	NM_017550	MIER2	AGACAAGCCCAAGGAGGAGCTGGAGAAGGACTTCATCTCCCAGGCCTCCTCGCTGGGGAG	hsa-miR-5189-5p	hsa-miR-612	hsa-miR-6860	hsa-miR-3187-5p	hsa-miR-6791-3p
hsa_circRNA_034100	hsa_circ_0034100	circBase	-6.70764	-8.26944	2.95222	up	0.25839	0.154147	-6.70764	-8.26944	0.25839	0.154147	false	ASCRP3002583	chr15	+	25201569	25223729	exonic	uc021sga.1	SNRPN	ATAATAAATGCATAGAGCAATTAAACTGTGCTGCTGTTTCGGAGTTTCAGCCGTACCCTC	hsa-miR-6722-3p	hsa-miR-608	hsa-miR-6780b-5p	hsa-miR-1909-3p	hsa-miR-6756-5p
hsa_circRNA_034880	hsa_circ_0034880	circBase	-5.90986	-7.29075	2.60428	up	0.769968	0.24288	-5.90986	-7.29075	0.769968	0.24288	false	ASCRP3011605	chr15	-	43164808	43170882	exonic	NM_173500	TTBK2	TCTGAAAATGGAAGTTGCTGTTTTGAAAAAGCTGCAAGGTTAAATGGAAACCACCCTTGG	hsa-miR-4286	hsa-miR-4295	hsa-miR-570-3p	hsa-miR-6845-3p	hsa-miR-454-3p
hsa_circRNA_001462	hsa_circ_0001462	circBase	2.58418	1.58126	2.00405	up	0.211349	0.219527	2.58418	1.58126	0.211349	0.219527	false	ASCRP3010782	chr5	-	465246	465357	antisense	NM_007277	EXOC3	TACTCCACCACCACGCGCCGCTGCTCTGCCTCCCTAACCATCTTCTCGGCACCCTCCTTG	hsa-miR-765	hsa-miR-1203	hsa-miR-6891-5p	hsa-miR-504-3p	hsa-miR-7706
hsa_circRNA_400103	hsa_circ_0092346	circBase	-4.9046	-5.91518	2.01472	up	0.398856	0.305767	-4.9046	-5.91518	0.398856	0.305767	false	ASCRP3003162	chrX	-	71496584	71496784	intronic	ENST00000316084	RPS4X	ATTAAAAAGGCTTCCTTACTCTTTTTAAAGTAAAATTCTTTTCCTCCCGGGCCGGAGCCG	hsa-miR-766-3p	hsa-miR-671-5p	hsa-miR-524-5p	hsa-miR-155-5p	hsa-miR-198
hsa_circRNA_404714		25070500	4.59344	3.38698	2.30771	up	0.306275	0.282947	4.59344	3.38698	0.306275	0.282947	false	ASCRP3006340	chr10	-	5998341	6002530	exonic	NM_002189	IL15RA	CTCTCCTGGCATGCTACCTCAAGTCAAGAGCCCGCAGCTTCATCTCCCAGCTCAAACAAC	hsa-miR-3689b-3p	hsa-miR-3689c	hsa-miR-30b-3p	hsa-miR-3192-5p	hsa-miR-1233-5p
hsa_circRNA_038480	hsa_circ_0038480	circBase	-6.48881	-7.60927	2.17416	up	0.157658	0.141362	-6.48881	-7.60927	0.157658	0.141362	false	ASCRP3000413	chr16	+	21985216	21994668	exonic	NM_003366	UQCRC2	AACATTCTGTTTAAGTTTCTGCATTTAATGCCAGTTACTCAGATTCTGGACTCTTTGGGA	hsa-miR-6505-3p	hsa-miR-181a-2-3p	hsa-miR-661	hsa-miR-30c-1-3p	hsa-miR-4646-5p
hsa_circRNA_005411	hsa_circ_0005411	circBase	3.02786	2.02187	2.00832	up	0.347005	0.402851	3.02786	2.02187	0.347005	0.402851	false	ASCRP3004692	chr8	+	28595035	28600731	exonic	NM_001440	EXTL3	CATGAACTTCCTTGTCTCCCACATCACTCGGAAGCCCCCCATCAAGGGTGTGGAGAGAAG	hsa-miR-6834-3p	hsa-miR-4665-5p	hsa-miR-1244	hsa-miR-4525	hsa-miR-7153-3p
hsa_circRNA_402816		25242744	-6.73588	-9.02423	4.88498	up	0.353421	0.146624	-6.73588	-9.02423	0.353421	0.146624	false	ASCRP3007952	chr3	+	32915309	32915477	exonic	NM_001039111	TRIM71	GACGACAGGCAATCCAGGTGCTGCACCTGTACTGTGACACTTGCTCTGTACCCATCTGTC	hsa-miR-1909-5p	hsa-miR-663b	hsa-miR-7108-5p	hsa-let-7b-5p	hsa-let-7e-5p
hsa_circRNA_406606		25070500	-5.41301	-7.49958	4.24737	up	0.390211	0.174653	-5.41301	-7.49958	0.390211	0.174653	false	ASCRP3001284	chr5	-	58764121	58804477	intronic	ENST00000309641	PDE4D	ACCAGATACTGTTCCTTGATAGTTCCAATATCTGTAATCTTGTTGGTCTACCTGTGCAGT	hsa-miR-3916	hsa-miR-6831-5p	hsa-miR-6760-5p	hsa-miR-3145-3p	hsa-miR-6739-5p
hsa_circRNA_103941	hsa_circ_0003319	circBase	-5.6269	-6.9297	2.46708	up	0.441327	0.244206	-5.6269	-6.9297	0.441327	0.244206	false	ASCRP3002655	chr5	+	133996808	133997276	exonic	NM_021982	SEC24A	ATAGCTTCATAAAGTCAGGTCCTGTCCAAAATGCATTGCTGTCTTCACAAGAGTCAGTGA	hsa-miR-573	hsa-miR-198	hsa-miR-643	hsa-miR-525-5p	hsa-miR-362-5p
hsa_circRNA_407016		25070500	-6.48383	-7.50083	2.02371	up	0.610069	0.415633	-6.48383	-7.50083	0.610069	0.415633	false	ASCRP3003806	chr7	-	138552720	138554507	exonic	NM_020910	KIAA1549	CACAACTCAGCCTACATCGGATGCCCAATTCAGACCGCGCTGCGGCACAAGTCTGAGATC	hsa-miR-3937	hsa-miR-4682	hsa-miR-1226-5p	hsa-miR-4478	hsa-miR-30c-1-3p
hsa_circRNA_406038		25070500	-0.896727	-2.00703	2.1589	up	0.140624	0.177173	-0.896727	-2.00703	0.140624	0.177173	false	ASCRP3002611	chr2	-	206889066	206889235	intronic	ENST00000403263	INO80D	ATACATTCCCTGATTCCCTGGACTATGTTAGGTTCCCTCTACTGTCCTACTCTTCCCTTA	hsa-miR-3921	hsa-miR-7113-5p	hsa-miR-4270	hsa-miR-6847-5p	hsa-miR-198
hsa_circRNA_022981	hsa_circ_0022981	circBase	-4.84932	-6.0893	2.36195	up	0.179645	0.163756	-4.84932	-6.0893	0.179645	0.163756	false	ASCRP3006394	chr11	-	66133406	66133702	exonic	NM_001532	SLC29A2	CTCTTACTTCCTGTGGATCTGGCTGACAGCGCTGTGCCTTGTGTTGGTCTTCACAGTCAC	hsa-miR-4271	hsa-miR-484	hsa-miR-4511	hsa-miR-6780b-5p	hsa-miR-345-5p
hsa_circRNA_103396	hsa_circ_0005702	circBase	-6.54129	-7.77065	2.34463	up	0.184938	0.137812	-6.54129	-7.77065	0.184938	0.137812	false	ASCRP3011230	chr3	+	57827025	57835543	exonic	NM_007159	SLMAP	TCAGGAACTATTCCAGCTTTCTCAGTATCTACAGTTACCCATGGGTGTATTGTTTCCACA	hsa-miR-421	hsa-miR-424-5p	hsa-miR-497-5p	hsa-miR-505-3p	hsa-miR-122-5p
hsa_circRNA_101422	hsa_circ_0032877	circBase	-6.34454	-7.94055	3.02305	up	0.676673	0.180581	-6.34454	-7.94055	0.676673	0.180581	false	ASCRP3007105	chr14	-	89192884	89221015	exonic	NM_183387	EML5	CTTGGAATGAAGGATGGCTCATTCACTGTACTTAGAGTAAGCCTTGCATTGCATCCTGAA	hsa-miR-186-3p	hsa-miR-190a-5p	hsa-miR-501-5p	hsa-miR-20a-3p	hsa-miR-605-5p
hsa_circRNA_046142	hsa_circ_0046142	circBase	-6.84611	-7.91369	2.09591	up	0.226319	0.205727	-6.84611	-7.91369	0.226319	0.205727	false	ASCRP3005725	chr17	-	79476996	79479386	exonic	NM_001614	ACTG1	CGTCATTGTGTAAGGAAAAATAAAAGTGCTGCCGTAACCAAGTCGCAATGGAAGAAGAGA	hsa-miR-3190-5p	hsa-miR-6762-5p	hsa-miR-3190-3p	hsa-miR-6801-5p	hsa-miR-6876-5p
hsa_circRNA_405521		25070500	3.56047	2.19834	2.57066	up	0.199762	0.200794	3.56047	2.19834	0.199762	0.200794	false	ASCRP3002877	chr17	-	1161853	1162853	intergenic			ATCTCCACTCCCACCCTCACAGAAGCTGCAGCTTCTCTCCCGACGTTCAGAGCCGTGTTC	hsa-miR-6855-5p	hsa-miR-761	hsa-miR-6786-5p	hsa-miR-6792-3p	hsa-miR-3619-5p
hsa_circRNA_104462	hsa_circ_0001739	circBase	-5.95036	-7.24327	2.45022	up	0.322032	0.234706	-5.95036	-7.24327	0.322032	0.234706	false	ASCRP3002654	chr7	+	111926927	111927129	exonic	NM_021994	ZNF277	ATAGCTGATGTCAAGTTGGTTGCTGATTTCCAAAGACAGTAAGGATTGTATCCTGGAGCC	hsa-miR-300	hsa-miR-489-3p	hsa-miR-619-3p	hsa-miR-422a	hsa-miR-378a-3p
hsa_circRNA_406325		25070500	3.65662	2.19819	2.7481	up	0.267371	0.270856	3.65662	2.19819	0.267371	0.270856	false	ASCRP3006666	chr3	-	113114596	113135474	exonic	NM_018338	CFAP44	CTGGACCTGTGTGTCAGTTAATGTGGTCTCCCATGTCTCATGTTCATCCACATAAAACTT	hsa-miR-376a-3p	hsa-miR-376b-3p	hsa-miR-204-5p	hsa-miR-211-5p	hsa-miR-1253
hsa_circRNA_090533	hsa_circ_0090533	circBase	-6.67453	-7.74149	2.09501	up	0.222955	0.14362	-6.67453	-7.74149	0.222955	0.14362	false	ASCRP3013183	chrX	-	48779302	48780572	exonic	NM_017602	OTUD5	TTGATTTGCTGCTTATTAAACCTCCTTCTGGACCTATTGCCACTGGAAGTCTGAATGACT	hsa-miR-4763-3p	hsa-miR-608	hsa-miR-1249-5p	hsa-miR-6873-5p	hsa-miR-330-5p
hsa_circRNA_100107	hsa_circ_0007537	circBase	-5.2229	-6.25565	2.04592	up	0.329084	0.284188	-5.2229	-6.25565	0.329084	0.284188	false	ASCRP3004205	chr1	+	26784281	26786635	exonic	NM_024887	DHDDS	CAGATGAACCATAGCGTGCTTCAGTGATATCTCTGAGTCTCTGCTTGATAAGTGCCTCTA	hsa-miR-584-5p	hsa-miR-588	hsa-miR-668-3p	hsa-miR-224-5p	hsa-miR-21-3p
hsa_circRNA_092492	hsa_circ_0001067	circBase	-6.61444	-7.81534	2.29884	up	0.421972	0.250516	-6.61444	-7.81534	0.421972	0.250516	false	ASCRP3005225	chr2	+	128913062	128931513	exonic	NM_020120	UGGT1	CCCGGTCATTGTGGACACCATTGTTATGGCCAATCTGATAACTTCTTTGTGGATGATTAT	hsa-miR-548u	hsa-miR-876-5p	hsa-miR-3660	hsa-miR-6760-3p	hsa-miR-4691-3p
hsa_circRNA_103547	hsa_circ_0003759	circBase	1.34782	0.0612905	2.43941	up	0.184073	0.206809	1.34782	0.0612905	0.184073	0.206809	false	ASCRP3004866	chr3	+	188326948	188327632	exonic	NM_005578	LPP	CATTGCAGCCAAAGAGCTCCACTGGTTCAACAGCCTCTCCTCCAGTTTCGACCCCAGTCA	hsa-miR-762	hsa-miR-92a-1-5p	hsa-miR-134-5p	hsa-miR-665	hsa-miR-485-5p
hsa_circRNA_003907	hsa_circ_0003907	circBase	-4.40862	-5.83156	2.68133	up	0.150503	0.10179	-4.40862	-5.83156	0.150503	0.10179	false	ASCRP3010021	chr13	+	98923108	98923600	intronic	ENST00000319562	FARP1	GTCATTTGCTAAATGCTCCTCTTAACGGTGTGTACAGAGATGGTGTGGTATACTGCAGAG	hsa-miR-4496	hsa-miR-362-5p	hsa-miR-6847-5p	hsa-miR-18a-3p	hsa-miR-3670
hsa_circRNA_103219	hsa_circ_0005243	circBase	-6.2292	-7.29141	2.08812	up	0.628945	0.412207	-6.2292	-7.29141	0.628945	0.412207	false	ASCRP3009888	chr22	-	38641940	38644025	exonic	NM_012264	TMEM184B	GTACTACGTGTACTTCGGCACCGTCCGCGACTGCTATGAGGGCTAGCTTGTCACTTTCTG	hsa-miR-485-5p	hsa-miR-194-3p	hsa-miR-486-3p	hsa-miR-665	hsa-miR-550a-5p
hsa_circRNA_022969	hsa_circ_0022969	circBase	-6.21486	-7.86625	3.14138	up	0.194106	0.107261	-6.21486	-7.86625	0.194106	0.107261	false	ASCRP3008810	chr11	-	66052050	66055387	exonic	NM_020470	YIF1A	GATTTCCTTGACTGCACCGTTTTGTGTCTGTGAGCAAACTCAAGTATTTTTTTGCTGTGG	hsa-miR-4726-5p	hsa-miR-6764-5p	hsa-miR-4640-5p	hsa-miR-6796-5p	hsa-miR-6831-5p
hsa_circRNA_000680	hsa_circ_0000680	circBase	0.122436	-1.19002	2.48364	up	0.164487	0.235666	0.122436	-1.19002	0.164487	0.235666	false	ASCRP3009474	chr16	+	19746674	19775434	exonic	NM_153208	IQCK	GGAGGAGCGGCTAAAGCAACAGTTCTCCCAAAGAATATTTGGAAACTTTCATCTTTCCTG	hsa-miR-5002-5p	hsa-miR-6081	hsa-miR-4773	hsa-miR-6801-3p	hsa-miR-4531
hsa_circRNA_085971	hsa_circ_0085971	circBase	-5.84255	-7.12566	2.43363	up	0.537095	0.439762	-5.84255	-7.12566	0.537095	0.439762	false	ASCRP3000766	chr8	+	145161245	145162515	exonic	NM_032272	MAF1	AATAAAAGTTTCTGTGACTTAGGTGGTGAATGCAGTCAACTGCAGTCTGTTCTCAGCTGT	hsa-miR-6749-3p	hsa-miR-5193	hsa-miR-3187-5p	hsa-miR-4268	hsa-miR-6774-5p
hsa_circRNA_006853	hsa_circ_0006853	circBase	3.31148	2.20275	2.15656	up	0.144029	0.123908	3.31148	2.20275	0.144029	0.123908	false	ASCRP3005568	chr14	-	20811282	20811360	sense overlapping	NR_002312	RPPH1	CGAAGTGAGTTCAATGGCTGAGGTGAGGGGCCCGGCGGATGCCTCCTTTGCCGGAGCTTG	hsa-miR-7974	hsa-miR-3680-5p	hsa-miR-6750-3p	hsa-miR-627-5p	hsa-miR-6753-3p
hsa_circRNA_405612		25070500	-3.87908	-5.02577	2.21405	up	0.497901	0.487893	-3.87908	-5.02577	0.497901	0.487893	false	ASCRP3013325	chr17	-	59870957	59878835	exonic	NM_032043	BRIP1	TTTACACAAAATGGGTATCACCACTGCTACTTTTCCCATTTTGCAGGGAAAATCCTGCTA	hsa-miR-4677-5p	hsa-miR-6875-3p	hsa-miR-4659a-3p	hsa-miR-4659b-3p	hsa-miR-656-3p
hsa_circRNA_103726	hsa_circ_0070764	circBase	-6.28358	-7.58066	2.45731	up	0.244916	0.161435	-6.28358	-7.58066	0.244916	0.161435	false	ASCRP3012173	chr4	+	120138704	120177678	exonic	NM_019050	USP53	TGCGGTACATTTCTACAACAGCCTTATGATGCTTGGGATTTGCTTTACATTCTAAGTGGA	hsa-miR-148a-5p	hsa-miR-96-5p	hsa-miR-330-3p	hsa-miR-515-5p	hsa-let-7g-3p
hsa_circRNA_406988		25070500	-4.43579	-5.52279	2.12431	up	0.138427	0.138317	-4.43579	-5.52279	0.138427	0.138317	false	ASCRP3006376	chr7	+	102489106	102489847	antisense	NM_145032	FBXL13	CTCTGCGTGTGCTGTGGTTTCCACTAAACACTAAAATGAGGAAAGAGGAATCAGAAATGC	hsa-miR-526b-5p	hsa-miR-619-5p	hsa-miR-6747-3p	hsa-miR-6878-3p	hsa-miR-767-5p
hsa_circRNA_007549	hsa_circ_0007549	circBase	-5.53344	-6.82935	2.45532	up	0.417043	0.294444	-5.53344	-6.82935	0.417043	0.294444	false	ASCRP3013361	chr8	+	96044222	96064458	exonic	NM_152416	NDUFAF6	TTTCACAAAACTGTTCCTGTGAAAGCATTTCCTGCTTTTCTTCAGACGGAAACGGGATTA	hsa-miR-218-5p	hsa-miR-3692-3p	hsa-miR-16-5p	hsa-miR-3666	hsa-miR-103a-3p
hsa_circRNA_101421	hsa_circ_0032876	circBase	-5.81023	-7.07009	2.39473	up	0.508227	0.227881	-5.81023	-7.07009	0.508227	0.227881	false	ASCRP3002272	chr14	-	89192884	89212627	exonic	NM_183387	EML5	AGGATGGCTCATTCACTGTACTTAGAGTAAGCGCTTGGTTTCAGTTGGACTTGATTCAAA	hsa-miR-186-3p	hsa-miR-190a-5p	hsa-miR-20a-3p	hsa-miR-605-5p	hsa-miR-600
hsa_circRNA_406276		25070500	-6.61514	-8.18029	2.95909	up	0.361924	0.156591	-6.61514	-8.18029	0.361924	0.156591	false	ASCRP3005100	chr3	-	48585964	48587667	exonic	uc003ctw.3	PFKFB4	CCATCCACCGCTAAAAAGTGTCCATCATTCCAATATTCCTCAATAGTGTGCATGACCAAC	hsa-miR-541-3p	hsa-miR-4495	hsa-miR-4668-5p	hsa-miR-193a-3p	hsa-miR-3120-5p
hsa_circRNA_400007	hsa_circ_0092362	circBase	-6.87955	-8.19188	2.48342	up	0.464829	0.297409	-6.87955	-8.19188	0.464829	0.297409	false	ASCRP3013431	chr1	+	43162079	43162279	intronic	ENST00000321358	YBX1	TTTGAAAGTGTTGAAAGTGTTCTGATTTCCGCATCAAGCCTAATGTTCTGGCTGCAGTTA	hsa-miR-342-5p	hsa-miR-651-3p	hsa-miR-330-3p	hsa-miR-670-3p	hsa-miR-377-5p
hsa_circRNA_085952	hsa_circ_0085952	circBase	-5.099	-6.72095	3.07791	up	0.688252	0.452205	-5.099	-6.72095	0.688252	0.452205	false	ASCRP3005205	chr8	+	145149941	145152428	exonic	uc003zay.3	CYC1	CCCCCATCATGGGAATAAATTAATTTTCTCAATGTATTTTGACTCTCGTGGCGCCCCAGG	hsa-miR-4731-5p	hsa-miR-661	hsa-miR-370-5p	hsa-miR-637	hsa-miR-593-5p
hsa_circRNA_001238	hsa_circ_0000429	circBase	1.07075	0.0247452	2.06481	up	0.181697	0.178003	1.07075	0.0247452	0.181697	0.178003	false	ASCRP3011375	chr12	-	94721980	94735290	sense overlapping	NM_016122	CEP83	TCCCCCCACCCCCATTGAAGAGAGATCTCTTGAAGTGAACACATTATGATTTACTGATTT	hsa-miR-545-5p	hsa-miR-1-5p	hsa-miR-570-3p	hsa-miR-619-5p	hsa-miR-95-5p
hsa_circRNA_023115	hsa_circ_0023115	circBase	0.94956	-0.834643	3.44428	up	0.152176	0.162414	0.94956	-0.834643	0.152176	0.162414	false	ASCRP3005752	chr11	+	67351934	67352712	exonic	NM_000852	GSTP1	CGTGGAGGACCTCCGCTGCAAATACATCTCCCTCATCTACACCAACTATGCCGCTGCGCG	hsa-miR-1976	hsa-miR-1237-3p	hsa-miR-6848-5p	hsa-miR-6736-5p	hsa-miR-4710
hsa_circRNA_004419	hsa_circ_0004419	circBase	-5.67311	-6.78717	2.16453	up	0.373611	0.237161	-5.67311	-6.78717	0.373611	0.237161	false	ASCRP3010800	chr10	+	99915849	99923154	exonic	NM_001256619	R3HCC1L	TACTTACATGAGACTTCCAGTGTCCTACTATTGAAGCCTGCACCTGCTGCATTGCTGTTT	hsa-miR-3664-3p	hsa-miR-4518	hsa-miR-6854-5p	hsa-miR-570-3p	hsa-miR-3120-3p
hsa_circRNA_100033	hsa_circ_0009581	circBase	-0.362711	-1.69937	2.52566	up	0.164145	0.249626	-0.362711	-1.69937	0.164145	0.249626	false	ASCRP3001057	chr1	-	8555122	8601377	exonic	NM_012102	RERE	ACACCACTCTGAATGCACTGAACACAAGGGAAGTGTAACATCTCCCATTTTTCTGACATA	hsa-miR-27a-3p	hsa-miR-27b-3p	hsa-miR-424-5p	hsa-miR-105-5p	hsa-miR-670-3p
hsa_circRNA_004045	hsa_circ_0004045	circBase	-0.701468	-2.07072	2.58336	up	0.0800125	0.0986731	-0.701468	-2.07072	0.0800125	0.0986731	false	ASCRP3002519	chr18	-	43668074	43675097	exonic	NM_004046	ATP5A1	AGTTGGTGAAGAGACTTACAGATGCAGGTCTCCAGAAATGCTTTGGGTTCATCTTTCATT	hsa-miR-6515-3p	hsa-miR-6736-3p	hsa-miR-622	hsa-miR-4778-3p	hsa-miR-196b-3p
hsa_circRNA_001530	hsa_circ_0001530	circBase	0.895574	-0.39089	2.4393	up	0.15328	0.148993	0.895574	-0.39089	0.15328	0.148993	false	ASCRP3006598	chr5	+	132232415	132232717	antisense	NM_014423	AFF4	CTGCCTCCCACGCCCACTTTCTGATCCCTTTTGGATGATTTACTTGTTGACTTATATTTC	hsa-miR-5692a	hsa-miR-4428	hsa-miR-5684	hsa-miR-499b-3p	hsa-miR-6731-5p
hsa_circRNA_007192	hsa_circ_0007192	circBase	0.335623	-0.667061	2.00373	up	0.340119	0.340663	0.335623	-0.667061	0.340119	0.340663	false	ASCRP3007449	chr11	+	12159936	12183966	exonic	NM_014632	MICAL2	GAACACCAAGGAACATGGCAACCCGTGTGTGTCTCATCCCAGAAAGAGAAGACTTTAACC	hsa-miR-1254	hsa-miR-3116	hsa-miR-27b-3p	hsa-miR-675-5p	hsa-miR-5196-3p
hsa_circRNA_407212		25070500	-6.38455	-7.85782	2.7765	up	0.322444	0.167618	-6.38455	-7.85782	0.322444	0.167618	false	ASCRP3005144	chr9	+	103273041	103273253	intronic	ENST00000334943	TMEFF1	CCCAACACTAAGTTCCAGTGTGCCATTGTACCCTGATATTCATAGTTTTTATTGGGGCTC	hsa-miR-92a-1-5p	hsa-miR-6855-5p	hsa-miR-1264	hsa-miR-4507	hsa-miR-8060
hsa_circRNA_001383	hsa_circ_0000622	circBase	-5.12062	-6.47761	2.5615	up	0.606655	0.39731	-5.12062	-6.47761	0.606655	0.39731	false	ASCRP3003239	chr15	+	70347082	70347209	antisense	NM_005078	TLE3	ATTCCTCAAATTCACAACCCTTTGATCTTTCATGAATACCAGGAGAGTCCTGTCCAGCAA	hsa-miR-296-3p	hsa-miR-1301-3p	hsa-miR-485-5p	hsa-miR-221-5p	hsa-miR-383-5p
hsa_circRNA_077218	hsa_circ_0077218	circBase	-5.17052	-6.5802	2.65678	up	0.609636	0.448001	-5.17052	-6.5802	0.609636	0.448001	false	ASCRP3011653	chr6	-	84108085	84108235	exonic	NM_002395	ME1	TCTGGCTTGCCAACAATATAGTTTGGTGTTTCGGAAGCCAAGGTATCTTCTCTTAATGGA	hsa-miR-182-5p	hsa-miR-6778-5p	hsa-miR-1972	hsa-miR-335-3p	hsa-miR-6826-5p
hsa_circRNA_103754	hsa_circ_0071174	circBase	-5.4874	-7.60356	4.33538	up	0.245179	0.0851432	-5.4874	-7.60356	0.245179	0.0851432	false	ASCRP3003219	chr4	-	151656409	151729550	exonic	NM_006726	LRBA	ATTCACAGACATGCGGAATTTGAGGCAGTAGATCATCTAATGCAAAATTGCCCTCAGTTC	hsa-miR-205-5p	hsa-miR-19b-3p	hsa-miR-19a-3p	hsa-miR-558	hsa-miR-654-3p
hsa_circRNA_001264	hsa_circ_0000086	circBase	-5.23945	-6.37806	2.20169	up	0.148983	0.107335	-5.23945	-6.37806	0.148983	0.107335	false	ASCRP3000697	chr1	-	76694158	76694273	antisense	NM_152996	ST6GALNAC3	AAGGGGGCTTCACATGGTTTTAAAATGTGCTGCTGTGGTTTGACCTAGAGTACAAAATAG	hsa-miR-18a-3p	hsa-miR-607	hsa-miR-632	hsa-miR-654-3p	hsa-miR-10b-3p
hsa_circRNA_039238	hsa_circ_0039238	circBase	-6.84667	-8.31941	2.77549	up	0.238772	0.151482	-6.84667	-8.31941	0.238772	0.151482	false	ASCRP3011789	chr16	-	47162235	47165936	exonic	NM_018092	NETO2	TGAAGAGCTTGAAGGACTGGGATTTCGAGCAAAATATTCATTTATTCCAGTGTTGTTAAT	hsa-miR-1273e	hsa-miR-376c-5p	hsa-miR-376b-5p	hsa-miR-3145-3p	hsa-miR-4698
hsa_circRNA_406573		25070500	4.31361	3.2504	2.08957	up	0.376056	0.358754	4.31361	3.2504	0.376056	0.358754	false	ASCRP3011539	chr4	-	185320068	185340722	exonic	NM_002199	IRF2	TCTACCCTCTGCAGATCTCCCCCGTGTCTTCCTATGCAGGAAAAGAAGATTTTTCAGATC	hsa-miR-3199	hsa-miR-4518	hsa-miR-5090	hsa-miR-4772-5p	hsa-miR-5002-5p
hsa_circRNA_405039		25070500	-7.25282	-8.3932	2.20439	up	0.543639	0.280385	-7.25282	-8.3932	0.543639	0.280385	false	ASCRP3007305	chr12	-	92654269	92666392	sense overlapping	TCONS_00020869	XLOC_010151	GAAAAGCCTGGGGGAGTTATCATCAGTGATACATGTCTGACCCCAGCAATGGCTTTTACC	hsa-miR-5787	hsa-miR-1273h-5p	hsa-miR-5001-5p	hsa-miR-4668-5p	hsa-miR-6831-5p
hsa_circRNA_082614	hsa_circ_0082614	circBase	-6.14231	-7.26096	2.17145	up	0.361782	0.278882	-6.14231	-7.26096	0.361782	0.278882	false	ASCRP3006048	chr7	-	138589767	138597206	exonic	NM_020910	KIAA1549	CTCAACTTATCTCAGTTGCTGAAGTCCTCTTGGGTCAGAACAGTGCTGGCCAGAAGAGCT	hsa-miR-452-5p	hsa-miR-573	hsa-miR-1537-5p	hsa-miR-3689a-5p	hsa-miR-3689e
hsa_circRNA_400759		25242744	-6.33279	-7.3645	2.04445	up	0.346839	0.2622	-6.33279	-7.3645	0.346839	0.2622	false	ASCRP3009198	chr11	+	62123796	62124616	exonic	NM_025080	ASRGL1	GCTCAGAAAACAGATTGTCAAAAGTTGTGGGTCTGTCTTGAACACAAATGGTGAGGTTGA	hsa-miR-6873-3p	hsa-miR-145-5p	hsa-miR-4754	hsa-miR-191-3p	hsa-miR-1269b
hsa_circRNA_404514		25070500	3.12123	1.8962	2.33761	up	0.310181	0.367391	3.12123	1.8962	0.310181	0.367391	false	ASCRP3000832	chr1	+	53222129	53250725	exonic	NM_024646	ZYG11B	AATCACCAGCAGGAGGAGGCGTCTCCCTATTCCTTACTTGATATCTGCTTGAATTTCTTG	hsa-miR-654-3p	hsa-miR-4711-5p	hsa-miR-3157-5p	hsa-miR-424-5p	hsa-miR-135a-5p
hsa_circRNA_028921	hsa_circ_0028921	circBase	-4.75383	-6.07731	2.5027	up	0.315108	0.312624	-4.75383	-6.07731	0.315108	0.312624	false	ASCRP3000771	chr12	+	121132626	121139667	exonic	NM_014730	MLEC	AATAAACAATTTGCAGTGACACTCTGGTATTTGATGTACGATTGAATGGCCACGTCGTGG	hsa-miR-4739	hsa-miR-6758-5p	hsa-miR-6756-5p	hsa-miR-4728-5p	hsa-miR-3916
hsa_circRNA_100049	hsa_circ_0009732	circBase	-4.81908	-6.03271	2.3192	up	0.356342	0.440117	-4.81908	-6.03271	0.356342	0.440117	false	ASCRP3005721	chr1	+	10471474	10473308	exonic	NM_002631	PGD	CGTCACCCTCATTGGTGGGAGATGAGGGAGCAGGCCACTTCGTGAAGATGGTGCACAACG	hsa-miR-661	hsa-miR-195-3p	hsa-miR-324-3p	hsa-miR-15a-3p	hsa-miR-205-3p
hsa_circRNA_043898	hsa_circ_0043898	circBase	1.45315	0.43098	2.03097	up	0.365063	0.362887	1.45315	0.43098	0.365063	0.362887	false	ASCRP3007262	chr17	-	40879652	40882936	exonic	NM_001991	EZH1	CTTTTCTCAAAAAGCTGGACACCTGTTCTGCTGTTGTGTCCTGCCATTCTCCTGAAGAAC	hsa-miR-6839-3p	hsa-miR-3121-5p	hsa-miR-22-5p	hsa-miR-5010-5p	hsa-miR-6782-3p
hsa_circRNA_103158	hsa_circ_0062220	circBase	-6.15277	-7.88015	3.31126	up	0.474442	0.250516	-6.15277	-7.88015	0.474442	0.250516	false	ASCRP3001195	chr22	-	19187244	19189004	exonic	uc021wle.1	CLTCL1	ACATCGTCATTCATGCAGATGAGCTGGAGGAGCTGATGTGCTATTACCAGGTTGGAGACC	hsa-miR-330-3p	hsa-miR-452-3p	hsa-miR-766-3p	hsa-miR-671-5p	hsa-miR-494-5p
hsa_circRNA_406488		25070500	-7.12137	-8.28174	2.23514	up	0.33712	0.217909	-7.12137	-8.28174	0.33712	0.217909	false	ASCRP3001028	chr4	-	76852366	76857388	exonic	NM_014435	NAAA	ACAAGTTTACAGTTTCTGGTGATGAACGAGGTTCTGCACCAGTATTGTGGCTCAAGACTC	hsa-miR-1257	hsa-miR-8067	hsa-miR-548g-3p	hsa-miR-1244	hsa-miR-4296
hsa_circRNA_403431		25242744	-6.44471	-7.58775	2.20846	up	0.222172	0.133408	-6.44471	-7.58775	0.222172	0.133408	false	ASCRP3011628	chr5	+	128977551	129015614	exonic	NM_133638	ADAMTS19	TCTGCCAAAGGTCCTACTACAGCACCTTTACATCTTCTGCATGTTATTTGCACAGGATTA	hsa-miR-5000-3p	hsa-miR-634	hsa-miR-4436a	hsa-miR-3692-5p	hsa-miR-508-5p
hsa_circRNA_406517		25070500	2.21285	0.873768	2.5299	up	0.333519	0.351022	2.21285	0.873768	0.333519	0.351022	false	ASCRP3007166	chr4	+	109550361	109550978	intronic	ENST00000394668	RPL34	CTTTACCCCACCCACTGCATATATAAACTTTTAACTCCTTTTTTTCTCCCACATAACCCC	hsa-miR-4799-5p	hsa-miR-1305	hsa-miR-6878-5p	hsa-miR-539-5p	hsa-miR-191-5p
hsa_circRNA_103050	hsa_circ_0060191	circBase	-5.30075	-6.32383	2.03225	up	0.42337	0.418666	-5.30075	-6.32383	0.42337	0.418666	false	ASCRP3008081	chr20	+	35207143	35207369	exonic	NM_021809	TGIF2	GAGAAGCTGAGCCTTTCTGGACAGACCAACCTGTCAGTGCTGCAAGTTTACCCAAGGTCC	hsa-miR-412-3p	hsa-miR-657	hsa-miR-191-3p	hsa-miR-198	hsa-miR-612
hsa_circRNA_406964		25070500	-3.82262	-4.91171	2.1274	up	0.476447	0.495857	-3.82262	-4.91171	0.476447	0.495857	false	ASCRP3007748	chr7	+	77282987	77295385	antisense	uc003ugj.1	RSBN1L-AS1	GAATGTGTAGAAGCAAGGATCCTGCATTGTTCTTCTGTCAACTTGATCAGCTACTGAGGT	hsa-miR-1303	hsa-miR-619-5p	hsa-miR-1273g-3p	hsa-miR-6830-3p	hsa-miR-5787
hsa_circRNA_092383	hsa_circ_0002045	circBase	-7.28596	-8.35064	2.0917	up	0.196358	0.102764	-7.28596	-8.35064	0.196358	0.102764	false	ASCRP3002424	chr10	+	102697158	102710510	exonic	NM_018121	FAM178A	AGTCGGTGAAGTTAGTTGTTCTCATTCTTTTTCTTCTGGACAACGGATGATGTCAGTTCA	hsa-miR-4459	hsa-miR-5010-3p	hsa-miR-3188	hsa-miR-6882-5p	hsa-miR-627-3p
hsa_circRNA_100934	hsa_circ_0023988	circBase	-6.10847	-7.43444	2.507	up	0.322428	0.189082	-6.10847	-7.43444	0.322428	0.189082	false	ASCRP3011700	chr11	-	89155069	89185063	exonic	NM_016931	NOX4	TCTTCTTTGTCTTCTACATGCTGCTGACGTTGCATGTTTCAGGCTAGGATTGTGTCTAAG	hsa-miR-655-5p	hsa-miR-448	hsa-miR-485-5p	hsa-miR-613	hsa-miR-103a-3p
hsa_circRNA_048766	hsa_circ_0048766	circBase	2.04245	0.65986	2.60737	up	0.162541	0.156321	2.04245	0.65986	0.162541	0.156321	false	ASCRP3005404	chr19	+	5691329	5691678	exonic	NM_015414	RPL36	CCTCTCCCTGAAATAAAGAACAGCTTGACAGAACGTCTGACCAAACACACCAAGTTCGTG	hsa-miR-4677-5p	hsa-miR-6770-3p	hsa-miR-149-3p	hsa-miR-4739	hsa-miR-4270
hsa_circRNA_103907	hsa_circ_0073239	circBase	-7.28225	-9.57033	4.88408	up	0.474992	0.12775	-7.28225	-9.57033	0.474992	0.12775	false	ASCRP3003082	chr5	+	82832825	82850857	exonic	NM_004385	VCAN	ATGGCAGCACACTGGTCGAATGAGTGATTTGAGTGTAATTGGTCATCCAATAGATTCAGA	hsa-miR-122-5p	hsa-miR-335-3p	hsa-miR-222-5p	hsa-miR-876-5p	hsa-miR-103a-2-5p
hsa_circRNA_406479		25070500	-3.14817	-4.15805	2.01374	up	0.438368	0.4907	-3.14817	-4.15805	0.438368	0.4907	false	ASCRP3001129	chr4	-	54811039	54817857	antisense	uc003haa.3	PDGFRA	ACAGCGAAAAGACCTACAGCACTCTGCAAAAGGCATTCTTCACCAAAGTGTGTCTCCTTG	hsa-miR-6756-5p	hsa-miR-6766-5p	hsa-miR-574-5p	hsa-miR-3691-5p	hsa-miR-6813-5p
hsa_circRNA_407174		25070500	-6.11158	-7.12572	2.01971	up	0.531214	0.527058	-6.11158	-7.12572	0.531214	0.527058	false	ASCRP3002447	chr9	-	36247355	36247756	intronic	ENST00000377902	GNE	AGTGAGAGACTTTTCACCATGAAATGTTTTCTTAAAGAAAAAAGCCACTGCGTCCGTCCA	hsa-miR-577	hsa-miR-513a-3p	hsa-miR-513c-3p	hsa-miR-3606-3p	hsa-miR-6895-3p
hsa_circRNA_057074	hsa_circ_0057074	circBase	-6.90082	-9.65111	6.72851	up	0.358695	0.0582681	-6.90082	-9.65111	0.358695	0.0582681	false	ASCRP3008981	chr2	+	172803227	172809519	exonic	NM_003642	HAT1	GCATCTAAAGTTGATGAGAACTTTGACTGTGTAGAGTTCGTTTTCCTGAAGATCTTGAAA	hsa-miR-148a-5p	hsa-miR-4703-5p	hsa-miR-510-5p	hsa-miR-3168	hsa-miR-7161-3p
hsa_circRNA_016788	hsa_circ_0016788	circBase	-6.58942	-7.95541	2.57754	up	0.459009	0.24598	-6.58942	-7.95541	0.459009	0.24598	false	ASCRP3013350	chr1	-	228581376	228594517	exonic	NM_145214	TRIM11	TTTATTGTAAGCATTCCCACGTTAAATAAACTTTGGCTGTTGTCTACAACCGGCATCCGG	hsa-miR-6727-5p	hsa-miR-760	hsa-miR-4685-5p	hsa-miR-5193	hsa-miR-6775-5p
hsa_circRNA_018974	hsa_circ_0018974	circBase	-5.89967	-7.14241	2.36647	up	0.343691	0.194404	-5.89967	-7.14241	0.343691	0.194404	false	ASCRP3001297	chr10	-	81813151	81816161	exonic	NR_027428	TMEM254-AS1	ACCAGGGAAAAACTGGCTGGACAGTCTCTTGTCCTGTGTTTGTAATTGATATTTGATATT	hsa-miR-877-3p	hsa-miR-6762-3p	hsa-miR-1236-3p	hsa-miR-873-3p	hsa-miR-578
hsa_circRNA_104102	hsa_circ_0076179	circBase	-5.46339	-6.61732	2.2252	up	0.292843	0.276221	-5.46339	-6.61732	0.292843	0.276221	false	ASCRP3013512	chr6	+	36020475	36027124	exonic	NM_001315	MAPK14	TTTTACACCTGCAAGGTCTCTGGAGGAATTCAATGATGTTGCTGCTTTTGACACAAAAAC	hsa-miR-103a-2-5p	hsa-miR-203a-3p	hsa-miR-548c-5p	hsa-miR-548d-5p	hsa-miR-23b-3p
hsa_circRNA_051238	hsa_circ_0051238	circBase	1.85057	0.590991	2.39425	up	0.284012	0.268781	1.85057	0.590991	0.284012	0.268781	false	ASCRP3006888	chr19	-	41938372	41944319	exonic	uc002ora.1	ATP5SL	CTTACCTGCCTATACACACACACACACGCACACGCTGTCCTGTACCTCCTCCCTGCGCCT	hsa-miR-6867-5p	hsa-miR-574-5p	hsa-miR-6799-5p	hsa-miR-3162-5p	hsa-miR-4739
hsa_circRNA_048164	hsa_circ_0048164	circBase	-6.11518	-7.22865	2.16366	up	0.404478	0.314406	-6.11518	-7.22865	0.404478	0.314406	false	ASCRP3010710	chr19	-	1089470	1089961	exonic	NM_002695	POLR2E	TACATCACCTACCGGCTGGTGCAGTAGCTACCGCCTGACAGTAAGCTCCGAGAGAACCAG	hsa-miR-4485-5p	hsa-miR-197-3p	hsa-miR-4722-3p	hsa-miR-3972	hsa-miR-1202
hsa_circRNA_406192		25070500	2.8997	1.8163	2.11902	up	0.304648	0.335715	2.8997	1.8163	0.304648	0.335715	false	ASCRP3005383	chr22	-	36681397	36681703	intronic	ENST00000216181	MYH9	CCTCCCCAAGGTGGGTGCCAGGACTTCTCCCACTCTGGGCTCTGGCTGGAGCCACCACGG	hsa-miR-328-5p	hsa-miR-6815-5p	hsa-miR-6804-5p	hsa-miR-6081	hsa-miR-6837-5p
hsa_circRNA_405641		25070500	-0.788086	-1.79919	2.01546	up	0.124066	0.160264	-0.788086	-1.79919	0.124066	0.160264	false	ASCRP3012409	chr17	-	79168800	79169629	intronic	ENST00000269392	AZI1	TGGCAAAGGGACGGGGGTGTCCTTCGTGTCGCTTTGCTCCCTACTGCACGGCGTCCCAAG	hsa-miR-6808-5p	hsa-miR-6764-5p	hsa-miR-4323	hsa-miR-6856-5p	hsa-miR-2861
hsa_circRNA_100633	hsa_circ_0018909	circBase	-4.53526	-5.57403	2.05448	up	0.273222	0.225195	-4.53526	-5.57403	0.273222	0.225195	false	ASCRP3013571	chr10	+	76970891	76982160	exonic	NM_003375	VDAC2	TTTTGGCATTGCAGCTAAATATCAGTTGGATCCCACTGCTTCCATTTCTATTCCCCTCTT	hsa-miR-627-3p	hsa-miR-199b-5p	hsa-miR-450b-3p	hsa-miR-769-3p	hsa-miR-154-5p
hsa_circRNA_000674	hsa_circ_0000674	circBase	-6.64199	-7.74249	2.14428	up	0.39733	0.20717	-6.64199	-7.74249	0.39733	0.20717	false	ASCRP3011923	chr16	+	12751827	12752015	intergenic			TGAGGCTTTTGCAGGCAATTAACTTGATCAGACTCCAGACTGTTTTATCCTTTGAGAGTG	hsa-miR-548f-5p	hsa-miR-548aj-5p	hsa-miR-548x-5p	hsa-miR-548g-5p	hsa-miR-410-3p
hsa_circRNA_103286	hsa_circ_0003862	circBase	-6.94172	-8.19068	2.3767	up	0.213488	0.172856	-6.94172	-8.19068	0.213488	0.172856	false	ASCRP3000670	chr3	+	11354777	11356967	exonic	NM_006395	ATG7	AAGGACGAAGGATCTAAAGAAGTACCACTTCTACTATTGGTTTTGCTATCCTGCCCTCTG	hsa-miR-345-3p	hsa-miR-302b-3p	hsa-miR-302a-3p	hsa-miR-29b-3p	hsa-miR-432-5p
hsa_circRNA_406458		25070500	-6.13657	-7.59192	2.74222	up	0.665086	0.428742	-6.13657	-7.59192	0.665086	0.428742	false	ASCRP3009047	chr4	+	25260812	25262116	intronic	ENST00000264864	PI4K2B	GCCATGATGTCCATAGAAATGAAGTATTGAAGTTCTCTCATTTGTTCACGTAAATCTTGT	hsa-miR-7108-5p	hsa-miR-663b	hsa-miR-3065-5p	hsa-miR-3143	hsa-miR-3591-5p
hsa_circRNA_051805	hsa_circ_0051805	circBase	-7.02583	-9.75761	6.64275	up	0.422075	0.102432	-7.02583	-9.75761	0.422075	0.102432	false	ASCRP3007108	chr19	+	49469026	49470135	exonic	uc002pln.1	FTL	CTTGGACCAAATGGAAATAAAGCTTTTTGATGCGGCTTCTATTTCGACCGCGATGATGTG	hsa-miR-6760-5p	hsa-miR-4437	hsa-miR-3188	hsa-miR-8085	hsa-miR-4739
hsa_circRNA_027093	hsa_circ_0027093	circBase	-5.24305	-6.4324	2.2805	up	0.0691926	0.0657133	-5.24305	-6.4324	0.0691926	0.0657133	false	ASCRP3009663	chr12	-	57064058	57066849	exonic	NM_006601	PTGES3	GGGAAGATGATTCAGATGAAGACATGTCTAATTTTGATCGTTTCTCTGAGGCAGCCTGCT	hsa-miR-15b-3p	hsa-miR-5187-3p	hsa-miR-212-5p	hsa-miR-7107-3p	hsa-miR-579-3p
hsa_circRNA_008849	hsa_circ_0008849	circBase	-6.9573	-8.4487	2.81163	up	0.309587	0.18841	-6.9573	-8.4487	0.309587	0.18841	false	ASCRP3012775	chr8	+	129021835	129022690	exonic	ENST00000522875	PVT1	TTAACCTGTCATCAAGACCTGGGATTTTGGTGGCCAACAGAGATTTTGAGAAACACATTG	hsa-miR-6773-3p	hsa-miR-1288-5p	hsa-miR-30c-1-3p	hsa-miR-4715-5p	hsa-miR-5582-3p
hsa_circRNA_403556		25242744	-5.05385	-6.09228	2.05398	up	0.126552	0.0826089	-5.05385	-6.09228	0.126552	0.0826089	false	ASCRP3008722	chr6	+	21668877	21743273	exonic	uc010jpp.1	LINC00340	GATGTGCTTCTGAGGTGGGCTGTGGAATGCCATGTGTAATTACTATTATCAGCATCTAGA	hsa-miR-508-5p	hsa-miR-8062	hsa-miR-580-5p	hsa-miR-4758-5p	hsa-miR-1238-5p
hsa_circRNA_059179	hsa_circ_0059179	circBase	-4.86895	-5.91387	2.06326	up	0.544094	0.463826	-4.86895	-5.91387	0.544094	0.463826	false	ASCRP3006063	chr20	-	1349620	1373525	exonic	NM_000801	FKBP1A	CTCAAGTTTTATTATTGCAATAAAAGTGCTTTATGCCGGCTTTTCTCAGGGCGCACCTTC	hsa-miR-7106-5p	hsa-miR-4728-5p	hsa-miR-6797-5p	hsa-miR-4739	hsa-miR-5196-5p
hsa_circRNA_003939	hsa_circ_0003939	circBase	-5.91075	-7.16259	2.38146	up	0.450486	0.333759	-5.91075	-7.16259	0.450486	0.333759	false	ASCRP3001783	chr9	+	108296773	108301632	exonic	NM_001145313	FSD1L	AGACAAAATTTACTCAGCCAGTACTACCTGGTTTCATGAAGTGGTACACCATCCCCAAAA	hsa-miR-6499-3p	hsa-miR-545-5p	hsa-miR-1278	hsa-miR-188-3p	hsa-miR-575
hsa_circRNA_004930	hsa_circ_0004930	circBase	-6.54978	-7.77161	2.33243	up	0.421132	0.280744	-6.54978	-7.77161	0.421132	0.280744	false	ASCRP3008251	chr7	-	148543561	148547617	sense overlapping	NM_004456	EZH2	GAGCTCATTGCGCGGGACTAGGGAGGTCTACCTATTTAGTCTTACACTTTCAAAGAACTA	hsa-miR-3125	hsa-miR-6867-5p	hsa-miR-574-5p	hsa-miR-590-3p	hsa-miR-4796-3p
hsa_circRNA_102927	hsa_circ_0058493	circBase	2.592	1.41001	2.26889	up	0.461137	0.451001	2.592	1.41001	0.461137	0.451001	false	ASCRP3000515	chr2	+	227729319	227732034	exonic	NM_032276	RHBDD1	AACTTGTGGCTATTCATTTATTCTCACCAGGGTTCAGCCGTCTGTATATCTCCCCAGATA	hsa-miR-182-5p	hsa-miR-196a-3p	hsa-miR-28-5p	hsa-miR-330-3p	hsa-miR-323a-5p
hsa_circRNA_061481	hsa_circ_0061481	circBase	1.84138	0.669998	2.25227	up	0.231367	0.22911	1.84138	0.669998	0.231367	0.22911	false	ASCRP3006218	chr21	+	33825619	33840156	exonic	NM_058187	EVA1C	CTCCCCCCTTTCGGTTACCTAACCAAACTCCTGCAAAACCACACCACCTATGCCTGTGAT	hsa-miR-665	hsa-miR-1273h-5p	hsa-miR-8059	hsa-miR-30b-3p	hsa-miR-3192-5p
hsa_circRNA_003157	hsa_circ_0003157	circBase	-7.20822	-8.93621	3.31266	up	0.272224	0.11798	-7.20822	-8.93621	0.272224	0.11798	false	ASCRP3012839	chr2	+	32422412	32434630	exonic	NM_017964	SLC30A6	TTAGAAGTCCGAAATGAACATTTTTGGACCCTAGGTTTTGGCTCATTGCTGCTAGTACGA	hsa-miR-34b-5p	hsa-miR-2682-5p	hsa-miR-449c-5p	hsa-miR-5692a	hsa-miR-450b-5p
hsa_circRNA_100688	hsa_circ_0020097	circBase	-6.3135	-7.90827	3.02046	up	0.376368	0.209961	-6.3135	-7.90827	0.376368	0.209961	false	ASCRP3001042	chr10	+	117221450	117278834	exonic	NM_207303	ATRNL1	ACACAATACAATCATGGACCTTGTGCAGTTTTTTGTCACCTTCTTCAGACAGCCTTTTGA	hsa-miR-625-3p	hsa-miR-382-5p	hsa-miR-628-5p	hsa-miR-141-5p	hsa-miR-217
hsa_circRNA_062953	hsa_circ_0062953	circBase	-7.00659	-8.07702	2.10007	up	0.331793	0.393165	-7.00659	-8.07702	0.331793	0.393165	false	ASCRP3005156	chr22	+	32229900	32234831	exonic	NM_014662	DEPDC5	CCCACTCTATAGCCGAGGTATGAATCCTAGGACCCAGAATAAGGATTCTCTAGAGGACAG	hsa-miR-3620-5p	hsa-let-7c-5p	hsa-let-7b-5p	hsa-let-7a-5p	hsa-miR-98-5p
hsa_circRNA_000268	hsa_circ_0000268	circBase	-0.838408	-2.06317	2.33717	up	0.0816907	0.130493	-0.838408	-2.06317	0.0816907	0.130493	false	ASCRP3010512	chr10	+	126631025	126631876	exonic	uc010qug.2	ZRANB1	TAAAAACAGGATGAAAAAGACTGATTGGCTCTTCCTCAATGCTTGTGTGGCTTCCTGCCT	hsa-miR-513b-5p	hsa-miR-6881-3p	hsa-miR-6506-5p	hsa-miR-6858-5p	hsa-miR-3185
hsa_circRNA_104581	hsa_circ_0007353	circBase	-7.40332	-8.6171	2.31945	up	0.160906	0.0749463	-7.40332	-8.6171	0.160906	0.0749463	false	ASCRP3005236	chr8	+	29959413	29962002	exonic	NM_015344	LEPROTL1	CCCTATTGTATTTGCCAGAGCACATCTGCTTTGATTAGTTTGTCCTTTGGAGGAGCAATC	hsa-miR-425-5p	hsa-miR-320b	hsa-miR-320a	hsa-miR-320c	hsa-miR-16-1-3p
hsa_circRNA_008180	hsa_circ_0008180	circBase	-7.29974	-8.57339	2.41773	up	0.2426	0.14993	-7.29974	-8.57339	0.2426	0.14993	false	ASCRP3009670	chr3	+	61570411	61609229	intronic	ENST00000295874	PTPRG	GGGAATGAATGACTTGTTCAGGAGGTCCTTAGTAATCACAGCTCCATTGAGTTTGTCCAG	hsa-miR-4739	hsa-miR-1273h-5p	hsa-miR-619-5p	hsa-miR-5787	hsa-miR-7851-3p
hsa_circRNA_102885	hsa_circ_0007422	circBase	-2.40845	-3.48461	2.10842	up	0.168086	0.227049	-2.40845	-3.48461	0.168086	0.227049	false	ASCRP3009089	chr2	-	200173482	200298237	exonic	NM_015265	SATB2	GCCGGTGCAGGTTTGATGATTCCTGTCTTTTGTGTCGTGGAGCAGTTGGACGGCTCTCTT	hsa-miR-328-3p	hsa-miR-301a-5p	hsa-miR-330-5p	hsa-miR-329-5p	hsa-miR-494-5p
hsa_circRNA_103812	hsa_circ_0003227	circBase	-1.39453	-2.40235	2.01088	up	0.444558	0.474203	-1.39453	-2.40235	0.444558	0.474203	false	ASCRP3010468	chr5	-	37301538	37303516	exonic	NM_004298	NUP155	GTTTCTCAGCTGGATTCTGAGCTGATGGACATAACTAAGGTTGCTTCTCCATTTCTGGAG	hsa-miR-200b-3p	hsa-miR-429	hsa-miR-200c-3p	hsa-miR-573	hsa-miR-539-5p
hsa_circRNA_405645		25070500	-7.00295	-8.2203	2.3252	up	0.291963	0.209056	-7.00295	-8.2203	0.291963	0.209056	false	ASCRP3011089	chr17	+	80678147	80678717	exonic	ENST00000571482	FN3KRP	TATTTTAATCTGCTGACATTTGGAATCCGTGTGCAGCCCACATGTCATGCTGCAAAGCTT	hsa-miR-6889-3p	hsa-miR-4761-5p	hsa-miR-578	hsa-miR-513b-3p	hsa-miR-6829-3p
hsa_circRNA_104655	hsa_circ_0085013	circBase	-5.03071	-6.25226	2.33198	up	0.233667	0.233455	-5.03071	-6.25226	0.233667	0.233455	false	ASCRP3011883	chr8	+	98827555	98831466	exonic	NM_018407	LAPTM4B	TGACTTTTAAGACATGTGCATTGCCATTGCGATTTCTCTTCTCATGATCCTGATATGTGC	hsa-miR-562	hsa-miR-155-5p	hsa-miR-640	hsa-miR-489-3p	hsa-let-7c-5p
hsa_circRNA_405311		25070500	2.64746	1.16723	2.78993	up	0.281491	0.343361	2.64746	1.16723	0.281491	0.343361	false	ASCRP3012489	chr15	+	38656908	38666209	intergenic			TGGGGACATGCTGAGCAACCTTAGTTACCTTTGTCTCCCAAGAAATTGTCTGATTTAGAA	hsa-miR-627-3p	hsa-miR-5189-3p	hsa-miR-6739-3p	hsa-miR-4753-3p	hsa-miR-4662a-5p
hsa_circRNA_104097	hsa_circ_0076070	circBase	-4.98847	-6.00894	2.02859	up	0.44691	0.424744	-4.98847	-6.00894	0.44691	0.424744	false	ASCRP3004463	chr6	+	34835001	34835393	exonic	NM_017754	UHRF1BP1	CAGTGCCCAGAGTCTGGTCCAGAATCTGTTCCACCAGGATCTCTTTCAAATGTCTCAGAT	hsa-miR-875-5p	hsa-miR-873-5p	hsa-miR-197-3p	hsa-miR-331-3p	hsa-miR-338-3p
hsa_circRNA_404959		25070500	2.38419	1.27885	2.1515	up	0.36892	0.437835	2.38419	1.27885	0.36892	0.437835	false	ASCRP3006208	chr12	+	7301567	7303659	exonic	NM_014718	CLSTN3	CTCCCACAGAAACTCCAGTGCTTCAGCGAAGAGTCCTGCGTCTCCATCCCTGAAGTGGAG	hsa-miR-6848-5p	hsa-miR-6081	hsa-miR-6720-5p	hsa-miR-5591-5p	hsa-miR-6165
hsa_circRNA_405508		25070500	-5.31072	-6.46017	2.21829	up	0.0952292	0.143368	-5.31072	-6.46017	0.0952292	0.143368	false	ASCRP3009696	chr16	-	88876990	88877957	intronic	ENST00000378364	APRT	GGGATTCCCATGCTGCCGAGCGAGTGCCCAGTGGCCGCATCTAGGGCGCTTCCGCCTCTG	hsa-miR-6754-5p	hsa-miR-3620-5p	hsa-miR-7113-5p	hsa-miR-6791-5p	hsa-miR-1587
hsa_circRNA_407024		25070500	1.87001	-0.259009	4.37421	up	0.15387	0.194388	1.87001	-0.259009	0.15387	0.194388	false	ASCRP3011619	chr7	-	149246283	149250107	exonic	NR_027789	ZNF767P	TCTGATACCGCTTGCAGAAGGGAATTGAATAGATGTCTCCCTATTGTAGATCTCTGGCTT	hsa-miR-3978	hsa-miR-3198	hsa-miR-6728-3p	hsa-miR-4768-3p	hsa-miR-3127-3p
hsa_circRNA_000298	hsa_circ_0000298	circBase	3.46679	2.38689	2.11389	up	0.314112	0.348412	3.46679	2.38689	0.314112	0.348412	false	ASCRP3011978	chr11	-	47187818	47189802	exonic	NM_032389	ARFGAP2	TGATGAATTCCTTGCAGCTCTGTCTCCCACTCCGTGCTGTCTGAGATGCAGGTGATTGAG	hsa-miR-186-3p	hsa-miR-149-5p	hsa-miR-3074-5p	hsa-miR-339-5p	hsa-miR-525-5p
hsa_circRNA_103038	hsa_circ_0060055	circBase	-2.31457	-3.39123	2.10916	up	0.0855732	0.134586	-2.31457	-3.39123	0.0855732	0.134586	false	ASCRP3004808	chr20	-	33866724	33872064	sense overlapping	NM_002212	EIF6	CATTAAAGTGCAGTTCCCTCCGGTGTGTTCGAGGGCGAGCTCTCCGATACCATCCCCGTG	hsa-miR-665	hsa-miR-485-5p	hsa-miR-501-3p	hsa-miR-377-5p	hsa-miR-608
hsa_circRNA_103398	hsa_circ_0066277	circBase	-6.55864	-7.69803	2.20287	up	0.300761	0.145258	-6.55864	-7.69803	0.300761	0.145258	false	ASCRP3012840	chr3	+	57832923	57843886	exonic	NM_007159	SLMAP	TTAGAAGTTATGGGAAACCAATTACAGGCATGCTCCAAATGTCATCCATGCACCATTACC	hsa-miR-29b-2-5p	hsa-miR-424-5p	hsa-miR-660-3p	hsa-miR-497-5p	hsa-miR-122-5p
hsa_circRNA_039210	hsa_circ_0039210	circBase	-7.12784	-8.46071	2.51903	up	0.137212	0.08564	-7.12784	-8.46071	0.137212	0.08564	false	ASCRP3013216	chr16	-	46710494	46711310	exonic	NM_018206	VPS35	TTGCTTTAATTGATAGATTGTTTTGACTGGCATATTGGAGCAAGTTGTAAACTGTAGGGA	hsa-miR-526b-5p	hsa-miR-516b-5p	hsa-miR-582-5p	hsa-miR-139-5p	hsa-miR-6774-5p
hsa_circRNA_006082	hsa_circ_0006082	circBase	2.18047	1.06236	2.17064	up	0.202605	0.189511	2.18047	1.06236	0.202605	0.189511	false	ASCRP3007131	chr9	+	2191265	2192802	sense overlapping	NM_003070	SMARCA2	CTTGGTAGAACTGAATTCCTTCCTCCCCTGTCTCATTTCTACCCACAAAATCAGTCAAGG	hsa-miR-651-3p	hsa-miR-6778-5p	hsa-miR-4753-3p	hsa-miR-489-3p	hsa-miR-6864-5p
hsa_circRNA_104972	hsa_circ_0007582	circBase	-6.7603	-8.03174	2.41402	up	0.329603	0.224836	-6.7603	-8.03174	0.329603	0.224836	false	ASCRP3011758	chrX	-	2184780	2209644	exonic	NM_145177	DHRSX	TGAACATGGATGACCTTCAGAGCAGTGGAATTTTTATACTGTGACTTGGCTTCCATGACT	hsa-miR-106b-3p	hsa-miR-29b-1-5p	hsa-miR-196a-5p	hsa-miR-338-3p	hsa-miR-139-3p
hsa_circRNA_100810	hsa_circ_0022015	circBase	-3.24341	-4.29376	2.07103	up	0.372193	0.356711	-3.24341	-4.29376	0.372193	0.356711	false	ASCRP3008046	chr11	+	47603639	47604020	exonic	NM_004551	NDUFS3	GACTTTCCTCTATCTGGCTATGTTGAGATTGTCTACAACCTGTTGTCTCTGCGCTTCAAC	hsa-miR-127-3p	hsa-miR-876-3p	hsa-miR-520g-5p	hsa-miR-532-5p	hsa-miR-204-5p
hsa_circRNA_402521		25242744	-7.29262	-8.37766	2.12143	up	0.300537	0.208528	-7.29262	-8.37766	0.300537	0.208528	false	ASCRP3005975	chr20	+	3515899	3520982	exonic	NM_139321	ATRN	CTAGTTGCTGCATTTAGACTAACTGGATCTTCTGGGTTTGTGACAGATGGACCTGGAAAT	hsa-miR-522-3p	hsa-miR-224-3p	hsa-miR-4698	hsa-miR-1468-3p	hsa-miR-6767-3p
hsa_circRNA_405340		25070500	-6.74695	-7.76205	2.02105	up	0.144293	0.104783	-6.74695	-7.76205	0.144293	0.104783	false	ASCRP3002021	chr15	+	50724534	50731374	exonic	uc001zym.4	USP8	AGCACTAAGAGGCAACAACAATACTCAACATAAATATCTGTTCTTGAACTCCTGGGCTCA	hsa-miR-7162-3p	hsa-miR-8052	hsa-miR-1273e	hsa-miR-4477a	hsa-miR-520e
hsa_circRNA_000322	hsa_circ_0001100	circBase	-7.23559	-8.6309	2.63046	up	0.301535	0.21331	-7.23559	-8.6309	0.301535	0.21331	false	ASCRP3005149	chr2	+	217042344	217042582	intronic	ENST00000392132	XRCC5	CCCACAATTTGCTCTGTGTCTAATTATTCTGAGAAATGAAAGTCAATTTTAGTGGCAGCA	hsa-miR-455-3p	hsa-miR-499a-5p	hsa-miR-376c-3p	hsa-miR-1468-3p	hsa-miR-7-1-3p
hsa_circRNA_405503		25070500	-6.91956	-8.25349	2.52089	up	0.523983	0.247711	-6.91956	-8.25349	0.523983	0.247711	false	ASCRP3009622	chr16	+	83031257	83065823	intronic	ENST00000539548	CDH13	GGCTCCTTGCAGGTGAAAATACTGGGCACAAGAGATTTTTCCACAATCACATAGCTAATA	hsa-miR-1277-5p	hsa-miR-3924	hsa-miR-3171	hsa-miR-297	hsa-miR-4739
hsa_circRNA_025285	hsa_circ_0025285	circBase	-5.96528	-7.27962	2.48688	up	0.539938	0.349746	-5.96528	-7.27962	0.539938	0.349746	false	ASCRP3001386	chr12	+	7025834	7032859	exonic	NM_001975	ENO2	ACCTCTGTGGCATTGAAATGAGCACCTCCATTAAAGTCTGAATCAGTGCGTGTCCTGAAG	hsa-miR-3916	hsa-miR-361-3p	hsa-miR-4673	hsa-miR-4692	hsa-miR-4739
hsa_circRNA_104673	hsa_circ_0004610	circBase	-7.21033	-8.61919	2.65526	up	0.428829	0.188786	-7.21033	-8.61919	0.428829	0.188786	false	ASCRP3002920	chr8	+	104442839	104448018	exonic	NM_015420	DCAF13	ATCTTTCCTGTAGACAAAAGTCGAAGCAGACATTTCTCTTGGGAAGTTGTGCATCTGACA	hsa-miR-101-3p	hsa-miR-23a-5p	hsa-miR-143-5p	hsa-miR-487b-3p	hsa-miR-148a-3p
hsa_circRNA_100255	hsa_circ_0012859	circBase	-5.65144	-6.98782	2.52516	up	0.312591	0.273603	-5.65144	-6.98782	0.312591	0.273603	false	ASCRP3007311	chr1	+	65268658	65280523	exonic	NM_018211	RAVER2	GAAAAGTGCATTGCTTATTCTCCACCTTTTGGTGATTATGCACAGCCGTTCTTGGAACAC	hsa-miR-125a-5p	hsa-miR-140-5p	hsa-miR-218-5p	hsa-miR-125b-5p	hsa-miR-670-5p
hsa_circRNA_000780	hsa_circ_0000217	circBase	-0.143737	-1.86902	3.30645	up	0.0817303	0.0891313	-0.143737	-1.86902	0.0817303	0.0891313	false	ASCRP3004662	chr10	-	14643337	14643566	intronic	ENST00000181796	FAM107B	CATCTGAAGTTTCCCTCACCCTAAGTACTTAGGAAACCTGCTGTGGAGTGGGATGTCCTC	hsa-miR-651-3p	hsa-miR-15a-3p	hsa-miR-381-3p	hsa-miR-522-3p	hsa-miR-300
hsa_circRNA_089299	hsa_circ_0089299	circBase	-5.981	-7.16752	2.27603	up	0.65804	0.520437	-5.981	-7.16752	0.65804	0.520437	false	ASCRP3005479	chr9	-	135527834	135536638	exonic	NM_022779	DDX31	CCTGGTGCTCGTGCCAACGAGAGAGATTTCCACAATAAATACGGTCTTAAAAATGTCTAG	hsa-miR-6753-5p	hsa-miR-5581-5p	hsa-miR-6826-5p	hsa-miR-4515	hsa-miR-6506-5p
hsa_circRNA_035964	hsa_circ_0035964	circBase	-4.70735	-5.80766	2.14401	up	0.505445	0.459708	-4.70735	-5.80766	0.505445	0.459708	false	ASCRP3013499	chr15	-	66641397	66644545	exonic	NM_017858	TIPIN	TTTGTTAGCAATAATGAGTCAGGAAATGGAGCACCTGTTCGTGTACCTCCAAAGAGAACA	hsa-miR-146a-3p	hsa-miR-532-5p	hsa-miR-5586-5p	hsa-miR-548av-3p	hsa-miR-6873-3p
hsa_circRNA_008464	hsa_circ_0008464	circBase	-6.40015	-7.6495	2.37734	up	0.217104	0.129449	-6.40015	-7.6495	0.217104	0.129449	false	ASCRP3007351	chr16	-	56435644	56448256	exonic	NM_001144	AMFR	GAAACTGCCCTGTGGACATCTTTTCCACAAGTTCTAGTAAATACCGCTTGCTGTGTTTTG	hsa-miR-4688	hsa-miR-214-3p	hsa-miR-7845-5p	hsa-miR-211-3p	hsa-miR-3137
hsa_circRNA_102945	hsa_circ_0058698	circBase	-6.26819	-7.32601	2.08177	up	0.297136	0.195535	-6.26819	-7.32601	0.297136	0.195535	false	ASCRP3008009	chr2	+	232995328	233001429	exonic	NM_152383	DIS3L2	GACTGCAATTTTGCCCTGGGGAAGAGAGGATGGTGATGCACCGGTTACAAAAGATGAGAC	hsa-miR-148a-5p	hsa-miR-323a-5p	hsa-miR-153-5p	hsa-miR-515-5p	hsa-miR-876-5p
hsa_circRNA_050648	hsa_circ_0050648	circBase	0.862551	-0.734225	3.02467	up	0.163794	0.216844	0.862551	-0.734225	0.163794	0.216844	false	ASCRP3006898	chr19	-	36245469	36246795	exonic	ENST00000004982	HSPB6	CTTACTCTCCCAATAAATGTGCTAGAGCTCTGCGTGCCGACGGACCCCGGCCACTTTTCG	hsa-miR-1182	hsa-miR-608	hsa-miR-6803-5p	hsa-miR-6756-5p	hsa-miR-6883-5p
hsa_circRNA_104181	hsa_circ_0077765	circBase	-6.49585	-8.82477	5.02429	up	0.134428	0.114671	-6.49585	-8.82477	0.134428	0.114671	false	ASCRP3012785	chr6	+	125366356	125398004	exonic	NM_152553	RNF217	TTAAGGAGATTAGTGCGAGGGTCAGTCTGTGGTACAACTTGGCCAAGTAGAAATCAAATG	hsa-miR-520d-3p	hsa-miR-373-3p	hsa-miR-302d-3p	hsa-miR-92a-2-5p	hsa-miR-302c-3p
hsa_circRNA_078543	hsa_circ_0078543	circBase	-6.73444	-9.01593	4.86182	up	0.457501	0.178517	-6.73444	-9.01593	0.457501	0.178517	false	ASCRP3002553	chr6	+	160148151	160177351	sense overlapping	NM_004906	WTAP	ATAAAGATTTTTATTGTAACTCCTTAATTCCCTTACTGAGCTTGCTGAGCTCCGGGGCCC	hsa-miR-1303	hsa-miR-3613-3p	hsa-miR-619-5p	hsa-miR-3145-3p	hsa-miR-4668-5p
hsa_circRNA_039459	hsa_circ_0039459	circBase	-6.00412	-7.41991	2.66804	up	0.57617	0.348917	-6.00412	-7.41991	0.57617	0.348917	false	ASCRP3002928	chr16	+	56642477	56643409	exonic	NM_005953	MT2A	ATGAAATAATGTGAATGATAATAAAACAGCTTTGACTTGACTTGCCGCGCTGCACTCCAC	hsa-miR-4722-5p	hsa-miR-6722-3p	hsa-miR-6081	hsa-miR-92a-1-5p	hsa-miR-4425
hsa_circRNA_073009	hsa_circ_0073009	circBase	-2.55904	-3.87845	2.49564	up	0.554607	0.488322	-2.55904	-3.87845	0.554607	0.488322	false	ASCRP3013414	chr5	-	73923233	73925817	exonic	ENST00000302351	ENC1	TTTCTCTTCACTCACTCCATCACTCGATGAGATAATATGAGATTTCTACTTCGGAGAGGC	hsa-miR-6734-3p	hsa-miR-6793-3p	hsa-miR-6760-5p	hsa-miR-6756-5p	hsa-miR-942-5p
hsa_circRNA_403898		25242744	-6.77516	-7.84705	2.1022	up	0.113196	0.0796986	-6.77516	-7.84705	0.113196	0.0796986	false	ASCRP3001479	chr7	+	105551462	105553084	exonic	uc003vdk.3	CDHR3	ACGTTTGGATCAGGAGTTAGTGATAACAGTTCTTCTTTTTGTAAAGGTGTGTCCTGAGGA	hsa-miR-376b-5p	hsa-miR-3115	hsa-miR-3149	hsa-miR-33a-3p	hsa-miR-6878-5p
hsa_circRNA_079381	hsa_circ_0079381	circBase	-5.09439	-6.19689	2.14726	up	0.308235	0.219903	-5.09439	-6.19689	0.308235	0.219903	false	ASCRP3010902	chr7	+	6620185	6628610	exonic	NM_018106	ZDHHC4	TAGTTCCCGTTTATTTACACATGTGGATCCTCGTTTTCCAAGCACTGCAGGATGGACTTT	hsa-miR-197-5p	hsa-miR-29b-2-5p	hsa-miR-6831-5p	hsa-miR-4436a	hsa-miR-125b-2-3p
hsa_circRNA_101113	hsa_circ_0002886	circBase	2.87688	1.83374	2.06071	up	0.329002	0.372229	2.87688	1.83374	0.329002	0.372229	false	ASCRP3010746	chr12	+	83250788	83251359	exonic	NM_152588	TMTC2	TACCTACCATTTACAAACCGTGCTATCAAGACTAATCAGGACCTTCTCCCAGAAACTCCA	hsa-miR-378a-5p	hsa-miR-765	hsa-miR-483-3p	hsa-miR-432-5p	hsa-miR-152-5p
hsa_circRNA_002172	hsa_circ_0000514	circBase	2.65125	1.45817	2.2864	up	0.118484	0.100132	2.65125	1.45817	0.118484	0.100132	false	ASCRP3003030	chr14	-	20811305	20811436	sense overlapping	NR_002312	RPPH1	ATGCCTCCTTTGCCGGAGCTTGGAACAGACTCACGGCCAGCGAAGTGAGTTCCCAGAGAA	hsa-miR-615-5p	hsa-miR-663a	hsa-miR-296-5p	hsa-miR-345-3p	hsa-miR-622
hsa_circRNA_102418	hsa_circ_0005837	circBase	-5.23768	-6.43968	2.30058	up	0.526308	0.647302	-5.23768	-6.43968	0.526308	0.647302	false	ASCRP3008312	chr19	+	4941539	4941943	exonic	NM_013282	UHRF1	GAGGACGAGTGGGATGATTCTCTGAACGACTGTCGGATCATCTTCGTGGACGAAGTCTTC	hsa-miR-615-5p	hsa-miR-552-3p	hsa-miR-15a-3p	hsa-miR-636	hsa-miR-412-3p
hsa_circRNA_067130	hsa_circ_0067130	circBase	0.986647	-0.184991	2.25267	up	0.265376	0.306518	0.986647	-0.184991	0.265376	0.306518	false	ASCRP3010280	chr3	-	126189737	126191148	exonic	NM_025112	ZXDC	GTGTCCTGTGGAAGGCTGTGAGAAGACATTTATCACAGTGAGTGCCCTGTTTTCCCATAA	hsa-miR-550b-2-5p	hsa-miR-6793-5p	hsa-miR-4299	hsa-miR-4704-3p	hsa-miR-7855-5p
hsa_circRNA_059711	hsa_circ_0059711	circBase	-3.12769	-4.18299	2.07815	up	0.378176	0.381173	-3.12769	-4.18299	0.378176	0.381173	false	ASCRP3001405	chr20	+	30330343	30389603	exonic	NM_012112	TPX2	ACCTGGCCTGGAATAAATACGTTTTGTCTTTCCCTCGTTCTTGATACATATTTGCCAGAC	hsa-miR-29b-1-5p	hsa-miR-942-5p	hsa-miR-3925-3p	hsa-miR-6868-3p	hsa-miR-4778-3p
hsa_circRNA_104248	hsa_circ_0002073	circBase	0.546395	-0.697121	2.36775	up	0.220907	0.297859	0.546395	-0.697121	0.220907	0.297859	false	ASCRP3007440	chr6	+	158870027	158873300	exonic	NM_020245	TULP4	GAACAACTACGATGACTTGTCTCCCACGGTCATCCGCTCAGGGCTGAAAGGTGCTGTTTG	hsa-miR-611	hsa-miR-30c-1-3p	hsa-miR-149-3p	hsa-miR-132-5p	hsa-miR-375
hsa_circRNA_062984	hsa_circ_0062984	circBase	-7.20974	-8.52029	2.48035	up	0.25172	0.0770926	-7.20974	-8.52029	0.25172	0.0770926	false	ASCRP3011853	chr22	+	32874967	32889268	exonic	NM_012179	FBXO7	TGACCCACTCCTGTGGAGGTTTTTATATCTGCGTGATTTTCGAGTTCTAATACCCGATTT	hsa-miR-509-3-5p	hsa-miR-583	hsa-miR-3171	hsa-miR-6131	hsa-miR-509-5p
hsa_circRNA_105027	hsa_circ_0006789	circBase	4.89008	3.85899	2.04356	up	0.384305	0.37417	4.89008	3.85899	0.384305	0.37417	false	ASCRP3006341	chrX	+	118544152	118544325	exonic	NM_145305	SLC25A43	CTCTCCTTTCCCTTTGAGACCGTGAAGAGAAAGATGCAGGTGCTCTCCCGTTCTCTGCTG	hsa-miR-146a-5p	hsa-miR-146b-5p	hsa-miR-329-5p	hsa-miR-30c-1-3p	hsa-miR-30c-2-3p
hsa_circRNA_101141	hsa_circ_0005785	circBase	-0.231415	-1.55739	2.50702	up	0.20078	0.28126	-0.231415	-1.55739	0.20078	0.28126	false	ASCRP3006284	chr12	-	110819556	110834257	exonic	NM_016238	ANAPC7	CTCGCACCTTGTCGCTTAGATTGTTATGAAGTGAGTTATTCTCCCCACCTCAGAAGTACC	hsa-miR-526b-5p	hsa-miR-181d-5p	hsa-miR-181b-5p	hsa-miR-338-3p	hsa-miR-181a-5p
hsa_circRNA_001040	hsa_circ_0000379	circBase	-5.99312	-6.99998	2.00953	up	0.176468	0.178642	-5.99312	-6.99998	0.176468	0.178642	false	ASCRP3005283	chr12	+	14685190	14685289	intronic	ENST00000544122	RP11-502N13.2	CCGACACATGGTACAGAGCTGCAGGGGCCCGTTTGTGTTGTGGAGCAAGGTTCTCAAAAG	hsa-miR-608	hsa-miR-762	hsa-miR-125b-1-3p	hsa-miR-328-3p	hsa-miR-326
hsa_circRNA_003145	hsa_circ_0003145	circBase	-5.5399	-7.067	2.88206	up	0.371658	0.238084	-5.5399	-7.067	0.371658	0.238084	false	ASCRP3011253	chr13	-	108175911	108179689	intronic	ENST00000375915	FAM155A	TCAGTGATTCCCAAGAAAGAATTTCTCTGTTCATGTTCCCAAAGATATCCCCTGAACGCT	hsa-miR-548ab	hsa-miR-93-3p	hsa-miR-651-5p	hsa-miR-8076	hsa-miR-9-5p
hsa_circRNA_060639	hsa_circ_0060639	circBase	-5.57006	-6.59577	2.03596	up	0.620496	0.458447	-5.57006	-6.59577	0.620496	0.458447	false	ASCRP3013457	chr20	-	46365446	46365686	exonic	NM_018837	SULF2	TTTGCCGTGTACCTCAATAGCACTGGCTACCGGACAGGTTCCATGCAGGTGATGAACAAG	hsa-miR-4649-5p	hsa-miR-4459	hsa-miR-665	hsa-miR-18b-5p	hsa-miR-6743-5p
hsa_circRNA_102746	hsa_circ_0054971	circBase	-0.434706	-1.64017	2.30611	up	0.127241	0.148575	-0.434706	-1.64017	0.127241	0.148575	false	ASCRP3005583	chr2	+	65228581	65237897	exonic	NM_003038	SLC1A4	CGACGATGGTGCTGGTGTCCTGGATTATGTGAAACCTGTTTCCCTCCAATCTTGTGGTTG	hsa-miR-767-5p	hsa-miR-181c-3p	hsa-miR-558	hsa-miR-634	hsa-miR-29a-3p
hsa_circRNA_102061	hsa_circ_0043438	circBase	1.68802	0.552518	2.19694	up	0.308914	0.389683	1.68802	0.552518	0.308914	0.389683	false	ASCRP3012386	chr17	-	37583953	37584043	exonic	NM_004774	MED1	TGGATGACAAGACTGCATCTCCCATCATTTTGCATGAGAATAATGGTCATTTAATGAACC	hsa-miR-30c-2-3p	hsa-miR-1468-3p	hsa-miR-30c-1-3p	hsa-miR-30b-3p	hsa-miR-298
hsa_circRNA_084903	hsa_circ_0084903	circBase	0.48774	-0.855139	2.53657	up	0.224822	0.304228	0.48774	-0.855139	0.224822	0.304228	false	ASCRP3011893	chr8	-	95511601	95550574	exonic	NM_015496	KIAA1429	TGAGACAAATTCTTAACTCTGACACAATTAGAGACATCTCCCCATACATTTCAATTAGAC	hsa-miR-4778-3p	hsa-miR-877-3p	hsa-miR-6881-3p	hsa-miR-5196-3p	hsa-miR-6809-3p
hsa_circRNA_001011	hsa_circ_0001011	circBase	-4.64766	-5.79721	2.21846	up	0.475973	0.410906	-4.64766	-5.79721	0.475973	0.410906	false	ASCRP3002823	chr2	+	61118817	61128218	exonic	NM_002908	REL	ATCCATTCAATGGTGCGTATAACCCGTATATAGAGATAATTGAACAACCCAGGCAGAGGG	hsa-miR-6876-3p	hsa-miR-6882-3p	hsa-miR-6738-3p	hsa-miR-578	hsa-miR-6844
hsa_circRNA_103706	hsa_circ_0002782	circBase	-5.30456	-6.57304	2.40906	up	0.117182	0.117361	-5.30456	-6.57304	0.117182	0.117361	false	ASCRP3012596	chr4	-	103225473	103236987	exonic	NM_022154	SLC39A8	TGTCAGTGTGGTATCTCTACAGTGTTTAACTGCTGAAGAGATCTTTTCCCTTCATGGCTT	hsa-miR-374a-3p	hsa-miR-888-3p	hsa-miR-2113	hsa-miR-551b-5p	hsa-miR-432-5p
hsa_circRNA_006333	hsa_circ_0006333	circBase	-4.52017	-5.93053	2.65803	up	0.0679069	0.117063	-4.52017	-5.93053	0.0679069	0.117063	false	ASCRP3011633	chr4	+	4317362	4317697	exonic	NM_145291	ZBTB49	TCTGCCTGCGGTTTGCAGCCTCTGGCGACGTCCAGCGTCACATTATTATTCACTCAGGAG	hsa-miR-8087	hsa-miR-2113	hsa-miR-3692-3p	hsa-miR-6743-3p	hsa-miR-218-5p
hsa_circRNA_101233	hsa_circ_0008784	circBase	1.23678	0.223431	2.0186	up	0.201033	0.20333	1.23678	0.223431	0.201033	0.20333	false	ASCRP3012331	chr13	+	24164288	24200931	exonic	NM_018647	TNFRSF19	TGGAGACCCTCCTCCTCCTTACGAACCGCACTAACTCTCCAACAATAAATACATTTGATA	hsa-miR-603	hsa-miR-362-5p	hsa-miR-124-3p	hsa-miR-377-3p	hsa-miR-670-5p
hsa_circRNA_104310	hsa_circ_0079385	circBase	-2.18329	-3.26002	2.10925	up	0.0860403	0.0643208	-2.18329	-3.26002	0.0860403	0.0643208	false	ASCRP3011719	chr7	+	6624646	6624891	exonic	NM_018106	ZDHHC4	TCTTTCTTATTCAGGTGTGTGTAACTGGTGTGTGCACCGTTTCGACCATCACTGTGTTTG	hsa-miR-499a-3p	hsa-miR-1271-3p	hsa-miR-216a-3p	hsa-miR-197-3p	hsa-miR-489-3p
hsa_circRNA_405657		25070500	-5.92481	-7.27869	2.55599	up	0.415584	0.247771	-5.92481	-7.27869	0.415584	0.247771	false	ASCRP3010885	chr18	-	12814201	12859253	exonic	NM_002828	PTPN2	TAGTATACAGGAAATTCGAAATGAGTCCCATGACTATCCTCATAGAGTGGCCAAGTTTCC	hsa-miR-4693-5p	hsa-miR-2053	hsa-miR-5093	hsa-miR-4435	hsa-miR-7157-5p
hsa_circRNA_103470	hsa_circ_0067301	circBase	-0.845769	-2.85811	4.03437	up	0.0834731	0.109516	-0.845769	-2.85811	0.0834731	0.109516	false	ASCRP3006874	chr3	-	129280642	129280746	exonic	NM_015103	PLXND1	CTTAACACGCTGGCCCATTACAAGAGTGGTTCGCCTCCAGCACACAGAGCTACATCCTTC	hsa-miR-431-5p	hsa-miR-181a-2-3p	hsa-miR-129-5p	hsa-miR-141-5p	hsa-miR-199b-5p
hsa_circRNA_400082	hsa_circ_0092371	circBase	1.65918	0.541058	2.17064	up	0.328195	0.401508	1.65918	0.541058	0.328195	0.401508	false	ASCRP3006071	chr5	+	173662	173882	intronic	ENST00000283426	PLEKHG4B	CTCACACACTCGTGCACTCATGGACAGCTGTCCTTCACATTCAAGCACTCTCCCTTGCAC	hsa-miR-485-5p	hsa-miR-648	hsa-miR-574-5p	hsa-miR-454-3p	hsa-let-7g-3p
hsa_circRNA_400071	hsa_circ_0092283	circBase	3.02308	1.69832	2.50491	up	0.235447	0.226388	3.02308	1.69832	0.235447	0.226388	false	ASCRP3006216	chr22	-	36681395	36681695	intronic	ENST00000216181	MYH9	CTCCCCAAGGTCAGGACTTCTCCCACTCTGGGCTCTGGCTGGAGCCACCACGGCAGAGCT	hsa-miR-328-5p	hsa-miR-661	hsa-miR-550a-5p	hsa-miR-550a-3-5p	hsa-miR-525-5p
hsa_circRNA_401355		25242744	-7.17838	-8.34546	2.24556	up	0.372864	0.250501	-7.17838	-8.34546	0.372864	0.250501	false	ASCRP3009184	chr15	-	25599499	25605674	exonic	NM_000462	UBE3A	GCTATACCAGGGACTCTGTTCTGATTAGCTAGAGATGATCGCTATGGAAAATCCTGCAGA	hsa-miR-3692-3p	hsa-miR-376a-5p	hsa-miR-6839-5p	hsa-miR-892c-3p	hsa-miR-7152-5p
hsa_circRNA_027933	hsa_circ_0027933	circBase	-7.01769	-8.74458	3.31013	up	0.779803	0.428735	-7.01769	-8.74458	0.779803	0.428735	false	ASCRP3009842	chr12	+	104324188	104341703	sense overlapping	NM_003299	HSP90B1	GTAAAATCTTGTCATGTGTATAAAAATAAAAAAGATCCCAAATGTGGGCGGACCGCGCGG	hsa-miR-4739	hsa-miR-4644	hsa-miR-4668-5p	hsa-miR-185-5p	hsa-miR-30c-2-3p
hsa_circRNA_406633		25070500	-6.13117	-7.1559	2.03458	up	0.615501	0.356149	-6.13117	-7.1559	0.615501	0.356149	false	ASCRP3008857	chr5	+	81637517	81655214	sense overlapping	ENST00000508366	ATP6AP1L	GCAACTATGTCTCTGGTTCTTAAGGATTGAAAAGGCACTTGGACTAGTACCCTGCATGAA	hsa-miR-298	hsa-miR-4685-5p	hsa-miR-6760-5p	hsa-miR-6735-5p	hsa-miR-6886-3p
hsa_circRNA_005420	hsa_circ_0005420	circBase	-3.81228	-4.93203	2.1731	up	0.154739	0.126145	-3.81228	-4.93203	0.154739	0.126145	false	ASCRP3012148	chr16	-	11873021	11876244	exonic	NM_014153	ZC3H7A	TGCCTGCTATTCTAATATGATTGCTCATTTAGAAAGTGGATGTGTGGGATAACATGTCCA	hsa-miR-548av-3p	hsa-miR-1279	hsa-miR-6876-3p	hsa-miR-4742-5p	hsa-miR-660-3p
hsa_circRNA_039195	hsa_circ_0039195	circBase	-6.89185	-8.2468	2.55788	up	0.239635	0.13038	-6.89185	-8.2468	0.239635	0.13038	false	ASCRP3006019	chr16	-	46693588	46710604	exonic	NM_018206	VPS35	CTATTAACAAGTTTTCCCTGATGAATTTCACCTCCAGACTTTGAATCCTTTTCTTCGGGC	hsa-miR-4772-5p	hsa-miR-586	hsa-miR-29b-1-5p	hsa-miR-3194-3p	hsa-miR-3692-5p
hsa_circRNA_101341	hsa_circ_0031594	circBase	-4.92235	-6.34878	2.68781	up	0.469431	0.385155	-4.92235	-6.34878	0.469431	0.385155	false	ASCRP3005410	chr14	-	34398281	34400421	exonic	NM_022073	EGLN3	CCTCTTACGCAACCAGGCAATGGTGGCTTGCTATCCGGGAAATGGAACAGGTTATGTTCG	hsa-miR-23b-5p	hsa-miR-494-5p	hsa-miR-23a-5p	hsa-miR-410-5p	hsa-miR-875-3p
hsa_circRNA_102514	hsa_circ_0050490	circBase	-3.65466	-5.26597	3.0553	up	0.329988	0.357254	-3.65466	-5.26597	0.329988	0.357254	false	ASCRP3004546	chr19	+	34868407	34887562	exonic	NM_000175	GPI	CATACGGAAGGGTCTGCATCACAAGCGTGTCCGGAGCGGTGACTGGAAGGGGTACACAGG	hsa-miR-532-3p	hsa-miR-409-3p	hsa-miR-193b-5p	hsa-miR-483-5p	hsa-miR-431-5p
hsa_circRNA_000763	hsa_circ_0000763	circBase	-5.14414	-6.29934	2.22715	up	0.354265	0.338105	-5.14414	-6.29934	0.354265	0.338105	false	ASCRP3003811	chr17	-	40120400	40120586	antisense	NM_033133	CNP	CACAAGAATTCTGATGTCCCGGCGGCGGCAGTAGGCAGCCAGCTGCCACTGGTTCTTCTC	hsa-miR-4430	hsa-miR-3652	hsa-miR-624-5p	hsa-miR-770-5p	hsa-miR-218-5p
hsa_circRNA_039465	hsa_circ_0039465	circBase	-6.37309	-7.51344	2.20434	up	0.438581	0.291022	-6.37309	-7.51344	0.438581	0.291022	false	ASCRP3010561	chr16	+	56660377	56661024	exonic	NM_175617	MT1E	TAAATATGTGACTGACAATAAAAACAATTTTGACTTTAAGTGGCTCCTGCACGTGCGCCG	hsa-miR-214-3p	hsa-miR-646	hsa-miR-4660	hsa-miR-6165	hsa-miR-4704-3p
hsa_circRNA_047427	hsa_circ_0047427	circBase	-5.42446	-6.65731	2.3503	up	0.436177	0.194433	-5.42446	-6.65731	0.436177	0.194433	false	ASCRP3009162	chr18	+	33722243	33726344	exonic	NM_018255	ELP2	GCGTTGCACCTTTGGAAACAGAATACAGTTAACCCATTTCAGAAAGTGCTTTCTCTCTGT	hsa-miR-548l	hsa-miR-2681-3p	hsa-miR-452-5p	hsa-miR-203b-3p	hsa-miR-186-3p
hsa_circRNA_104729	hsa_circ_0006370	circBase	-5.35192	-6.55706	2.30559	up	0.539313	0.356322	-5.35192	-6.55706	0.539313	0.356322	false	ASCRP3003508	chr9	-	4117767	4118881	exonic	NM_152629	GLIS3	CAACAAGTGTACGGTCCCTTATTTCGCGTGAGTCTTTGGCGTCCACGACCTTGAGTCTGA	hsa-miR-15a-3p	hsa-miR-661	hsa-miR-149-3p	hsa-miR-370-3p	hsa-miR-608
hsa_circRNA_070520	hsa_circ_0070520	circBase	-5.90467	-7.06755	2.23904	up	0.0998707	0.102092	-5.90467	-7.06755	0.0998707	0.102092	false	ASCRP3001178	chr4	-	103226145	103236987	exonic	NM_022154	SLC39A8	ACATATGGTCAGTGTTTAACTGCTGAAGAGATCTTTTCCCTTCATGGCTTTTCAAATGCT	hsa-miR-8063	hsa-miR-4689	hsa-miR-2113	hsa-miR-6513-5p	hsa-miR-1179
hsa_circRNA_006005	hsa_circ_0006005	circBase	-1.09289	-2.12269	2.04173	up	0.184007	0.21554	-1.09289	-2.12269	0.184007	0.21554	false	ASCRP3002981	chr2	+	207705830	207746615	sense overlapping	ENST00000438070	AC008269.2	ATGAGGCAAAGCACACTCTGAAGTTTTCCTCTTCTCCTGTGTTAGAAAGCGTGAAGAATA	hsa-miR-1252-5p	hsa-miR-3916	hsa-miR-6884-5p	hsa-miR-3145-3p	hsa-miR-3976
hsa_circRNA_103569	hsa_circ_0002266	circBase	-5.98519	-8.45872	5.55398	up	0.300861	0.0840809	-5.98519	-8.45872	0.300861	0.0840809	false	ASCRP3010884	chr3	+	197541778	197547301	exonic	NM_032773	LRCH3	TAGTACATTTGCCTGAAGACCTGTCGCGAAATCGCCTTTCAGAAATTCCTATAGAAGCAT	hsa-miR-876-5p	hsa-miR-518c-5p	hsa-miR-206	hsa-miR-499a-5p	hsa-miR-520g-3p
hsa_circRNA_404395		25242744	-6.02244	-7.60806	3.00138	up	0.25423	0.245931	-6.02244	-7.60806	0.25423	0.245931	false	ASCRP3013067	chrX	+	103420303	103420523	exonic	NM_207318	FAM199X	TTCTATTAGCACTTACTGGGATTGGTCAGATAGCGAGTTTGAATGGCAGGTGGAACCTAA	hsa-miR-6736-3p	hsa-miR-499b-3p	hsa-miR-509-3-5p	hsa-miR-5683	hsa-miR-3664-3p
hsa_circRNA_404595		25070500	-4.27477	-5.44541	2.25111	up	0.126408	0.087356	-4.27477	-5.44541	0.126408	0.087356	false	ASCRP3002496	chr1	-	156303463	156304503	intronic	ENST00000295688	CCT3	AGTTAGGGCCAAGCTTCATGAGTTCAGAGGTCTTTGAATAGTGTGTGTTTTGTTTTTGGT	hsa-miR-4459	hsa-miR-4786-3p	hsa-miR-665	hsa-miR-4538	hsa-miR-127-5p
hsa_circRNA_407296		25070500	-5.73783	-6.96028	2.33342	up	0.46827	0.298546	-5.73783	-6.96028	0.46827	0.298546	false	ASCRP3009499	chrX	+	70640993	70680653	sense overlapping	NM_004606	TAF1	GGATAGCAACATCAGGTGCTGGAAAATGGACATAAGTCTGGTGTATCTGTCTAACCCATC	hsa-miR-5787	hsa-miR-1273h-5p	hsa-miR-1285-3p	hsa-miR-3192-5p	hsa-miR-4739
hsa_circRNA_405122		25070500	-6.8837	-8.3091	2.6859	up	0.550959	0.363084	-6.8837	-8.3091	0.550959	0.363084	false	ASCRP3004587	chr13	+	24852751	24858409	exonic	NM_001286794	SPATA13	CATCAATGAGGGTGCTTTCATGTATCATCATTCCACTTGAGGCTCAAAGCACACCAATAA	hsa-miR-4721	hsa-miR-4658	hsa-miR-2467-3p	hsa-miR-296-3p	hsa-miR-6790-5p
hsa_circRNA_102031	hsa_circ_0042986	circBase	-7.06867	-8.36258	2.45191	up	0.517544	0.306055	-7.06867	-8.36258	0.517544	0.306055	false	ASCRP3005639	chr17	+	30320883	30321740	exonic	NM_015355	SUZ12	CGCAACGGACCAGTTAAGAGAACACCTATCACACATATTCTTGTGTGCAGTTTCTCTATA	hsa-miR-561-3p	hsa-miR-505-5p	hsa-miR-582-3p	hsa-miR-876-5p	hsa-miR-106a-3p
hsa_circRNA_101116	hsa_circ_0027779	circBase	-6.85813	-8.06452	2.3076	up	0.539247	0.269221	-6.85813	-8.06452	0.539247	0.269221	false	ASCRP3009094	chr12	-	95914772	95918564	exonic	NM_032147	USP44	GCCTACTGCTATAATTCTGAAGGAGCAAAGCGTAGAAGGTTTTCCTCCAAACCAGTTGTA	hsa-miR-449c-5p	hsa-miR-34c-5p	hsa-miR-637	hsa-let-7e-5p	hsa-miR-449b-5p
hsa_circRNA_000911	hsa_circ_0001184	circBase	-4.95772	-5.98901	2.04384	up	0.122888	0.134422	-4.95772	-5.98901	0.122888	0.134422	false	ASCRP3013573	chr21	+	34797903	34797990	intronic	ENST00000290219	IFNGR2	TTTTGTCACTAGCAGTCAATCCACAAACATCACTATGGCTGGTGAACGTGTGTGCTGGTG	hsa-miR-449c-3p	hsa-miR-520g-3p	hsa-miR-520h	hsa-miR-93-5p	hsa-miR-526b-3p
hsa_circRNA_401106		25242744	-6.63269	-7.67048	2.05307	up	0.451642	0.376592	-6.63269	-7.67048	0.451642	0.376592	false	ASCRP3003652	chr12	+	129373183	129383832	exonic	NM_144669	GLT1D1	CAAGCGCAGTGGGCCACCGAATCCCTTTTGGAGTCATCTTTGGTGGAACTGATGTAAATG	hsa-miR-4522	hsa-miR-892a	hsa-miR-3126-3p	hsa-miR-3609	hsa-miR-4799-3p
hsa_circRNA_018998	hsa_circ_0018998	circBase	2.56742	1.36002	2.3092	up	0.264698	0.289481	2.56742	1.36002	0.264698	0.289481	false	ASCRP3012332	chr10	+	86198267	86237420	exonic	NM_018999	CCSER2	TGGAGACGAATTCCTAGGCTCTCCCTATAGAGAATCTCCTTTGGGTCATTTTGAAAGCTA	hsa-miR-4682	hsa-miR-519a-3p	hsa-miR-338-3p	hsa-miR-519b-3p	hsa-miR-4728-3p
hsa_circRNA_102482	hsa_circ_0049997	circBase	2.72296	1.60221	2.1746	up	0.240934	0.225177	2.72296	1.60221	0.240934	0.225177	false	ASCRP3009975	chr19	+	17626981	17628198	exonic	NM_012088	PGLS	GTCACACCTGCTCACTCTTCCCAGACCACCCCCTCCTACAGACGCATCTTCTCTCCAGAC	hsa-miR-761	hsa-miR-214-5p	hsa-miR-214-3p	hsa-miR-323a-5p	hsa-miR-103a-2-5p
hsa_circRNA_103835	hsa_circ_0072431	circBase	-5.93283	-7.24646	2.48565	up	0.443926	0.299047	-5.93283	-7.24646	0.443926	0.299047	false	ASCRP3011982	chr5	+	50045984	50093067	exonic	NM_024615	PARP8	TGATGAGCCACATGTGTTTCAAAATGGCCCTATGCTTAGGTGTATCCTACTCAGTACATG	hsa-miR-30a-3p	hsa-miR-26a-2-3p	hsa-miR-26a-1-3p	hsa-miR-30e-3p	hsa-miR-152-5p
hsa_circRNA_022776	hsa_circ_0022776	circBase	-5.39902	-6.50958	2.15929	up	0.474037	0.365399	-5.39902	-6.50958	0.474037	0.365399	false	ASCRP3011654	chr11	-	64888098	64889293	exonic	NM_001997	FAU	TCTGGCTTTCTCTAATAAAAAAGCCACTTAGTTCAGTCATCGTCGCCAATATGCAGCTCT	hsa-miR-4659a-3p	hsa-miR-4659b-3p	hsa-miR-4691-5p	hsa-miR-4778-3p	hsa-miR-6878-3p
hsa_circRNA_102902	hsa_circ_0057980	circBase	-6.52233	-8.11879	3.02401	up	0.539235	0.231818	-6.52233	-8.11879	0.539235	0.231818	false	ASCRP3009920	chr2	+	209163364	209167077	exonic	NM_015040	PIKFYVE	GTATAGACCACTGCAGATCAGCCAGCATTACTAACCTGTCACTGGATAGATCTGGTTCTC	hsa-miR-455-5p	hsa-miR-181a-3p	hsa-miR-589-5p	hsa-miR-320b	hsa-miR-320a
hsa_circRNA_102548	hsa_circ_0002324	circBase	-7.24802	-9.2672	4.05351	up	0.83752	0.432733	-7.24802	-9.2672	0.83752	0.432733	false	ASCRP3007095	chr19	-	40839757	40842314	exonic	NR_046202	C19orf47	CTTGCAGGCGAAATTCGCCGTGGCACCAGTGCCACTTCCGAGTGGATCCAGTTCTTTAAG	hsa-miR-580-3p	hsa-miR-499a-3p	hsa-miR-424-5p	hsa-miR-371a-3p	hsa-miR-92a-3p
hsa_circRNA_000625	hsa_circ_0000625	circBase	1.82692	0.824499	2.00336	up	0.383876	0.374679	1.82692	0.824499	0.383876	0.374679	false	ASCRP3005206	chr15	+	72190367	72190535	antisense	NM_006901	MYO9A	CCCCCGCTGTGTCTTCATTTTCCAATAGTTTGTTTCTTTGGATACTTGTCTTTTCTAACT	hsa-miR-1248	hsa-miR-3664-3p	hsa-miR-4445-5p	hsa-miR-5584-5p	hsa-miR-6806-3p
hsa_circRNA_040747	hsa_circ_0040747	circBase	-6.94175	-8.24359	2.46543	up	0.10528	0.131125	-6.94175	-8.24359	0.10528	0.131125	false	ASCRP3002563	chr16	+	85834810	85840607	exonic	NM_001861	COX4I1	ATAAATGACCAGTTTACCTGAAAATGTTGGCTACCAGGGTATTTAGCCTAGTTGGCAAGC	hsa-miR-338-3p	hsa-miR-4789-3p	hsa-miR-485-5p	hsa-miR-764	hsa-miR-6855-5p
hsa_circRNA_101692	hsa_circ_0005692	circBase	-0.267242	-1.96856	3.25198	up	0.0456677	0.0499897	-0.267242	-1.96856	0.0456677	0.0499897	false	ASCRP3003577	chr16	+	4382215	4383520	exonic	uc002cwc.1	GLIS2	CAACGGGGACCTGCCTCCAGTGCCCAGTGCCTCGGTTCCTGCGTGAAGACCAGCTGGGAG	hsa-miR-328-5p	hsa-miR-128-1-5p	hsa-miR-185-3p	hsa-miR-214-3p	hsa-miR-128-2-5p
hsa_circRNA_004953	hsa_circ_0004953	circBase	-6.90237	-8.24708	2.53979	up	0.343647	0.291068	-6.90237	-8.24708	0.343647	0.291068	false	ASCRP3013391	chr9	+	33328578	33347115	exonic	NM_002504	NFX1	TTTCCTAACTCAGAAGTGGTGCATGGGCAAGCATGAGATTTCATTCATACCTGTGAAAAG	hsa-miR-6837-3p	hsa-miR-4448	hsa-miR-502-3p	hsa-miR-501-3p	hsa-miR-22-5p
hsa_circRNA_405183		25070500	-6.8194	-8.65956	3.58049	up	0.856597	0.637679	-6.8194	-8.65956	0.856597	0.637679	false	ASCRP3010205	chr13	+	115037658	115038140	sense overlapping	NM_003903	CDC16	GTGGAATAAAGAAGGAGCAGACATTAAAGACAAATTAAAATGTTATGACTTTGATGTGCA	hsa-miR-1302	hsa-miR-3198	hsa-miR-6719-3p	hsa-miR-4298	hsa-miR-6818-3p
hsa_circRNA_104940	hsa_circ_0089153	circBase	0.489764	-1.28509	3.42204	up	0.115169	0.110858	0.489764	-1.28509	0.115169	0.110858	false	ASCRP3006336	chr9	+	134011326	134022971	exonic	NM_005085	NUP214	CTCTCCCCAGGGATTTAGTGCTGGCAGCATCTGCGGCTTCAACAGAAGTTAGTATCCTTG	hsa-miR-608	hsa-miR-185-3p	hsa-miR-653-3p	hsa-miR-377-5p	hsa-miR-298
hsa_circRNA_030039	hsa_circ_0030039	circBase	-7.07809	-8.52336	2.72315	up	0.4136	0.153412	-7.07809	-8.52336	0.4136	0.153412	false	ASCRP3007509	chr13	+	40301605	40301685	exonic	NM_020751	COG6	GAACTTTCTTCTAAGTGCCACAGTGAAGTTCAGTTTGATCGTTATCTGTCAGCCCCAGAC	hsa-miR-4506	hsa-miR-410-5p	hsa-miR-323b-5p	hsa-miR-5000-5p	hsa-miR-494-5p
hsa_circRNA_043193	hsa_circ_0043193	circBase	-4.98951	-7.10534	4.33439	up	0.514433	0.304466	-4.98951	-7.10534	0.514433	0.304466	false	ASCRP3008916	chr17	+	34935674	34935849	exonic	NM_024835	GGNBP2	GCAGATGCTTTTCTATCTTGGTGTTGATGCTTTACGCAAGAGTTTTGAGGCGAAGAGAAA	hsa-miR-4727-5p	hsa-miR-4422	hsa-miR-346	hsa-miR-6738-3p	hsa-miR-6828-3p
hsa_circRNA_101763	hsa_circ_0038644	circBase	-6.21421	-8.3255	4.32078	up	0.623525	0.236794	-6.21421	-8.3255	0.623525	0.236794	false	ASCRP3007244	chr16	+	23999828	24105618	exonic	NM_002738	PRKCB	CTTTGTCCTTTGGGATTTCTGAACTTCAGAAAGCCAGTGTTGATGGCTGTTTGCTGCTTT	hsa-miR-181b-5p	hsa-miR-181c-5p	hsa-miR-181d-5p	hsa-miR-181a-5p	hsa-miR-329-5p
hsa_circRNA_406472		25070500	-7.09357	-8.7359	3.1217	up	0.502632	0.271061	-7.09357	-8.7359	0.502632	0.271061	false	ASCRP3010448	chr4	+	47514520	47517687	exonic	NM_020453	ATP10D	GTTTATAGTAGGTCAGCTACACAACCTGGATCTTACCACAGTTTGGATATGACTGAGGCT	hsa-miR-5000-5p	hsa-miR-382-5p	hsa-miR-4660	hsa-miR-362-5p	hsa-miR-3689e
hsa_circRNA_056721	hsa_circ_0056721	circBase	-5.84622	-7.89264	4.1308	up	0.693805	0.270403	-5.84622	-7.89264	0.693805	0.270403	false	ASCRP3009319	chr2	+	152298418	152300223	exonic	NM_018151	RIF1	GGAAAATGTGGAGTGTTATAGTCACCCCATTAACTGAATTGATTAATCAGGTCCTCATGG	hsa-miR-320b	hsa-miR-320a	hsa-miR-320c	hsa-miR-3658	hsa-miR-548e-3p
hsa_circRNA_030123	hsa_circ_0030123	circBase	-5.87511	-8.32284	5.45555	up	0.674904	0.311142	-5.87511	-8.32284	0.674904	0.311142	false	ASCRP3001930	chr13	-	42481721	42524149	exonic	NM_015058	VWA8	AGATCCGTGCAGGCACAGCCTTTTACATTGATCAGGTGATACAGTTAATATTGGAGATGT	hsa-miR-544a	hsa-miR-148b-5p	hsa-miR-7158-3p	hsa-miR-4539	hsa-miR-125b-2-3p
hsa_circRNA_092489	hsa_circ_0001059	circBase	-6.12403	-7.89074	3.40276	up	0.614821	0.418146	-6.12403	-7.89074	0.614821	0.418146	false	ASCRP3009482	chr2	-	105924070	105924775	exonic	NM_004257	TGFBRAP1	GGAGGGCTGGCAGATCAGCCAGTAGACATGATGAGCATCAAAGCCTTTACGCTTGTCTCT	hsa-miR-3619-5p	hsa-miR-4530	hsa-miR-6815-3p	hsa-miR-6744-3p	hsa-miR-6845-3p
hsa_circRNA_024376	hsa_circ_0024376	circBase	-5.8491	-10.0662	18.5984	up	0.935839	0.418486	-5.8491	-10.0662	0.935839	0.418486	false	ASCRP3010536	chr11	+	117038136	117041761	exonic	NM_002572	PAFAH1B2	TAAACATTTTGCTCAAGGTTTGTTACCTCGAGGTGAGAAACCCAATCCTTTGAGGCAAAA	hsa-miR-6726-5p	hsa-miR-6716-5p	hsa-miR-195-5p	hsa-miR-559	hsa-miR-708-5p
hsa_circRNA_043101	hsa_circ_0043101	circBase	-6.68998	-7.96479	2.41967	up	0.616239	0.368971	-6.68998	-7.96479	0.616239	0.368971	false	ASCRP3004347	chr17	-	33463187	33466333	exonic	NM_018096	NLE1	CAGGAGTTGAAGGAGAGGGCTCTGAGCCGATACAACCTCGTGCGGGTACCTGGCCAGTGG	hsa-miR-3189-3p	hsa-miR-3190-5p	hsa-miR-4649-3p	hsa-miR-7160-5p	hsa-miR-4482-5p
hsa_circRNA_404725		25070500	-5.113	-6.7746	3.16369	up	0.386938	0.257854	-5.113	-6.7746	0.386938	0.257854	false	ASCRP3002681	chr10	+	17747023	17747548	intronic	uc009xjw.2	STAM	ATATCATTTTAGTAAAAGAACATGGGTGCATTTATGTTGTGTACCTTCTTTCCTGAAGCT	hsa-miR-548n	hsa-miR-1252-3p	hsa-miR-6824-3p	hsa-miR-576-5p	hsa-miR-20a-3p
hsa_circRNA_000082	hsa_circ_0000189	circBase	-6.53464	-7.64967	2.166	up	0.255741	0.213293	-6.53464	-7.64967	0.255741	0.213293	false	ASCRP3002831	chr1	-	224462789	224463160	sense overlapping	NM_002533	NVL	ATCCTAATTCACACAAATGAGTAGTATGTTGGTGAGAGTGAACGTGCTGTGCGACAAGTT	hsa-miR-651-5p	hsa-miR-215-5p	hsa-miR-192-5p	hsa-miR-320a	hsa-miR-320b
hsa_circRNA_002635	hsa_circ_0002635	circBase	-5.22542	-6.94262	3.28798	up	0.122935	0.129723	-5.22542	-6.94262	0.122935	0.129723	false	ASCRP3000214	chr13	+	31789187	31803431	exonic	NM_194318	B3GALTL	AAAGCAGGCTGCAGATCTTACACAGCTTTTGGTTTGGCTTCTGAAGATACAAAGAAAGAG	hsa-miR-1255b-2-3p	hsa-miR-4782-5p	hsa-miR-6828-3p	hsa-miR-518c-5p	hsa-miR-6805-3p
hsa_circRNA_100568	hsa_circ_0017979	circBase	-5.97045	-7.25781	2.44081	up	0.550371	0.391478	-5.97045	-7.25781	0.550371	0.391478	false	ASCRP3000461	chr10	-	24880815	24883968	exonic	NM_020824	ARHGAP21	AACGCTCATCCAGCACATTCACGATTTGCCTGAACATCATTATGAAACACTTAAGTTCCT	hsa-miR-299-3p	hsa-miR-556-5p	hsa-miR-218-1-3p	hsa-miR-329-5p	hsa-miR-591
hsa_circRNA_032895	hsa_circ_0032895	circBase	-4.45662	-5.60077	2.21015	up	0.525488	0.484197	-4.45662	-5.60077	0.525488	0.484197	false	ASCRP3012544	chr14	+	90432490	90459827	exonic	NM_018319	TDP1	TGGTTCCTTGTCACAAGATATTTTATCTCCTTTATTTGGGACGCTTGTTTCTTCAGCTCA	hsa-miR-3622b-5p	hsa-miR-103a-2-5p	hsa-miR-26b-5p	hsa-miR-3689d	hsa-miR-26a-5p
hsa_circRNA_004910	hsa_circ_0004910	circBase	-6.8463	-7.93066	2.12044	up	0.218457	0.127945	-6.8463	-7.93066	0.218457	0.127945	false	ASCRP3012643	chr16	-	74949767	74950157	exonic	NM_030581	WDR59	TGTGCAAATCCGGAATGTCAATGTGGAGCTTTGTGCAAATGACATATTAGATGGTGTTGA	hsa-miR-648	hsa-miR-1205	hsa-miR-135b-5p	hsa-miR-5087	hsa-miR-4302
hsa_circRNA_102355	hsa_circ_0006527	circBase	-5.72816	-7.8538	4.36397	up	0.384345	0.103386	-5.72816	-7.8538	0.384345	0.103386	false	ASCRP3012178	chr18	+	39623696	39629569	exonic	NM_002647	PIK3C3	TGCTAACAAAAACAGAACTTTTTTAGAAAATATGCACCAAGTGAGAATGGGCCAAATGGG	hsa-miR-154-5p	hsa-miR-214-5p	hsa-miR-494-5p	hsa-miR-208a-5p	hsa-miR-605-5p
hsa_circRNA_003447	hsa_circ_0003447	circBase	4.19019	3.16471	2.03563	up	0.299929	0.277138	4.19019	3.16471	0.299929	0.277138	false	ASCRP3007779	chr7	-	140285388	140305606	exonic	uc003vvx.3	DENND2A	GAATTTTCCTGCTTCTCCCACCTCTTCCATCCCTGACACACTCACCAAGGTGACCTGGAA	hsa-miR-3173-5p	hsa-miR-6782-5p	hsa-miR-4753-3p	hsa-miR-4518	hsa-miR-6735-5p
hsa_circRNA_068765	hsa_circ_0068765	circBase	1.62115	0.616059	2.00707	up	0.522901	0.487676	1.62115	0.616059	0.522901	0.487676	false	ASCRP3010614	chr3	+	197677051	197682721	exonic	NM_000996	RPL35A	TAAGTGGATTAAAAAACTTACTACCTTAAGGCCTCGTCCTTCTCTTACCGCCATCTTGGC	hsa-miR-892c-3p	hsa-miR-4676-3p	hsa-miR-4433a-3p	hsa-miR-361-3p	hsa-miR-7974
hsa_circRNA_101025	hsa_circ_0025633	circBase	-5.55846	-6.64448	2.12288	up	0.0981226	0.0815868	-5.55846	-6.64448	0.0981226	0.0815868	false	ASCRP3010608	chr12	+	25232177	25236427	exonic	NM_006152	LRMP	TAAGGATAAAACCATATTAAATCTGGAGAATGGTGTTGAACGCGTGTGTCCTGAGAGCCT	hsa-miR-195-3p	hsa-miR-16-2-3p	hsa-miR-378a-3p	hsa-miR-378d	hsa-miR-422a
hsa_circRNA_081199	hsa_circ_0081199	circBase	-5.33342	-6.40703	2.10469	up	0.280858	0.199302	-5.33342	-6.40703	0.280858	0.199302	false	ASCRP3012925	chr7	-	97595907	97599157	exonic	NR_002822	MGC72080	TTCACCATCATGAACCCGTGTTTCTGTGCGTTGTTCGGAATCCTATAATTGAAAAACAGT	hsa-miR-6751-5p	hsa-miR-6851-5p	hsa-miR-3672	hsa-miR-3131	hsa-miR-3065-3p
hsa_circRNA_003623	hsa_circ_0003623	circBase	-6.12858	-7.54683	2.67261	up	0.924772	0.49649	-6.12858	-7.54683	0.924772	0.49649	false	ASCRP3006889	chr8	+	97549527	97551121	intronic	ENST00000302190	SDC2	CTTACCTGTCCACTAATCAAGGCGTTGCCTTCTGGACGTAGTCCTTGATAAGGAAAAAAA	hsa-miR-6807-3p	hsa-miR-3929	hsa-miR-495-3p	hsa-miR-186-5p	hsa-miR-29a-5p
hsa_circRNA_001886	hsa_circ_0001212	circBase	1.35105	-0.143368	2.8175	up	0.0996771	0.114425	1.35105	-0.143368	0.0996771	0.114425	false	ASCRP3011925	chr22	-	24056373	24057381	exonic	NR_024448	GUSBP11	TGAGGGCTTCTGTCAGGCCCCACCGTGGACATGCCGGTTCCCTCCAGCTTCAACGACATC	hsa-miR-598-3p	hsa-miR-127-5p	hsa-miR-192-3p	hsa-miR-761	hsa-miR-433-5p
hsa_circRNA_014772	hsa_circ_0014772	circBase	2.07827	0.920542	2.23106	up	0.136293	0.127356	2.07827	0.920542	0.136293	0.127356	false	ASCRP3006467	chr1	-	156638555	156647189	exonic	NM_006617	NES	CTGAATAAAGTAATGCCTCCGCTTCAAGCTACTCCCACCCCGCCCCGCCCCGTCATTGTC	hsa-miR-5193	hsa-miR-637	hsa-miR-4268	hsa-miR-4685-5p	hsa-miR-6734-3p
hsa_circRNA_407128		25070500	-5.79758	-9.26199	11.038	up	0.938172	0.450672	-5.79758	-9.26199	0.938172	0.450672	false	ASCRP3011170	chr8	+	133931620	133935753	exonic	NM_003235	TG	TCACAGTGTTTGATTAAGTGTCCTGAAGGAAGCTATTCCCAAGATGAGGAATGCATTCCT	hsa-miR-5699-3p	hsa-miR-6819-3p	hsa-miR-4530	hsa-miR-4436a	hsa-miR-6504-5p
hsa_circRNA_103229	hsa_circ_0002811	circBase	-6.11789	-7.33347	2.32234	up	0.498504	0.287029	-6.11789	-7.33347	0.498504	0.287029	false	ASCRP3009835	chr22	+	40745835	40750331	exonic	NM_000026	ADSL	GGTTTCACACATTTCCAACATTGGGTTTGCCTATCACAGATGAACAAATCCAGGAGATGA	hsa-miR-182-5p	hsa-miR-892b	hsa-miR-519c-3p	hsa-miR-22-3p	hsa-miR-519a-3p
hsa_circRNA_407098		25070500	0.63848	-0.383847	2.03119	up	0.417386	0.395814	0.63848	-0.383847	0.417386	0.395814	false	ASCRP3009542	chr8	+	92301363	92330608	exonic	NM_052832	SLC26A7	GGATTCTTTTATGATTGGCCTTTGCTGTTCTCTCATCTGTGCACCCAGTGTTTGGTTTAT	hsa-miR-4496	hsa-miR-152-5p	hsa-miR-4717-3p	hsa-miR-4261	hsa-miR-550a-5p
hsa_circRNA_100276	hsa_circ_0013171	circBase	-6.06346	-8.48314	5.35055	up	0.329204	0.0591342	-6.06346	-8.48314	0.329204	0.0591342	false	ASCRP3004948	chr1	-	93159358	93170301	exonic	NM_005665	EVI5	CCAAGCAGCTTACCAAGTCAAATACAATTCAAAAAAAATGAAAAAATTGTTAGAAACGGA	hsa-miR-148b-5p	hsa-miR-452-3p	hsa-miR-188-5p	hsa-miR-372-3p	hsa-miR-495-5p
hsa_circRNA_001586	hsa_circ_0001586	circBase	-4.59735	-5.81656	2.32819	up	0.0389405	0.0694671	-4.59735	-5.81656	0.0389405	0.0694671	false	ASCRP3004340	chr6	-	26158407	26199796	sense overlapping	NM_003530	HIST1H3D	CAGGAGCAGACTTGGTAGGTTCAGGCATGATAAATAAACACTTCGTCCACAACCTAAAGA	hsa-miR-619-5p	hsa-miR-4739	hsa-miR-7851-3p	hsa-miR-5787	hsa-miR-1273g-3p
hsa_circRNA_008584	hsa_circ_0008584	circBase	0.314494	-1.18824	2.83379	up	0.190181	0.216932	0.314494	-1.18824	0.190181	0.216932	false	ASCRP3001038	chr18	+	7754370	7755918	intronic	ENST00000332175	PTPRM	ACACAAAACTTGTTCTCCCTCTAGTGTTCCACTTGCACAGGGGTACTTGAATCTAAAACA	hsa-miR-5195-3p	hsa-miR-4441	hsa-miR-4270	hsa-miR-1207-5p	hsa-miR-4763-3p
hsa_circRNA_402931		25242744	-2.31644	-3.44592	2.1878	up	0.073174	0.105925	-2.31644	-3.44592	0.073174	0.105925	false	ASCRP3002707	chr3	+	122525703	122545912	exonic	NM_032839	DIRC2	ATATTAAAGATCGCATAGAGGCTGTGTTATATGCAGGTCTCCGGATAACTGTGCTCCTGA	hsa-miR-4691-5p	hsa-miR-452-3p	hsa-miR-3173-5p	hsa-miR-3194-3p	hsa-miR-224-3p
hsa_circRNA_062990	hsa_circ_0062990	circBase	-6.76782	-8.59618	3.55133	up	0.354239	0.176245	-6.76782	-8.59618	0.354239	0.176245	false	ASCRP3011522	chr22	+	33196801	33259028	exonic	NM_000362	TIMP3	TCTAAACAGTAAAGTGGTTTTATTTCTATCACACTGTGGCTTGCCCCAGAGCTGATCCTT	hsa-miR-6756-5p	hsa-miR-4739	hsa-miR-608	hsa-miR-328-5p	hsa-miR-6743-5p
hsa_circRNA_104342	hsa_circ_0003162	circBase	-7.1739	-8.36763	2.28742	up	0.154708	0.0515203	-7.1739	-8.36763	0.154708	0.0515203	false	ASCRP3011207	chr7	+	33185853	33217203	exonic	NM_014451	BBS9	TCAGAGAACAGCCTGCAATATGACCTATGGATCATTTGGTGGTGTAAAAGTGTGAAAGAA	hsa-miR-411-5p	hsa-miR-526a	hsa-miR-518d-5p	hsa-miR-520c-5p	hsa-miR-518f-5p
hsa_circRNA_104081	hsa_circ_0075825	circBase	-5.85898	-7.96025	4.29086	up	0.935678	0.319095	-5.85898	-7.96025	0.935678	0.319095	false	ASCRP3000381	chr6	+	21909700	22020771	exonic	NR_015410	CASC15	AACAGACAGAAGAAGGAAGTGGCTAATGGTGTGAATCATGGCAATACAGTGAAAGACAGT	hsa-miR-545-5p	hsa-miR-607	hsa-miR-133a-5p	hsa-miR-376a-2-5p	hsa-miR-506-3p
hsa_circRNA_101744	hsa_circ_0005699	circBase	-1.30347	-2.52214	2.32731	up	0.143834	0.218038	-1.30347	-2.52214	0.143834	0.218038	false	ASCRP3006333	chr16	+	19627435	19663412	exonic	NM_020314	C16orf62	CTCTCCCAAGGTGGGAATGGAAGTGGCCCCACATCTCAAAGAAACCCTAAATAAGAACTT	hsa-miR-512-5p	hsa-miR-553	hsa-miR-489-3p	hsa-miR-105-5p	hsa-miR-627-3p
hsa_circRNA_101511	hsa_circ_0007457	circBase	-4.58954	-5.62234	2.04599	up	0.56792	0.507037	-4.58954	-5.62234	0.56792	0.507037	false	ASCRP3005955	chr15	-	44898222	44903183	exonic	NM_025137	SPG11	CTAGCTATAGGAGATCCCAAACTGATCTTCCAGGCTAGCCTTGCAAATGCTCAGATTTTG	hsa-miR-665	hsa-miR-888-3p	hsa-miR-383-5p	hsa-miR-567	hsa-miR-335-3p
hsa_circRNA_104836	hsa_circ_0087636	circBase	-6.22706	-7.27135	2.06236	up	0.412204	0.283858	-6.22706	-7.27135	0.412204	0.283858	false	ASCRP3001286	chr9	-	99271954	99327765	exonic	NM_033331	CDC14B	ACCAGATCTGCTTCAAGGAAAAGCAGTGTTAAAAGATCGCCTTTGTTTTGCCATTCTCTA	hsa-miR-136-5p	hsa-miR-103a-3p	hsa-miR-107	hsa-miR-203a-5p	hsa-miR-581
hsa_circRNA_002972	hsa_circ_0002972	circBase	2.62302	1.60802	2.02091	up	0.198074	0.205306	2.62302	1.60802	0.198074	0.205306	false	ASCRP3008255	chr5	-	176963358	176966148	exonic	NR_024019	FAM193B	GAGCTCTCAGCCACTCCCTAGCACTCACAGGTCCCCCCCGCCTCCAGCCAGCCTGTGCAG	hsa-miR-608	hsa-miR-6812-5p	hsa-miR-6756-5p	hsa-miR-4651	hsa-miR-6782-5p
hsa_circRNA_405212		25070500	-6.40488	-10.6976	19.5994	up	0.906184	0.123063	-6.40488	-10.6976	0.906184	0.123063	false	ASCRP3011906	chr14	+	40124048	40125012	intergenic			TGAGATGAAACCACAGAAAATCTTGGAAGAAGAACACTTCTTTGATGACGTTGTCAGAGA	hsa-miR-320a	hsa-miR-320b	hsa-miR-4755-5p	hsa-miR-320c	hsa-miR-5006-3p
hsa_circRNA_404753		25070500	-7.12828	-8.13258	2.00597	up	0.417076	0.277715	-7.12828	-8.13258	0.417076	0.277715	false	ASCRP3007681	chr10	+	60573589	60580228	exonic	NM_001080512	BICC1	GAATAACTACTTTTGGTGCCAGGAGGAAAATGCTGCTTGCAATTTCAGGGCTCATCCATG	hsa-miR-5195-3p	hsa-miR-10b-3p	hsa-miR-6885-3p	hsa-miR-3915	hsa-miR-145-5p
hsa_circRNA_400029	hsa_circ_0092337	circBase	-1.34807	-2.56562	2.32552	up	0.111345	0.113672	-1.34807	-2.56562	0.111345	0.113672	false	ASCRP3010845	chr16	+	89628179	89628539	intronic	ENST00000311528	RPL13	TAGATAACTGTCTCGTCCGTCCTGGTGCGCGGGGACAGTGAGGCTTGGCTCCTTTATCAG	hsa-miR-181b-2-3p	hsa-miR-744-5p	hsa-let-7a-3p	hsa-miR-125a-3p	hsa-miR-597-5p
hsa_circRNA_400107		25242744	-3.4685	-4.563	2.13538	up	0.0659853	0.150192	-3.4685	-4.563	0.0659853	0.150192	false	ASCRP3006840	chr1	-	3659367	3659754	exonic	NR_033708	TP73-AS1	CTGTGTTTTCTCTGGGACATGTCTTCTGCCCAGGCACTTTGATCCGGTTTTCCAGTTCTT	hsa-miR-9500	hsa-miR-4739	hsa-miR-4756-5p	hsa-miR-939-5p	hsa-miR-671-5p
hsa_circRNA_000970	hsa_circ_0000970	circBase	-4.10276	-5.17241	2.09893	up	0.482109	0.477374	-4.10276	-5.17241	0.482109	0.477374	false	ASCRP3004673	chr2	+	7160603	7170346	exonic	NM_014746	RNF144A	CATCTGTGATCTGGCATCGGACACAGAGGTGCTGTTTGATCCCTGTCGGACTTGGTGCCC	hsa-miR-557	hsa-miR-3665	hsa-miR-6848-3p	hsa-miR-6843-3p	hsa-miR-486-3p
hsa_circRNA_405602		25070500	-5.69286	-7.57799	3.69387	up	0.536099	0.322577	-5.69286	-7.57799	0.536099	0.322577	false	ASCRP3010846	chr17	-	47707194	47707415	intronic	uc010wlx.1	SPOP	TAGATATCATAGAGGCTTTTAAAAAGTCCCTAACAGACCATTCTCTGGTCTGTTCCCAGC	hsa-miR-4760-5p	hsa-miR-4672	hsa-miR-4646-5p	hsa-miR-203a-5p	hsa-miR-8069
hsa_circRNA_101029	hsa_circ_0025705	circBase	-4.79438	-5.844	2.06999	up	0.389635	0.310471	-4.79438	-5.844	0.389635	0.310471	false	ASCRP3005373	chr12	-	27132716	27143560	exonic	NM_016551	TM7SF3	CCTCATCTCGTCAGTGACTTTCTTTACTCCACTGGGTGGTTACCCTAACAGCTAATGATA	hsa-miR-765	hsa-miR-143-3p	hsa-miR-206	hsa-miR-1-3p	hsa-miR-149-3p
hsa_circRNA_101730	hsa_circ_0038230	circBase	-6.35421	-7.36678	2.0175	up	0.117952	0.130788	-6.35421	-7.36678	0.117952	0.130788	false	ASCRP3006084	chr16	-	18805920	18806903	exonic	NM_015161	ARL6IP1	CTCACCTACCTGATAGGACCACTGAACAACAGCAAAGATTCCATGAAATTTGCAGCAATC	hsa-miR-28-3p	hsa-miR-761	hsa-miR-329-5p	hsa-miR-493-5p	hsa-miR-519c-3p
hsa_circRNA_100482	hsa_circ_0007041	circBase	-6.98191	-8.41773	2.70537	up	0.599398	0.420903	-6.98191	-8.41773	0.599398	0.420903	false	ASCRP3007764	chr1	-	233190013	233193036	exonic	NM_014801	PCNXL2	GAATTCCGAGTACAAGGCGAGTGGATAATTCCAACACAAGACTGGCAGTCCAAATTGAAA	hsa-miR-130b-5p	hsa-miR-146b-5p	hsa-miR-548a-5p	hsa-miR-452-3p	hsa-miR-365a-5p
hsa_circRNA_404328		25242744	-7.08989	-8.90844	3.52727	up	0.627735	0.171783	-7.08989	-8.90844	0.627735	0.171783	false	ASCRP3010043	chrX	-	15863501	15870647	exonic	NM_003916	AP1S2	GTCCTTAAAGCAATTGAGCAGGCTGATCTACTGCAGGAGATGCAGTTTATGTTGCTTTTT	hsa-miR-6809-3p	hsa-miR-519d-5p	hsa-miR-129-5p	hsa-miR-26b-5p	hsa-miR-4477b
hsa_circRNA_011413	hsa_circ_0011413	circBase	-6.57779	-7.72922	2.22134	up	0.455845	0.347556	-6.57779	-7.72922	0.455845	0.347556	false	ASCRP3013517	chr1	-	32799439	32801834	sense overlapping	NM_023009	MARCKSL1	TTTTACTGTAACATTTGGAAAAGGAATAAATGTCGTCCCTTTAGGCATTCTGGCGCGGAG	hsa-miR-663a	hsa-miR-6752-5p	hsa-miR-4685-3p	hsa-miR-6756-5p	hsa-miR-4763-3p
hsa_circRNA_042372	hsa_circ_0042372	circBase	-6.06398	-7.38354	2.4959	up	0.389374	0.281374	-6.06398	-7.38354	0.389374	0.281374	false	ASCRP3002225	chr17	+	19445705	19451446	exonic	NM_018242	SLC47A1	AGGACCCAGATGTGTCCAGTTCTTGGTTCAGCTGATGGTGTTCCTGATCAGCTTCATAAG	hsa-miR-6165	hsa-miR-761	hsa-miR-6838-5p	hsa-miR-3619-5p	hsa-miR-195-5p
hsa_circRNA_405434		25070500	4.4232	3.34315	2.11411	up	0.374824	0.367416	4.4232	3.34315	0.374824	0.367416	false	ASCRP3011288	chr16	-	4516896	4517117	intronic	ENST00000283429	NMRAL1	TCATGCAGTAGGTAGTGTTGTCTCTTCTCCCGTCTCTTATAAGTACCCTGGTTACTGGAT	hsa-miR-1182	hsa-miR-193a-5p	hsa-miR-8066	hsa-miR-519d-5p	hsa-miR-3936
hsa_circRNA_104725	hsa_circ_0007787	circBase	-6.85563	-7.85854	2.00404	up	0.478851	0.279502	-6.85563	-7.85854	0.478851	0.279502	false	ASCRP3006586	chr8	-	145737774	145738154	exonic	NM_004260	RECQL4	CTGCAGTGGGACCACGAGCCCAGGACAGCCATCGAGACTTTGCTGTGCTACCTGGAGCTG	hsa-miR-1301-3p	hsa-miR-558	hsa-miR-612	hsa-miR-361-3p	hsa-miR-134-3p
hsa_circRNA_092440	hsa_circ_0000757	circBase	-6.67212	-8.81092	4.40395	up	0.329641	0.129308	-6.67212	-8.81092	0.329641	0.129308	false	ASCRP3011785	chr17	-	30207591	30214332	exonic	NM_018428	UTP6	TGAAGACTCTGCCAACAGTACTTTAGGATGGAGCTGATGCATGCTGAAAAACTGAGGAAG	hsa-miR-3674	hsa-miR-4753-3p	hsa-miR-6875-3p	hsa-miR-877-3p	hsa-miR-541-5p
hsa_circRNA_406163		25070500	-7.16837	-8.36219	2.28757	up	0.177207	0.110526	-7.16837	-8.36219	0.177207	0.110526	false	ASCRP3001672	chr21	+	47088787	47093649	intronic	ENST00000400314	PCBP3	ACTTTCGGAAGCACATTGGAGATATATTTCCACAGCATCTGGCTTTTCTTGTTCCTGTTC	hsa-miR-4644	hsa-miR-6887-5p	hsa-miR-3175	hsa-miR-6758-5p	hsa-miR-4510
hsa_circRNA_024014	hsa_circ_0024014	circBase	-6.51798	-8.07466	2.94174	up	0.370791	0.257884	-6.51798	-8.07466	0.370791	0.257884	false	ASCRP3006005	chr11	+	93429485	93440063	exonic	NM_033395	CEP295	CTATGATGAAGCAGGTTGGCATTGCTCCAGCATCATGCCCTGTAATTTCTGATGAAGATA	hsa-miR-6783-3p	hsa-miR-769-3p	hsa-miR-6506-5p	hsa-let-7b-5p	hsa-miR-619-5p
hsa_circRNA_404780		25070500	-7.08216	-9.29755	4.64405	up	0.488227	0.182331	-7.08216	-9.29755	0.488227	0.182331	false	ASCRP3005038	chr10	+	77306788	77307420	intergenic			CCAGACTAAATACCAGTGCTCAAGCCACATGTGTTTATGAGAACCCTGCTTAGCTGATAA	hsa-miR-3121-3p	hsa-miR-140-5p	hsa-miR-629-3p	hsa-miR-181b-2-3p	hsa-miR-942-5p
hsa_circRNA_052247	hsa_circ_0052247	circBase	-6.66107	-8.09143	2.69515	up	0.391612	0.20631	-6.66107	-8.09143	0.391612	0.20631	false	ASCRP3001929	chr19	+	55997027	55998935	exonic	NM_020378	NAT14	AGATCCGTCTGGTTTTTTACACCGTTTGTTAATAAAGCCTGAAACCGCTGGTGCACGACG	hsa-miR-6762-5p	hsa-miR-4763-3p	hsa-miR-4640-5p	hsa-miR-3937	hsa-miR-4726-5p
hsa_circRNA_015513	hsa_circ_0015513	circBase	-5.77794	-8.04983	4.82955	up	0.489137	0.259569	-5.77794	-8.04983	0.489137	0.259569	false	ASCRP3013578	chr1	+	180772523	180780624	exonic	NM_004736	XPR1	TTTTGTGGAATATTCATTGTACTGAATATTACCCTTGTGCTTGCCGAGAAGCTCGCAGAG	hsa-miR-3160-5p	hsa-miR-215-3p	hsa-miR-4463	hsa-miR-4298	hsa-miR-761
hsa_circRNA_100110	hsa_circ_0006913	circBase	-5.67987	-7.1532	2.77662	up	0.420229	0.308366	-5.67987	-7.1532	0.420229	0.308366	false	ASCRP3003018	chr1	+	27087346	27089776	exonic	NM_006015	ARID1A	ATGCATGTTGCTGCCAACTCTATCCAAAACAGGATCTATCTGGTTCAATAGATGACCTCC	hsa-miR-637	hsa-miR-485-5p	hsa-miR-656-5p	hsa-miR-873-3p	hsa-miR-125a-3p
hsa_circRNA_406083		25070500	-1.4066	-2.94682	2.90839	up	0.106672	0.150816	-1.4066	-2.94682	0.106672	0.150816	false	ASCRP3011582	chr20	-	13532533	13581264	intronic	ENST00000539805	TASP1	TCTCCCCTTACAAAATTGCCATGGCCTCTCATTGTTGGAATACTTATCATGTTTATAGTT	hsa-miR-6739-5p	hsa-miR-3916	hsa-miR-4668-5p	hsa-miR-6878-5p	hsa-miR-4739
hsa_circRNA_101185	hsa_circ_0028965	circBase	-6.13314	-7.69715	2.95675	up	0.341167	0.249035	-6.13314	-7.69715	0.341167	0.249035	false	ASCRP3012813	chr12	-	121756079	121756227	exonic	NM_016237	ANAPC5	TTACAGTACTTGGCCTCTGAAACAGTGCTGAACTTGGCTTTTGCGCAGTGTCCTACTGTC	hsa-miR-885-3p	hsa-miR-452-5p	hsa-miR-432-5p	hsa-miR-149-3p	hsa-miR-766-5p
hsa_circRNA_100267	hsa_circ_0002570	circBase	-5.48915	-6.49713	2.0111	up	0.213525	0.104872	-5.48915	-6.49713	0.213525	0.104872	false	ASCRP3010742	chr1	+	78267015	78280916	exonic	NM_198549	FAM73A	TACCCTTGGGGCATCTGATCCTAATTCCCTTGCTGATGATATTGATCAAATTTTCTCCGG	hsa-miR-514a-5p	hsa-miR-518c-5p	hsa-miR-144-5p	hsa-miR-889-3p	hsa-miR-501-5p
hsa_circRNA_000167	hsa_circ_0000518	circBase	0.157575	-1.29547	2.73786	up	0.0750816	0.0634996	0.157575	-1.29547	0.0750816	0.0634996	false	ASCRP3011389	chr14	-	20811404	20811554	sense overlapping	NR_002312	RPPH1	TCCCTGAGCTTCGGGGAGGTGAGTTCCCAGAGAACGGGGCTCCGCGCGAGCTCATCAGTG	hsa-miR-330-5p	hsa-miR-328-3p	hsa-miR-127-5p	hsa-miR-326	hsa-miR-1296-5p
hsa_circRNA_405068		25070500	-6.92467	-8.3267	2.64274	up	0.51338	0.332973	-6.92467	-8.3267	0.51338	0.332973	false	ASCRP3001660	chr12	+	110922882	110927976	sense overlapping	NM_013300	FAM216A	ACTTGACAGTCTTGTCTCGTGTATTGAATTCGTGCCAAAGATAGAATCAAAGATGGATAC	hsa-miR-6832-3p	hsa-miR-619-5p	hsa-miR-6871-5p	hsa-miR-1244	hsa-miR-4775
hsa_circRNA_040435	hsa_circ_0040435	circBase	-5.98932	-7.07374	2.12053	up	0.571238	0.515028	-5.98932	-7.07374	0.571238	0.515028	false	ASCRP3003830	chr16	-	72984367	73082274	exonic	NM_006885	ZFHX3	CACACGGTCAACTCCAGGCACGAGGCCAGCCTGAAGTTGTACAAGCCGCGCGTCCCTGTG	hsa-miR-4632-3p	hsa-miR-4268	hsa-miR-6848-5p	hsa-miR-663a	hsa-miR-4707-3p
hsa_circRNA_092437	hsa_circ_0000741	circBase	-1.82615	-2.85024	2.03368	up	0.0526377	0.0607628	-1.82615	-2.85024	0.0526377	0.0607628	false	ASCRP3007966	chr17	+	7402357	7402810	exonic	NM_000937	POLR2A	GACGTCTTCCTGGAGCGGGTGGAACGGCACATGTGTGATGGGGACATTGTTATCTTCAAC	hsa-miR-7153-3p	hsa-miR-2113	hsa-miR-3928-3p	hsa-miR-4715-5p	hsa-miR-514a-5p
hsa_circRNA_064110	hsa_circ_0064110	circBase	-5.09489	-6.25285	2.23143	up	0.562957	0.373756	-5.09489	-6.25285	0.562957	0.373756	false	ASCRP3004914	chr3	+	9404716	9416330	exonic	NM_015453	THUMPD3	CATTTTGGACCTACAACTCTTAGATCAACTCTTGCCTATGGGATGCTCAGCTGACTTCCG	hsa-miR-29a-5p	hsa-miR-370-5p	hsa-miR-4778-3p	hsa-miR-6833-3p	hsa-miR-29b-1-5p
hsa_circRNA_008068	hsa_circ_0008068	circBase	1.84225	0.524362	2.49302	up	0.229685	0.269645	1.84225	0.524362	0.229685	0.269645	false	ASCRP3002179	chr13	-	30801548	30857928	exonic	NM_032116	KATNAL1	AGCTTTGCGAAGAAGGTTAGAAAAAAGGATATATATACCTCTCCCAACAGGTCTCTGAAA	hsa-miR-4686	hsa-miR-4778-3p	hsa-miR-1236-3p	hsa-miR-145-3p	hsa-miR-6875-3p
hsa_circRNA_059914	hsa_circ_0059914	circBase	-0.598813	-2.57005	3.92104	up	0.0796464	0.0950976	-0.598813	-2.57005	0.0796464	0.0950976	false	ASCRP3008084	chr20	-	32878137	32881962	exonic	NM_000687	AHCY	GAGAAGGTGAACATCAAGCCGCAGGTGCAGTGGTCCAGCTGCAACATCTTCTCCACCCAG	hsa-miR-377-5p	hsa-miR-6086	hsa-miR-4756-3p	hsa-miR-103b	hsa-miR-767-3p
hsa_circRNA_405692		25070500	-5.82357	-6.91158	2.12581	up	0.554057	0.523489	-5.82357	-6.91158	0.554057	0.523489	false	ASCRP3005482	chr18	+	54591152	54629760	exonic	NM_015285	WDR7	CCTGTACGACATCCGGACTGGAAAATGTCAGGCAAGGCACTGACGTTTCTTCTGCTACAG	hsa-miR-889-5p	hsa-miR-3189-5p	hsa-miR-4679	hsa-miR-382-5p	hsa-miR-8070
hsa_circRNA_040749	hsa_circ_0040749	circBase	-5.98076	-7.14558	2.24205	up	0.159518	0.18642	-5.98076	-7.14558	0.159518	0.18642	false	ASCRP3001303	chr16	+	85839338	85840607	exonic	NM_001861	COX4I1	ACCAGTTTACCTGAATGTATCGCATTAAGTTCAAGGAGAGCTTTGCTGAGATGAACAGGG	hsa-miR-338-3p	hsa-miR-6855-5p	hsa-miR-942-3p	hsa-miR-3197	hsa-miR-6883-5p
hsa_circRNA_404454		25070500	2.5886	1.39015	2.29493	up	0.205451	0.188186	2.5886	1.39015	0.205451	0.188186	false	ASCRP3003261	chr1	-	22154945	22155327	intronic	ENST00000374695	HSPG2	ATTCTTCTCCCTGCTGGTACACCTGGGTCTCTGCCTCCCAGGCCCCTTTAGTAAGAGCAG	hsa-miR-328-5p	hsa-miR-4739	hsa-miR-939-5p	hsa-miR-6510-5p	hsa-miR-6797-5p
hsa_circRNA_104530	hsa_circ_0005181	circBase	-6.0673	-7.1307	2.08985	up	0.328126	0.276005	-6.0673	-7.1307	0.328126	0.276005	false	ASCRP3002944	chr7	+	152480271	152522207	exonic	NM_020445	ACTR3B	ATGAAGTAATACAGAACTGCCCCATCGATGTGCGGCGCCCGCTGTATAAGGTATACCAAG	hsa-miR-580-5p	hsa-miR-152-5p	hsa-miR-182-5p	hsa-miR-1224-3p	hsa-miR-383-3p
hsa_circRNA_007183	hsa_circ_0007183	circBase	-7.2537	-8.55986	2.47283	up	0.14624	0.069413	-7.2537	-8.55986	0.14624	0.069413	false	ASCRP3009268	chrX	-	154736558	154754293	exonic	NM_018196	TMLHE	GCTGTATTTGATCAGAGCTGAAATATGCTAATACCGTGATGCGCTTTGATTACGTCTGGC	hsa-miR-34a-5p	hsa-miR-19b-1-5p	hsa-miR-6738-3p	hsa-miR-6499-3p	hsa-miR-587
hsa_circRNA_103921	hsa_circ_0073518	circBase	-6.03308	-7.10349	2.10003	up	0.331863	0.290606	-6.03308	-7.10349	0.331863	0.290606	false	ASCRP3012376	chr5	-	107521817	107703654	exonic	NM_001163315	FBXL17	TGGATCATAAATGACAGATATTTTCCAATTTGTCACTGGATGAGCGTTGCCTTTCCGCAT	hsa-miR-145-5p	hsa-miR-29a-5p	hsa-miR-507	hsa-miR-105-5p	hsa-miR-544a
hsa_circRNA_400185		25242744	2.77034	1.2939	2.78261	up	0.145353	0.121483	2.77034	1.2939	0.145353	0.121483	false	ASCRP3006334	chr1	+	33741700	33747412	exonic	NM_152493	ZNF362	CTCTCCCACCTCCAGCAGCACACCAGGATGGCCGAGCCTCGATTTAACAACCCCTACTTC	hsa-miR-328-5p	hsa-miR-6848-5p	hsa-miR-6756-5p	hsa-miR-6769b-5p	hsa-miR-3064-5p
hsa_circRNA_101408	hsa_circ_0032704	circBase	4.15032	2.52567	3.08368	up	0.215017	0.204642	4.15032	2.52567	0.215017	0.204642	false	ASCRP3002520	chr14	+	76173360	76187046	exonic	NM_015072	TTLL5	AGTTGTTTTGCCAAACCAGATCTCCCTGGAAGAGAACATTTTGGTCTCCCGTTACATTAA	hsa-miR-136-5p	hsa-miR-500a-5p	hsa-miR-578	hsa-miR-34b-5p	hsa-miR-449c-5p
hsa_circRNA_405474		25070500	3.96881	2.94446	2.03403	up	0.263038	0.239585	3.96881	2.94446	0.263038	0.239585	false	ASCRP3003064	chr16	+	67201209	67201305	intronic	ENST00000264009	HSF4	ATGGACTGAGCCTCCTCCCTCAAACCTTCTCCCTTAGACCTGGCCCAGAGAAGATGGAAG	hsa-miR-6133	hsa-miR-4510	hsa-miR-6834-5p	hsa-miR-6127	hsa-miR-6779-5p
hsa_circRNA_103951	hsa_circ_0001535	circBase	3.0069	1.66353	2.53742	up	0.318255	0.324539	3.0069	1.66353	0.318255	0.324539	false	ASCRP3011083	chr5	-	137320945	137324004	exonic	NM_016603	FAM13B	TATTTGAGAATGAAGAAAATACCCAGCACCCATATATCTCCCATCAGCATCCTACCAGCC	hsa-miR-329-5p	hsa-miR-633	hsa-miR-18b-5p	hsa-miR-212-3p	hsa-miR-433-3p
hsa_circRNA_405961		25070500	-7.27244	-8.34463	2.10262	up	0.355312	0.317717	-7.27244	-8.34463	0.355312	0.317717	false	ASCRP3007357	chr2	-	128712559	128712918	exonic	NM_024545	SAP130	GAAAGAAGAAGTAGAACCAATGGATATCATGAGGCCAGTTTCTGTGCCAAACCCAAGTCT	hsa-miR-5190	hsa-miR-128-3p	hsa-miR-6880-5p	hsa-miR-134-5p	hsa-miR-6797-5p
hsa_circRNA_024517	hsa_circ_0024517	circBase	3.96664	2.87047	2.13787	up	0.314568	0.297186	3.96664	2.87047	0.314568	0.297186	false	ASCRP3006363	chr11	-	118898337	118898434	exonic	uc001pus.2	SLC37A4	CTCTGAGGGCAAGAAGGGTGGTTGTCTCCTTCCTCTGTCTCCTGCTCATCCACAATGAAC	hsa-miR-3622b-5p	hsa-miR-1289	hsa-miR-6759-5p	hsa-miR-6890-5p	hsa-miR-3616-3p
hsa_circRNA_101043	hsa_circ_0025887	circBase	-3.85324	-4.98969	2.19839	up	0.531628	0.530535	-3.85324	-4.98969	0.531628	0.530535	false	ASCRP3001844	chr12	+	40696590	40697936	exonic	NM_198578	LRRK2	AGAGAAACTGCATCTTTCTCACAATAAACTGAAAGAGCTGCTATGCCTTTCTTGCCTCCT	hsa-miR-648	hsa-miR-767-3p	hsa-miR-199a-5p	hsa-miR-492	hsa-miR-199b-5p
hsa_circRNA_405312		25070500	-5.70924	-6.72494	2.02188	up	0.577973	0.477541	-5.70924	-6.72494	0.577973	0.477541	false	ASCRP3009320	chr15	-	40005644	40034101	exonic	NM_152597	FSIP1	GGAAAATGTGGTCCTTCTCATGAGGAGGAAGACACCTTTTCCTCAGTGTTTCATACTCAA	hsa-miR-3670	hsa-miR-432-5p	hsa-miR-1264	hsa-miR-6873-3p	hsa-miR-627-3p
hsa_circRNA_405286		25070500	-6.19596	-7.59065	2.62931	up	0.686147	0.367076	-6.19596	-7.59065	0.686147	0.367076	false	ASCRP3008350	chr14	+	101402108	101455127	sense overlapping	NR_003193	SNORD114-1	GAGGCATCTGCGTCATGATTAGGCTCCGGATGACTAATGATAAGTCTACTTTTCTTCCAC	hsa-miR-335-3p	hsa-miR-2054	hsa-miR-153-5p	hsa-miR-3145-3p	hsa-miR-1277-5p
hsa_circRNA_104534	hsa_circ_0002094	circBase	-6.66767	-9.55231	7.38519	up	0.482215	0.187451	-6.66767	-9.55231	0.482215	0.187451	false	ASCRP3008199	chr7	+	155499553	155511137	exonic	NM_053043	RBM33	GAGATTCCCAAGCTTTCAGCAGAGGCCAAGGCAGCATTGCTTGAATTTGAAGAAAGGGAG	hsa-miR-650	hsa-miR-503-5p	hsa-miR-661	hsa-miR-885-3p	hsa-miR-204-5p
hsa_circRNA_403018		25242744	-3.70239	-4.8438	2.20597	up	0.435267	0.382335	-3.70239	-4.8438	0.435267	0.382335	false	ASCRP3007845	chr3	-	172353705	172365904	exonic	NM_020792	NCEH1	GACAGTGCTGGTGGAAATCTGGCTGCTGCCCTTGGACAACAGAGTAACCTGATCCACTAC	hsa-miR-6505-3p	hsa-miR-7157-5p	hsa-miR-577	hsa-miR-129-5p	hsa-miR-6829-3p
hsa_circRNA_100657	hsa_circ_0006520	circBase	-4.80727	-5.94158	2.19514	up	0.430752	0.371991	-4.80727	-5.94158	0.430752	0.371991	false	ASCRP3011080	chr10	-	99236439	99238146	exonic	NM_022362	MMS19	TATTTCCCTATCGATTTTACCCCTTGGTACACCTGATACTGTTCTATGAGAACCGGCTGA	hsa-miR-450b-3p	hsa-miR-619-3p	hsa-miR-486-3p	hsa-miR-769-3p	hsa-miR-619-5p
hsa_circRNA_002076	hsa_circ_0001366	circBase	-5.84197	-7.33231	2.80955	up	0.633048	0.425489	-5.84197	-7.33231	0.633048	0.425489	false	ASCRP3002097	chr3	-	179461754	179461901	antisense	NM_003940	USP13	AGCCTGTAGTCAAAATTTTATGTCAATTTGAATGGCCTTTCTGGGCTACCAACCCAGAAG	hsa-miR-579-3p	hsa-miR-138-5p	hsa-miR-30b-3p	hsa-miR-887-5p	hsa-miR-607
hsa_circRNA_043825	hsa_circ_0043825	circBase	-6.96283	-8.83848	3.66967	up	0.212233	0.096498	-6.96283	-8.83848	0.212233	0.096498	false	ASCRP3005655	chr17	+	40618446	40653322	exonic	NM_005177	ATP6V0A1	CGCCGTCAGTATTTGAGGAGAAAGCATTTGTTAAATCCAGATGTGAATGTTTTCCAACGG	hsa-miR-508-5p	hsa-miR-6750-5p	hsa-miR-6757-5p	hsa-miR-6124	hsa-miR-4694-3p
hsa_circRNA_101287	hsa_circ_0008274	circBase	-1.52498	-2.62398	2.14207	up	0.148291	0.27418	-1.52498	-2.62398	0.148291	0.27418	false	ASCRP3002001	chr13	-	96485180	96489456	exonic	NM_020121	UGGT2	AGCAAGATACAAGATCTCCCCAATAATATGATTTACCAAGTCGCCATTAAGTCTCTTCCT	hsa-miR-499a-3p	hsa-miR-526b-5p	hsa-miR-363-3p	hsa-miR-208a-5p	hsa-miR-578
hsa_circRNA_101656	hsa_circ_0004200	circBase	-5.65783	-6.76328	2.15166	up	0.362179	0.24175	-5.65783	-6.76328	0.362179	0.24175	false	ASCRP3005800	chr15	-	96826060	96834012	exonic	NR_102743	NR2F2-AS1	CTAACCTTTCTTTGGTCCCAGTTCCTCTGGGAATCGTCCTGTATGCAACATCTTCACAAG	hsa-miR-28-5p	hsa-miR-646	hsa-miR-708-5p	hsa-miR-892b	hsa-miR-452-3p
hsa_circRNA_101246	hsa_circ_0004494	circBase	-7.17717	-9.1899	4.03545	up	0.361216	0.126283	-7.17717	-9.1899	0.361216	0.126283	false	ASCRP3012506	chr13	+	33306237	33309467	exonic	NM_015032	PDS5B	TGGTAGCTACTTTCATTGTGAAAGATCTTCTCATGAATGATCGGAGCCTTGCTTCCTGTT	hsa-miR-562	hsa-miR-545-3p	hsa-miR-424-5p	hsa-miR-15a-5p	hsa-miR-15b-5p
hsa_circRNA_101313	hsa_circ_0031132	circBase	-0.0107573	-1.08098	2.09975	up	0.264617	0.296406	-0.0107573	-1.08098	0.264617	0.296406	false	ASCRP3009559	chr14	+	21464367	21464870	exonic	NM_022734	METTL17	GGCACGGCAGTGTCCCCATGAACTCCCTTGTCCCCAGTTGACCAACCTGGCCTGTAGCTT	hsa-miR-455-5p	hsa-miR-9-5p	hsa-miR-125b-2-3p	hsa-miR-146a-5p	hsa-miR-146b-5p
hsa_circRNA_405603		25070500	-6.41139	-7.72829	2.49131	up	0.199026	0.0911832	-6.41139	-7.72829	0.199026	0.0911832	false	ASCRP3001653	chr17	+	48814320	48819092	exonic	NM_006107	LUC7L3	ACTTCTGCAACAGGTTTGTAAATATTATCTCTGTGGTTTTTGTCCTGCGGAATTGTTCAC	hsa-miR-335-3p	hsa-miR-7154-5p	hsa-miR-383-5p	hsa-miR-4726-5p	hsa-miR-376a-2-5p
hsa_circRNA_405112		25070500	-4.12727	-5.27911	2.22198	up	0.38645	0.39547	-4.12727	-5.27911	0.38645	0.39547	false	ASCRP3011548	chr13	+	20245345	20246103	sense overlapping	NM_017520	MPHOSPH8	TCTAGCACATCTATGACAGTCATTTTGTTTACTCATTCAGCCCTGTTGCAGGTCCCAATA	hsa-miR-6758-5p	hsa-miR-6856-5p	hsa-miR-1303	hsa-miR-4709-3p	hsa-miR-4772-3p
hsa_circRNA_104387	hsa_circ_0080425	circBase	1.55245	0.338148	2.32029	up	0.203647	0.227253	1.55245	0.338148	0.203647	0.227253	false	ASCRP3007039	chr7	+	70880874	70886091	exonic	NM_022479	WBSCR17	CTTCTCTCCCCATCAGAGGAGCTGAAGGTCCCCCTAGAGGAGTATGTCCACAAACGCTAC	hsa-miR-24-3p	hsa-miR-608	hsa-miR-29a-5p	hsa-miR-382-5p	hsa-miR-493-5p
hsa_circRNA_000897	hsa_circ_0000897	circBase	-1.59733	-2.84939	2.38181	up	0.26263	0.339591	-1.59733	-2.84939	0.26263	0.339591	false	ASCRP3006277	chr19	+	13054580	13054850	sense overlapping	NM_004343	CALR	CTCGAGAACTTTCATTTTTTTCCAGGCTGGTTCGGATTTGGGGAGGAAGAAGACAAGAAA	hsa-miR-2355-3p	hsa-miR-6791-3p	hsa-miR-6891-3p	hsa-miR-5193	hsa-miR-5196-3p
hsa_circRNA_406262		25070500	-7.06075	-8.75915	3.24541	up	0.443191	0.174858	-7.06075	-8.75915	0.443191	0.174858	false	ASCRP3005265	chr3	-	41287099	41287234	antisense	ENST00000471014	CTNNB1	CCCTGTGTTATAAACTGTTGTTTTCATTGTAAAGCATTTCATTGCAGCCCAGCCAGAAGC	hsa-miR-6504-5p	hsa-miR-4502	hsa-miR-4505	hsa-miR-548b-3p	hsa-miR-640
hsa_circRNA_103283	hsa_circ_0064220	circBase	-6.37226	-7.4953	2.17805	up	0.354401	0.20868	-6.37226	-7.4953	0.354401	0.20868	false	ASCRP3005183	chr3	+	10088263	10091189	exonic	NM_033084	FANCD2	CCCATCTGCTATGATGATGAATGCTGTCTTTGTAAAGGTGTTTGACCTGGTGATGCTTTT	hsa-miR-514a-5p	hsa-miR-518c-5p	hsa-miR-516b-5p	hsa-miR-593-5p	hsa-miR-34b-5p
hsa_circRNA_001426	hsa_circ_0001484	circBase	-6.59664	-7.91655	2.49651	up	0.411655	0.186668	-6.59664	-7.91655	0.411655	0.186668	false	ASCRP3012615	chr5	+	54603970	54604181	sense overlapping	NM_015360	SKIV2L2	TGTCTGCAGGCAGCGCAGGGTAAGGAAGAAGTTCCAGTTGTTGCTTTTATTTTTTTTCTC	hsa-miR-142-3p	hsa-miR-665	hsa-miR-578	hsa-miR-642a-5p	hsa-miR-543
hsa_circRNA_001549	hsa_circ_0001924	circBase	-6.65947	-7.86198	2.3014	up	0.0691763	0.0696756	-6.65947	-7.86198	0.0691763	0.0696756	false	ASCRP3009564	chrX	+	64271341	64295792	sense overlapping	TCONS_00017186	XLOC_007999	GGCAGAGAGACCATGGCGAGTGGAAGAAATATGGATATGCTGTATTCTGTTTGAAAGGAT	hsa-miR-335-5p	hsa-miR-298	hsa-miR-641	hsa-miR-1468-3p	hsa-miR-651-3p
hsa_circRNA_101202	hsa_circ_0029340	circBase	-5.74197	-7.0858	2.53825	up	0.214101	0.313291	-5.74197	-7.0858	0.214101	0.313291	false	ASCRP3006583	chr12	-	125292306	125294835	exonic	NM_005505	SCARB1	CTGCAGGTTCAGTTGACTTCTGGCATTCCGATCAGTGCAACATGATCAATGGAACTTCTG	hsa-miR-508-5p	hsa-miR-378a-5p	hsa-miR-345-5p	hsa-miR-505-5p	hsa-miR-491-5p
hsa_circRNA_100204	hsa_circ_0000067	circBase	-5.22215	-6.39672	2.25726	up	0.29869	0.280637	-5.22215	-6.39672	0.29869	0.280637	false	ASCRP3006759	chr1	+	46032240	46032692	exonic	NM_006066	AKR1A1	CTGTACCTGATGCACTGGCCTTATGCCTTTGAGTAAAAGCAGCTGTTAAGTATGCCCTTA	hsa-miR-484	hsa-miR-608	hsa-miR-508-5p	hsa-miR-15b-5p	hsa-miR-16-5p
hsa_circRNA_405551		25070500	2.18545	1.06771	2.17006	up	0.309262	0.349189	2.18545	1.06771	0.309262	0.349189	false	ASCRP3006559	chr17	-	19823348	19839743	exonic	NM_007202	AKAP10	CTGATGTAAGGAAATCAAAAGGTACTTCTCCCTCCAAGCCACACATCCTCTTGGATTTGA	hsa-miR-6895-5p	hsa-miR-378i	hsa-miR-1236-3p	hsa-miR-6736-5p	hsa-miR-892b
hsa_circRNA_104790	hsa_circ_0087233	circBase	-6.09096	-7.18005	2.1274	up	0.685244	0.431697	-6.09096	-7.18005	0.685244	0.431697	false	ASCRP3005853	chr9	+	78682870	78711018	exonic	NM_006200	PCSK5	CTACAGCAGCGGGGAGTCCTACGATAAGAAAATCGCATGGGACTCGCTGTGCTGGAGAAG	hsa-miR-143-5p	hsa-miR-495-3p	hsa-miR-185-3p	hsa-miR-138-5p	hsa-miR-620
hsa_circRNA_400579		25242744	-5.71739	-7.04675	2.51291	up	0.481596	0.351386	-5.71739	-7.04675	0.481596	0.351386	false	ASCRP3007232	chr10	+	71855409	71860053	exonic	NM_018649	H2AFY2	CTTTGGAAGTCGCCGAAGCTGTCCTTAACCCAGAGTGACATCAGCCATATTGGCTCCATG	hsa-miR-6777-3p	hsa-miR-5089-5p	hsa-miR-505-5p	hsa-miR-4290	hsa-miR-3679-3p
hsa_circRNA_101503	hsa_circ_0034972	circBase	-6.91523	-8.35201	2.70717	up	0.186939	0.0883923	-6.91523	-8.35201	0.186939	0.0883923	false	ASCRP3005359	chr15	+	43692241	43694048	exonic	NM_014444	TUBGCP4	CCTATTGAAACCTGTACAATGTTGTTTTTAAGTACTTACTGAGTGTGCGCCGGGTGCAAG	hsa-miR-146b-5p	hsa-miR-146a-5p	hsa-miR-620	hsa-miR-1296-5p	hsa-miR-622
hsa_circRNA_404436		25070500	-5.46468	-6.54404	2.1131	up	0.605234	0.555586	-5.46468	-6.54404	0.605234	0.555586	false	ASCRP3009955	chr1	+	10417222	10417519	intronic	ENST00000263934	KIF1B	GTATTTCTTACAACCACCTCTCAAGAATTGCCAGTCTACCACAACTGACCAGAAGTTGGT	hsa-miR-6134	hsa-miR-15b-5p	hsa-miR-4711-5p	hsa-miR-1246	hsa-miR-5680
hsa_circRNA_001175	hsa_circ_0001658	circBase	1.10285	0.0427683	2.08504	up	0.332609	0.373945	1.10285	0.0427683	0.332609	0.373945	false	ASCRP3007596	chr6	+	157357968	157406039	exonic	uc003qqq.1	ARID1B	GAAGCAACCAGTCTCGATCTGGCCCAATCTCTCCTGCAAGTATCCCAGGTTGAAGTCTTG	hsa-miR-185-5p	hsa-miR-491-5p	hsa-miR-93-3p	hsa-miR-505-5p	hsa-miR-362-5p
hsa_circRNA_405989		25070500	-7.02688	-8.47075	2.7205	up	0.158109	0.0811194	-7.02688	-8.47075	0.158109	0.0811194	false	ASCRP3010793	chr2	-	170411633	170419860	exonic	NM_024622	FASTKD1	TACTGCTTAGGTTTGATATTAAACTGCTCTCAGAATTTTCCTCTTGCCTAGCAGATCAGC	hsa-miR-450b-5p	hsa-miR-3125	hsa-miR-6859-5p	hsa-miR-548o-3p	hsa-miR-380-5p
hsa_circRNA_006766	hsa_circ_0006766	circBase	2.1099	0.845824	2.40174	up	0.263934	0.286385	2.1099	0.845824	0.263934	0.286385	false	ASCRP3005234	chr7	-	75104453	76279715	sense overlapping	NM_002991	CCL24	CCCTATCCCTTTTCCATATCTCCCAATTCTGATCATGTTGCCATTACAGGGGTAAGTTAG	hsa-miR-4739	hsa-miR-619-5p	hsa-miR-5787	hsa-miR-7851-3p	hsa-miR-3192-5p
hsa_circRNA_104328	hsa_circ_0005251	circBase	-0.0872354	-1.33389	2.3729	up	0.10086	0.140342	-0.0872354	-1.33389	0.10086	0.140342	false	ASCRP3001624	chr7	-	23015828	23030758	exonic	NM_032581	FAM126A	ACTTACATGCCCAGTGTTTCTCTTCAGTCACTGTGTCAAATTTGTTCAAGGTTGAAGGTT	hsa-miR-146a-3p	hsa-miR-152-5p	hsa-miR-103a-3p	hsa-miR-107	hsa-miR-505-3p
hsa_circRNA_000829	hsa_circ_0000829	circBase	4.31667	3.28265	2.04773	up	0.417744	0.425083	4.31667	3.28265	0.417744	0.425083	false	ASCRP3000069	chr18	-	12506475	12535600	exonic	NM_020148	SPIRE1	AAAAGATACACCTTGCGAAAAGTGATGTTGTGTGCTGCTCATCTCCCTACTGAATCAGAT	hsa-miR-376a-5p	hsa-miR-3936	hsa-miR-18b-5p	hsa-miR-6812-3p	hsa-miR-200b-3p
hsa_circRNA_000541	hsa_circ_0000541	circBase	-6.95499	-8.0835	2.18634	up	0.316599	0.146934	-6.95499	-8.0835	0.316599	0.146934	false	ASCRP3002190	chr14	+	56746393	56757174	exonic	NM_021255	PELI2	AGGAAAGCTGGCTATCAGCTGCAAAGGTCAACACAGTATATCCTACACTTTGTCAAGGAA	hsa-miR-619-3p	hsa-miR-378g	hsa-miR-3158-3p	hsa-miR-5001-5p	hsa-miR-4761-5p
hsa_circRNA_407311		25070500	-4.80149	-5.85468	2.07511	up	0.400259	0.353918	-4.80149	-5.85468	0.400259	0.353918	false	ASCRP3002702	chrX	-	100169614	100170072	sense overlapping	NM_212559	XKRX	ATATGGGCCTGCACTATAGTTTGTGCTAATGGTATTTTCCCTGGTATCTGTCACCTATGG	hsa-miR-3605-5p	hsa-miR-527	hsa-miR-518a-5p	hsa-miR-6865-5p	hsa-miR-663b
hsa_circRNA_400961		25242744	-4.2852	-5.43673	2.2215	up	0.164323	0.141289	-4.2852	-5.43673	0.164323	0.141289	false	ASCRP3007920	chr12	-	51504659	51510203	exonic	NM_005653	TFCP2	GACCCTGCAAAGAGGACATCTGTGTTTATTCAGAGTATATTCCGTGTGGTGTTCCATGAC	hsa-miR-3909	hsa-miR-6888-3p	hsa-miR-7843-3p	hsa-miR-541-5p	hsa-miR-6720-5p
hsa_circRNA_043931	hsa_circ_0043931	circBase	-6.07893	-7.91011	3.55829	up	0.186336	0.150045	-6.07893	-7.91011	0.186336	0.150045	false	ASCRP3012861	chr17	+	41154689	41154971	exonic	NM_000988	RPL27	TTATAAAGAAGTACTCTGTGGATATCCCCTTGGACAAAACTGTCGTCAATAAGGATGTCT	hsa-miR-548at-3p	hsa-miR-548ay-3p	hsa-miR-6749-5p	hsa-miR-6813-3p	hsa-miR-1255b-2-3p
hsa_circRNA_001067	hsa_circ_0000644	circBase	2.28168	1.21345	2.09686	up	0.25393	0.301121	2.28168	1.21345	0.25393	0.301121	false	ASCRP3007200	chr15	-	81195758	81195954	intronic	ENST00000558261	RP11-351M8.1	CTTTCTCCACTTTCTCCCCGTTTACCAGTCTAAGGGGTTGACACAGTGAAACTCCAACTC	hsa-miR-143-3p	hsa-miR-299-3p	hsa-miR-589-3p	hsa-miR-148a-5p	hsa-miR-432-5p
hsa_circRNA_100556	hsa_circ_0003136	circBase	-5.37359	-6.64617	2.41593	up	0.471739	0.350438	-5.37359	-6.64617	0.471739	0.350438	false	ASCRP3008334	chr10	-	13375816	13387028	exonic	NM_012247	SEPHS1	GAGGAGTGGCTACCACTGTCTGCCAACCCAATGAATTTATCATGTGGATCCATAAAGAAC	hsa-miR-670-3p	hsa-miR-597-3p	hsa-miR-130b-5p	hsa-miR-140-5p	hsa-miR-125b-1-3p
hsa_circRNA_027023	hsa_circ_0027023	circBase	0.105815	-0.916603	2.03132	up	0.258038	0.255326	0.105815	-0.916603	0.258038	0.255326	false	ASCRP3007057	chr12	+	56915608	56982158	exonic	NM_002898	RBMS2	CTTCTTCCAGTGTTTCAGTCGAGGAGCTCATTCTCTGCCCGCAGCCCCCCTTCATCTCTC	hsa-miR-4728-5p	hsa-miR-6127	hsa-miR-6797-5p	hsa-miR-7111-5p	hsa-miR-4739
hsa_circRNA_001239	hsa_circ_0001239	circBase	-0.30195	-1.31022	2.01149	up	0.383046	0.36865	-0.30195	-1.31022	0.383046	0.36865	false	ASCRP3012339	chr22	+	42415314	42416100	exonic	NM_152613	WBP2NL	TGGAGATGCCATTGAATTTGCCCAGTTGATGGTGAAAGCTGCCTCTGCTGTCTCTTGAAG	hsa-miR-8082	hsa-miR-4642	hsa-miR-4711-5p	hsa-miR-5197-5p	hsa-miR-3614-3p
hsa_circRNA_403054		25242744	-6.68605	-7.73931	2.07521	up	0.325089	0.223678	-6.68605	-7.73931	0.325089	0.223678	false	ASCRP3008791	chr3	+	193332511	193333559	exonic	NM_015560	OPA1	GATTGTGCCTGACATTGTGTGGGAAATTGATGAGTATATCGATTTTGTGAGGTCTGCCAG	hsa-miR-3123	hsa-let-7e-5p	hsa-miR-98-5p	hsa-let-7c-5p	hsa-let-7b-5p
hsa_circRNA_101136	hsa_circ_0028123	circBase	-6.18179	-7.50846	2.50824	up	0.243431	0.127879	-6.18179	-7.50846	0.243431	0.127879	false	ASCRP3005937	chr12	+	109660311	109661709	exonic	NM_001093	ACACB	CTACTTTCTTCTATCACGCAAACAAAGTCGTGTGCATGGCGTCCTTGGAGGATGAGCTGT	hsa-miR-487a-5p	hsa-miR-758-5p	hsa-miR-597-3p	hsa-miR-582-3p	hsa-miR-520f-3p
hsa_circRNA_100187	hsa_circ_0003751	circBase	-6.6904	-7.77382	2.11905	up	0.376545	0.209613	-6.6904	-7.77382	0.376545	0.209613	false	ASCRP3004281	chr1	-	41578954	41627104	exonic	NM_012236	SCMH1	CAGCCTCCTGGCACCAAAGTGATAGACTGGAGTGATGTTAGAAAACACAAATATGGTCAC	hsa-miR-20b-3p	hsa-miR-181b-5p	hsa-miR-335-3p	hsa-miR-103a-2-5p	hsa-miR-136-5p
hsa_circRNA_001188	hsa_circ_0001188	circBase	-6.90401	-9.13357	4.68991	up	0.389585	0.142817	-6.90401	-9.13357	0.389585	0.142817	false	ASCRP3001505	chr21	+	37705943	37713844	exonic	NM_015358	MORC3	ACTATTCCCTGAGGCTTTGCCCGAAGTTTTTACATACAAATTCTACTAGTCACACCTGGC	hsa-miR-6756-3p	hsa-miR-5088-3p	hsa-miR-3140-3p	hsa-miR-1248	hsa-miR-3127-3p
hsa_circRNA_073056	hsa_circ_0073056	circBase	-6.91649	-8.1297	2.31853	up	0.540473	0.331955	-6.91649	-8.1297	0.540473	0.331955	false	ASCRP3012090	chr5	-	74981031	74988325	exonic	NM_152408	POC5	TGCATCAGAAGAAATGGTGATTTCTAGCTTGTCTCATGCCATAGGCAAGCAAAAGGAAAA	hsa-miR-4468	hsa-miR-4793-5p	hsa-miR-6850-5p	hsa-miR-208b-5p	hsa-miR-20b-5p
hsa_circRNA_071312	hsa_circ_0071312	circBase	3.01067	1.43315	2.98456	up	0.214886	0.229711	3.01067	1.43315	0.214886	0.229711	false	ASCRP3012952	chr4	+	154548756	154553990	exonic	NM_015196	KIAA0922	TTCATAATAGGACCGTGAATAGTCTCCCACAATACGCAGAGCCTTCCTGTCCCAGCCTTC	hsa-miR-4476	hsa-miR-4722-5p	hsa-miR-377-3p	hsa-miR-1207-5p	hsa-miR-3140-5p
hsa_circRNA_038737	hsa_circ_0038737	circBase	1.72397	0.563004	2.23607	up	0.318785	0.398887	1.72397	0.563004	0.318785	0.398887	false	ASCRP3006687	chr16	-	27473614	27474913	exonic	NM_001520	GTF3C1	CTGGAGTTGCTCCAGGGTTCACAGAGAGTTTCGGAGCTGCCAACATCTCCCAGGCAGCAC	hsa-miR-4525	hsa-miR-3192-5p	hsa-miR-4639-3p	hsa-miR-4476	hsa-miR-4270
hsa_circRNA_404864		25070500	-0.965409	-1.99599	2.04284	up	0.178049	0.247171	-0.965409	-1.99599	0.178049	0.247171	false	ASCRP3009214	chr11	+	22696395	22777499	exonic	NM_177553	GAS2	GCTCTCCCAAGGAAGATACCGAGTGGGAGAAAAGATCCTCTTCATTAGGGTATTACAAGT	hsa-miR-4742-3p	hsa-miR-4753-3p	hsa-miR-4516	hsa-miR-7847-3p	hsa-miR-4708-3p
hsa_circRNA_102100	hsa_circ_0044226	circBase	2.07255	0.897002	2.25879	up	0.357181	0.361782	2.07255	0.897002	0.357181	0.361782	false	ASCRP3003198	chr17	-	45214517	45221348	exonic	NM_001256	CDC27	ATTATAATGCATGTACAACACCTCAGGTATTGAGCCCCACTATTACATCTCCCCCAAACG	hsa-miR-153-5p	hsa-miR-532-5p	hsa-miR-26a-1-3p	hsa-miR-373-5p	hsa-miR-503-3p
hsa_circRNA_001408	hsa_circ_0001088	circBase	-3.57173	-4.58639	2.02042	up	0.556895	0.487804	-3.57173	-4.58639	0.556895	0.487804	false	ASCRP3012855	chr2	+	197889781	197889891	antisense	NM_001195144	ANKRD44	TTAGGTTGTTTTTGTAACAGCCTGTGCCTTTTACCACGGACTACTTTCACTACCACTCAT	hsa-miR-216a-3p	hsa-miR-28-3p	hsa-miR-708-3p	hsa-miR-802	hsa-miR-128-3p
hsa_circRNA_101144	hsa_circ_0028196	circBase	-0.941557	-2.20233	2.39624	up	0.180121	0.253479	-0.941557	-2.20233	0.180121	0.253479	false	ASCRP3008651	chr12	-	110826316	110834257	exonic	NM_016238	ANAPC7	GATGCCATTCTAGTGAGTTATTCTCCCCACCTCAGAAGTACCAGCTTTTGGTGTATCATG	hsa-miR-153-5p	hsa-miR-7-5p	hsa-miR-338-3p	hsa-miR-493-3p	hsa-miR-205-3p
hsa_circRNA_405763		25070500	-6.26915	-7.64574	2.59653	up	0.501712	0.344017	-6.26915	-7.64574	0.501712	0.344017	false	ASCRP3009116	chr19	+	33222630	33233806	exonic	NM_001110822	TDRD12	GCCTGTCACATTACACATTGACTTCTGCCGAGACAGTACTGACATTGTATTGAAGATCCA	hsa-miR-4438	hsa-miR-182-5p	hsa-miR-3188	hsa-miR-7-5p	hsa-miR-1226-3p
hsa_circRNA_082894	hsa_circ_0082894	circBase	-4.27533	-5.40692	2.19101	up	0.0998414	0.098969	-4.27533	-5.40692	0.0998414	0.098969	false	ASCRP3010398	chr7	+	150033806	150035245	exonic	NM_023942	LRRC61	GTTCTTGTCCACACATCTATTAAATGCTTCTGTTTTCATTTGCAGGACTGGCTGGCTTCG	hsa-miR-4726-5p	hsa-miR-4640-5p	hsa-miR-4673	hsa-miR-6883-5p	hsa-miR-5787
hsa_circRNA_406894		25070500	-4.91987	-5.96105	2.05791	up	0.177011	0.391588	-4.91987	-5.96105	0.177011	0.391588	false	ASCRP3010655	chr6	+	161443041	161455481	intronic	ENST00000542952	MAP3K4	TAATGTGGGGAGGCCAGCCAGTCGGTCTAATTTGAAAGAATCCTGTTTTCAATGAAAAAG	hsa-miR-5584-5p	hsa-miR-1288-5p	hsa-miR-6878-5p	hsa-miR-6760-5p	hsa-miR-4668-5p
hsa_circRNA_001182	hsa_circ_0001182	circBase	-4.92017	-5.92373	2.00495	up	0.479701	0.5033	-4.92017	-5.92373	0.479701	0.5033	false	ASCRP3009381	chr21	-	33735522	33735618	sense overlapping	NM_014825	URB1	GGAATCAGGCGTGCACACAGCCTTATCCCTTATTTCTGTCATTTTGAAGAGGGCATTAAA	hsa-miR-34b-5p	hsa-miR-34c-5p	hsa-miR-4692	hsa-miR-506-5p	hsa-miR-505-3p
hsa_circRNA_101066	hsa_circ_0026337	circBase	0.773934	-0.862064	3.10803	up	0.0681272	0.0803933	0.773934	-0.862064	0.0681272	0.0803933	false	ASCRP3007462	chr12	+	52180325	52188425	exonic	NM_014191	SCN8A	GAACATCTTCGACTTCGTGGTAGTCATCCTCTCCATTGTGGGTGGTGGTGAATGCCTTGG	hsa-miR-22-5p	hsa-miR-181d-5p	hsa-miR-181b-5p	hsa-miR-181a-5p	hsa-miR-181c-5p
hsa_circRNA_405771		25070500	-5.80629	-6.93039	2.17965	up	0.51961	0.381129	-5.80629	-6.93039	0.51961	0.381129	false	ASCRP3002748	chr19	+	36572334	36577714	exonic	NM_173636	WDR62	ATCAAGTTCGCTGGTGTATCCTGAGTTTGAAGACCAGAGAGCTTGTTTGCCATCAGGATC	hsa-miR-6758-3p	hsa-miR-4446-3p	hsa-miR-4534	hsa-miR-6855-3p	hsa-miR-3657
hsa_circRNA_071282	hsa_circ_0071282	circBase	-6.67635	-7.88983	2.31896	up	0.203399	0.141177	-6.67635	-7.88983	0.203399	0.141177	false	ASCRP3010899	chr4	+	153791904	153833063	exonic	NM_001025595	ARFIP1	TAGTGTGAATTTTGTATTCTTATTAAACGTGTTTGCTGCAGTAAGTTCCCCAGCACCGCC	hsa-miR-6807-5p	hsa-miR-320a	hsa-miR-320b	hsa-miR-320c	hsa-miR-320d
hsa_circRNA_001506	hsa_circ_0000981	circBase	3.23489	1.84547	2.61972	up	0.287349	0.363968	3.23489	1.84547	0.287349	0.363968	false	ASCRP3011901	chr2	-	20240809	20240905	intronic	ENST00000175091	LAPTM4A	TGAGAGGACATCTAGAGATTGTGCTAAGATTGCGTCGTGATGGTAGTCTCCCACTATTTT	hsa-miR-517-5p	hsa-miR-550a-3p	hsa-miR-590-3p	hsa-miR-200c-5p	hsa-miR-651-5p
hsa_circRNA_102546	hsa_circ_0051042	circBase	-6.83953	-8.05753	2.32625	up	0.223384	0.225648	-6.83953	-8.05753	0.223384	0.225648	false	ASCRP3005511	chr19	-	40327195	40328483	exonic	NM_001436	FBL	CCTTCCTGCGTAATGGAGGACACTTTGTGATTTCCATTAAGGATGGTCTAGTCTATGCAG	hsa-miR-520g-3p	hsa-miR-520h	hsa-miR-513a-5p	hsa-miR-133b	hsa-miR-133a-3p
hsa_circRNA_103806	hsa_circ_0072046	circBase	-5.81846	-7.00005	2.26826	up	0.480627	0.286361	-5.81846	-7.00005	0.480627	0.286361	false	ASCRP3004490	chr5	-	31429581	31451747	exonic	NM_013235	DROSHA	CAGTTATTTGGACGCTTGCTCTTTAATGATCCGCATGCAATGATGCTACCTGTTCTGACC	hsa-miR-516b-3p	hsa-miR-516a-3p	hsa-miR-421	hsa-miR-1283	hsa-miR-30d-5p
hsa_circRNA_010575	hsa_circ_0010575	circBase	-0.961239	-2.2673	2.47266	up	0.0719885	0.0811133	-0.961239	-2.2673	0.0719885	0.0811133	false	ASCRP3009688	chr1	-	22157474	22207995	exonic	NM_005529	HSPG2	GGGAGCCGCTGTGAGCACTCGCAGGCCCTGCACTGCCATCCAGGTGTGAATGTGACAATG	hsa-miR-661	hsa-miR-4763-3p	hsa-miR-3620-5p	hsa-miR-6791-5p	hsa-miR-939-5p
hsa_circRNA_102044	hsa_circ_0043249	circBase	-7.27202	-10.6087	10.1027	up	0.445972	0.0706469	-7.27202	-10.6087	0.445972	0.0706469	false	ASCRP3003817	chr17	-	35597391	35598969	exonic	NM_198834	ACACA	CACAATTCCAGAATGATTGCAAACATCCTAGATAGCCATGCAGCTACATTGAACCGGAAA	hsa-miR-617	hsa-miR-197-3p	hsa-miR-496	hsa-miR-671-3p	hsa-miR-205-5p
hsa_circRNA_407002		25070500	-3.19565	-4.2325	2.05174	up	0.580877	0.543519	-3.19565	-4.2325	0.580877	0.543519	false	ASCRP3004271	chr7	-	127025579	127026209	sense overlapping	NM_176814	ZNF800	CAGCCCTGATATCTTCAGTTTATATCCTGGAACCTGGAGATCCTCCTTTGTTACAGCAAC	hsa-miR-1277-5p	hsa-miR-4699-5p	hsa-miR-7-1-3p	hsa-miR-6505-5p	hsa-miR-4803
hsa_circRNA_406269		25070500	-7.35874	-8.35999	2.00174	up	0.327416	0.255253	-7.35874	-8.35999	0.327416	0.255253	false	ASCRP3013097	chr3	+	44856402	44869792	exonic	NM_020242	KIF15	TTCTGATAAGTTTTGAAAAGTGAGGTACATGACCTGCGAGTAGTCCTTCATTCTGCTGAC	hsa-miR-513c-5p	hsa-miR-4511	hsa-miR-892c-3p	hsa-miR-3653-5p	hsa-miR-4742-3p
hsa_circRNA_101571	hsa_circ_0036005	circBase	3.25655	2.21203	2.06268	up	0.264388	0.265312	3.25655	2.21203	0.264388	0.265312	false	ASCRP3007766	chr15	+	67004005	67008836	exonic	NM_005585	SMAD6	GAATTCTCAGAATCTCCGCCACCTCCCTACTCTCGGCTGTCTCCTCGCGACGAGTACAAG	hsa-miR-151a-5p	hsa-miR-571	hsa-miR-1468-5p	hsa-miR-151b	hsa-miR-30d-3p
hsa_circRNA_404465		25070500	-5.23206	-6.30533	2.1042	up	0.294103	0.243677	-5.23206	-6.30533	0.294103	0.243677	false	ASCRP3005763	chr1	-	28406043	28406205	intronic	ENST00000373863	EYA3	CGTTAGAATCCTTTGCTAGTTTCCATCTAACAGTCCAAAGTCCTGTTGCCCTGATTACCA	hsa-miR-8067	hsa-miR-550b-2-5p	hsa-miR-4773	hsa-miR-4471	hsa-miR-3116
hsa_circRNA_023216	hsa_circ_0023216	circBase	2.88905	1.3623	2.88136	up	0.242266	0.255102	2.88905	1.3623	0.242266	0.255102	false	ASCRP3002821	chr11	+	68190956	68193655	exonic	NM_002335	LRP5	ATCCATGCAGTGGAGGAAGTCAGCCTGGAGGAGTTCTCCCTTTGTTTTGACCTCTCTGAG	hsa-miR-4691-5p	hsa-miR-1912	hsa-miR-6837-5p	hsa-miR-4685-5p	hsa-miR-485-5p
hsa_circRNA_405586		25070500	-7.01685	-8.11733	2.14426	up	0.402395	0.423318	-7.01685	-8.11733	0.402395	0.423318	false	ASCRP3004897	chr17	-	41456119	41456630	intronic	ENST00000592094	LINC00910	CATTTCGCTTGGTCACTGTCTTGACCCCGGGCAACGCAGTTGCTCAGGTGCTTCGGTATC	hsa-miR-637	hsa-miR-6892-3p	hsa-miR-4632-3p	hsa-miR-7846-3p	hsa-miR-6797-5p
hsa_circRNA_103662	hsa_circ_0007096	circBase	-7.17407	-8.32087	2.21422	up	0.147319	0.131244	-7.17407	-8.32087	0.147319	0.131244	false	ASCRP3001316	chr4	+	76711302	76711950	exonic	NM_003715	USO1	ACCATTGATGACCATAAATACTGTATCAGAAGTTATTCGAGGCTGCCAAGTAAACCAAGA	hsa-miR-18a-5p	hsa-miR-18b-5p	hsa-miR-875-3p	hsa-miR-522-3p	hsa-miR-889-5p
hsa_circRNA_022517	hsa_circ_0022517	circBase	-4.13183	-5.21724	2.12198	up	0.586078	0.511127	-4.13183	-5.21724	0.586078	0.511127	false	ASCRP3005529	chr11	+	62530338	62534187	exonic	NM_002696	POLR2G	CCTTGGTTCTCATGGAAGTATGGCTTTGTAATTGCTGTCACCACCATTGACAATATTGGT	hsa-miR-4695-5p	hsa-miR-3065-3p	hsa-miR-3662	hsa-miR-5706	hsa-miR-29b-3p
hsa_circRNA_405920		25070500	-6.02112	-7.27303	2.38157	up	0.547541	0.335755	-6.02112	-7.27303	0.547541	0.335755	false	ASCRP3005262	chr2	-	85190038	85194004	antisense	TCONS_00003752	XLOC_001550	CCCTGGATTTCAGAAATGGATGTCATCTGTCCATGGAGGAGTAGGACTCCTCAAAGGCAG	hsa-miR-4656	hsa-miR-1273h-5p	hsa-miR-6511a-5p	hsa-miR-30b-3p	hsa-miR-3929
hsa_circRNA_011459	hsa_circ_0011459	circBase	-6.41721	-7.61151	2.28834	up	0.250092	0.170758	-6.41721	-7.61151	0.250092	0.170758	false	ASCRP3007768	chr1	-	33413822	33430286	exonic	uc001bwm.4	RNF19B	GAATTCTGTTGGCTTTGTATGAAAGAGATCTCAGACTTGCATTACCTCAGATGGGCTCCG	hsa-miR-3960	hsa-miR-4467	hsa-miR-1908-3p	hsa-miR-8072	hsa-miR-661
hsa_circRNA_010921	hsa_circ_0010921	circBase	2.45196	1.37052	2.11616	up	0.199539	0.196631	2.45196	1.37052	0.199539	0.196631	false	ASCRP3004454	chr1	+	24989150	24989715	exonic	NM_001303448	SRRM1	CAGTGACTAAAAGACTCTGGCTCCTCCTCCTCCTCAGAAGATGAACGACCCAAGAGATCC	hsa-miR-4315	hsa-miR-6780b-5p	hsa-miR-6783-5p	hsa-miR-4725-3p	hsa-miR-769-3p
hsa_circRNA_404013		25242744	-0.261985	-1.79811	2.90014	up	0.0691424	0.0724902	-0.261985	-1.79811	0.0691424	0.0724902	false	ASCRP3007501	chr8	-	37704371	37704693	exonic	NM_018310	BRF2	GAACTGGTGAAGACCTATTGCAGCAGGTCTCCGGCGAGTGAGAGACCTTTGTCGAGTTCT	hsa-miR-182-5p	hsa-miR-708-5p	hsa-miR-4418	hsa-miR-1909-5p	hsa-miR-4277
hsa_circRNA_406653		25070500	-6.4665	-7.4723	2.00805	up	0.698469	0.424259	-6.4665	-7.4723	0.698469	0.424259	false	ASCRP3009073	chr5	+	121487473	121488367	sense overlapping	NM_207317	ZNF474	GCCCGACCAAGGACTGTTATCTGCTACATATGTGATCTTGGAGACATCTCAGCTTTAATG	hsa-miR-3170	hsa-miR-6855-5p	hsa-miR-6852-5p	hsa-miR-7155-5p	hsa-miR-6805-3p
hsa_circRNA_102845	hsa_circ_0056958	circBase	-6.9578	-9.11282	4.45373	up	0.117099	0.0362621	-6.9578	-9.11282	0.117099	0.0362621	false	ASCRP3009353	chr2	-	170401230	170401345	exonic	NM_024622	FASTKD1	GGAACTTGCGTGCAACATCTTAATTCTTACTTAGATCCATCCTTTTACAATCCCTGCTAT	hsa-miR-188-5p	hsa-miR-363-5p	hsa-miR-186-5p	hsa-miR-186-3p	hsa-miR-211-5p
hsa_circRNA_400754		25242744	-7.20293	-8.26934	2.09422	up	0.165335	0.0979226	-7.20293	-8.26934	0.165335	0.0979226	false	ASCRP3005336	chr11	-	47837030	47841010	exonic	NM_015231	NUP160	CCTACATTTGAATCCACACACAAACATGGTGTGCCTGCTGAAAAAATAATGTTGCAGGTC	hsa-miR-3606-3p	hsa-miR-30c-2-3p	hsa-miR-8056	hsa-miR-216b-5p	hsa-miR-548aq-5p
hsa_circRNA_055703	hsa_circ_0055703	circBase	-6.68481	-8.07236	2.61633	up	0.258198	0.156277	-6.68481	-8.07236	0.258198	0.156277	false	ASCRP3013427	chr2	-	97541618	97544230	exonic	NM_016490	FAM178B	TTTCTTTGTGCACATTAAAGTCTTCTTTCAGCATCAGCCTGCTACCTGTGCCACAGCTTG	hsa-miR-7106-5p	hsa-miR-4739	hsa-miR-4656	hsa-miR-6756-5p	hsa-miR-608
hsa_circRNA_406261		25070500	-6.77597	-8.29885	2.87365	up	0.382695	0.195166	-6.77597	-8.29885	0.382695	0.195166	false	ASCRP3000458	chr3	+	39939338	39942417	sense overlapping	NM_015460	MYRIP	AACGACTAAGGTTTGATATGATCAAAGCTGTCACTTCAGTCTTTCACTAACTGGGCTCCT	hsa-miR-3689b-3p	hsa-miR-3689c	hsa-miR-3689a-3p	hsa-miR-7851-3p	hsa-miR-30b-3p
hsa_circRNA_101102	hsa_circ_0000419	circBase	-7.27282	-8.76111	2.80556	up	0.0411175	0.0303915	-7.27282	-8.76111	0.0411175	0.0303915	false	ASCRP3000887	chr12	+	70193988	70195501	exonic	NM_022456	RAB3IP	AATGCGGAGGACCAAAGCTGACTTATCCTTGTATAATGAATTCCGATTGTGGAAGGATGA	hsa-miR-580-3p	hsa-miR-503-3p	hsa-miR-376a-2-5p	hsa-miR-141-5p	hsa-miR-589-3p
hsa_circRNA_101415	hsa_circ_0032777	circBase	-4.11294	-5.27736	2.24142	up	0.40616	0.450953	-4.11294	-5.27736	0.40616	0.450953	false	ASCRP3006504	chr14	+	77930940	77934851	exonic	NM_012111	AHSA1	CTGAGAAACATATTGTGATGAAGTGGAGGTTTAAATCTTGGCCAGAGGAGTTCACCCAGG	hsa-miR-193b-5p	hsa-miR-1296-3p	hsa-miR-632	hsa-miR-136-5p	hsa-miR-324-3p
hsa_circRNA_102838	hsa_circ_0056856	circBase	-2.9673	-4.26971	2.46641	up	0.072359	0.0536984	-2.9673	-4.26971	0.072359	0.0536984	false	ASCRP3007900	chr2	-	160980301	160983112	exonic	NM_000888	ITGB6	GACCATCAGTGAAGAAGAAGGTAACGGCGACTGTGACTGTGGTGAATGTGTGTGCAGGAG	hsa-miR-1301-3p	hsa-miR-140-3p	hsa-miR-93-3p	hsa-miR-19b-3p	hsa-miR-187-5p
hsa_circRNA_403950		25242744	-6.73869	-7.87265	2.19461	up	0.267985	0.163708	-6.73869	-7.87265	0.267985	0.163708	false	ASCRP3007606	chr7	-	139818912	139820329	exonic	NM_030647	KDM7A	GAAGCCATATGTTGGTTTGTAGCCAAAAACTTGCTGGAAACCCTGAAAGGGTGGATCCAT	hsa-miR-3622b-3p	hsa-miR-3622a-3p	hsa-miR-3679-3p	hsa-miR-3154	hsa-miR-558
hsa_circRNA_066596	hsa_circ_0066596	circBase	-4.03399	-5.274	2.362	up	0.180052	0.138815	-4.03399	-5.274	0.180052	0.138815	false	ASCRP3011773	chr3	+	89259009	89259670	exonic	NM_005233	EPHA3	TGAAGAAAGAGGTTTTATGTGCCAAGTGGGAAGAGATCAGTGGTGTGGATGAACATTACA	hsa-miR-4700-3p	hsa-miR-4731-3p	hsa-miR-1537-5p	hsa-miR-1225-5p	hsa-miR-103b
hsa_circRNA_045350	hsa_circ_0045350	circBase	-4.64759	-5.754	2.15309	up	0.429327	0.473292	-4.64759	-5.754	0.429327	0.473292	false	ASCRP3009411	chr17	-	63545637	63554854	exonic	NM_004655	AXIN2	GGACAGCAGTGTAGAGGAGGTTCAGATGAGCCCCTGCTGACTTGAGAGAGACAGAGAGAC	hsa-miR-6867-3p	hsa-miR-1236-3p	hsa-miR-6881-3p	hsa-miR-6875-3p	hsa-miR-4691-5p
hsa_circRNA_001100	hsa_circ_0000877	circBase	0.354704	-0.648631	2.00463	up	0.2841	0.311236	0.354704	-0.648631	0.2841	0.311236	false	ASCRP3001421	chr19	+	4445536	4447603	sense overlapping	NR_039901	MIR4746	ACCTTGTTCTGCAGCTTGATCTTCCGGTACTTCTCCTCCTCGGGGTGCAGGATGGAGTCC	hsa-miR-762	hsa-miR-661	hsa-miR-637	hsa-miR-361-3p	hsa-miR-608
hsa_circRNA_401976		25242744	2.79575	1.45097	2.53992	up	0.251491	0.300125	2.79575	1.45097	0.251491	0.300125	false	ASCRP3000433	chr18	+	55398645	55399255	exonic	uc002lgv.1	LOC100505549	AACCATTCAGTACTGATTAAATGCTTGGAACTTGTCAGATATGCTCTCCCAGCCCTTCTT	hsa-miR-6764-3p	hsa-miR-320a	hsa-miR-320b	hsa-miR-503-3p	hsa-miR-29b-2-5p
hsa_circRNA_401450		25242744	-7.31277	-8.82091	2.84442	up	0.206503	0.133883	-7.31277	-8.82091	0.206503	0.133883	false	ASCRP3003221	chr15	+	69548132	69553668	exonic	NM_015554	GLCE	ATTCACCAATGTCAAACAGTTTATTGCACCAGGTATGGTCTGAATATGCGTTGCTTGGCA	hsa-miR-6888-3p	hsa-miR-3692-3p	hsa-miR-6839-5p	hsa-miR-6715b-3p	hsa-miR-4693-5p
hsa_circRNA_100212	hsa_circ_0012366	circBase	-7.05787	-8.43161	2.59141	up	0.419241	0.278198	-7.05787	-8.43161	0.419241	0.278198	false	ASCRP3012231	chr1	-	47735306	47737913	exonic	NM_003035	STIL	TGCTGTGGAAGAAGAATTTAACCAGCCACTTTCTGTATCCAAATTCAGCGTTTGTTGGAA	hsa-miR-7-5p	hsa-miR-141-5p	hsa-miR-621	hsa-miR-136-5p	hsa-miR-619-3p
hsa_circRNA_008857	hsa_circ_0008857	circBase	-3.52216	-4.9467	2.6843	up	0.0571997	0.0768886	-3.52216	-4.9467	0.0571997	0.0768886	false	ASCRP3004909	chr1	+	161816238	161833102	exonic	NM_007348	ATF6	CATTTTATGTTGTGTCATTTCGAAGGCATGTTGGAACAGGATTCCAGGAGAATGAACCCT	hsa-miR-369-3p	hsa-miR-5682	hsa-miR-125b-5p	hsa-miR-515-3p	hsa-miR-206
hsa_circRNA_401852		25242744	-5.49076	-6.62468	2.19453	up	0.508551	0.49359	-5.49076	-6.62468	0.508551	0.49359	false	ASCRP3008071	chr17	-	58543651	58577848	exonic	NM_006380	APPBP2	GAGAACTGTGTGCACTCCTATTTGCAAAAAGTCACTATGATGAGCTTTACCAACAGGGAC	hsa-miR-7157-5p	hsa-miR-548j-3p	hsa-miR-8087	hsa-miR-33a-3p	hsa-miR-7161-5p
hsa_circRNA_405285		25070500	-4.6548	-5.69575	2.05759	up	0.48977	0.461403	-4.6548	-5.69575	0.48977	0.461403	false	ASCRP3010751	chr14	+	101402108	101415933	sense overlapping	NR_003232	SNORD113-4	TACCTCCGTGTGTCACAGGAAGACTCTTGATAAGTCTACTTTTCTTCCACGTAACAACCA	hsa-miR-2054	hsa-miR-335-3p	hsa-miR-4448	hsa-miR-4668-3p	hsa-miR-4729
hsa_circRNA_027733	hsa_circ_0027733	circBase	-6.28178	-7.66173	2.6026	up	0.488405	0.250861	-6.28178	-7.66173	0.488405	0.250861	false	ASCRP3003309	chr12	-	95365109	95365396	intronic	ENST00000552205	NDUFA12	ATTGTGTGACTAAGCATCGTTGGCTTCACAGTATGACTGATGATCCTCCAACAACAAAAC	hsa-miR-4680-3p	hsa-miR-26b-3p	hsa-miR-5187-3p	hsa-miR-769-3p	hsa-miR-4650-3p
hsa_circRNA_101596	hsa_circ_0006810	circBase	-4.43816	-5.55224	2.16457	up	0.424057	0.345081	-4.43816	-5.55224	0.424057	0.345081	false	ASCRP3007073	chr15	-	75215988	75221573	exonic	NM_004255	COX5A	CTTGACAAAGTGTAAACCGCATGGCTATCCAGTCAGTTCGCTGCTATTCCCATGGGTCAC	hsa-miR-518c-5p	hsa-miR-338-3p	hsa-miR-552-5p	hsa-miR-15a-5p	hsa-miR-424-5p
hsa_circRNA_100674	hsa_circ_0000257	circBase	1.50526	0.381164	2.17966	up	0.263565	0.286785	1.50526	0.381164	0.263565	0.286785	false	ASCRP3006206	chr10	+	103916775	103917971	exonic	NM_004741	NOLC1	CTCCCAAACCAGACACAGCAGGATGCCAATGCCTCTTCCCTCTTAGACATCTATAGCTTC	hsa-miR-9-5p	hsa-miR-647	hsa-miR-653-3p	hsa-miR-212-5p	hsa-miR-27a-5p
hsa_circRNA_406161		25070500	-5.84608	-7.18697	2.53308	up	0.388949	0.255873	-5.84608	-7.18697	0.388949	0.255873	false	ASCRP3007320	chr21	+	46536847	46564877	exonic	uc002zgp.2	ADARB1	GAAAATGAAGCATAATTGATATACTGTGGTTACTCTACCTATTTGTGTAGGCCTCTCAGG	hsa-miR-4753-3p	hsa-miR-4789-5p	hsa-miR-513a-3p	hsa-miR-513c-3p	hsa-miR-4672
hsa_circRNA_014233	hsa_circ_0014233	circBase	-5.99108	-7.05777	2.09463	up	0.586107	0.43402	-5.99108	-7.05777	0.586107	0.43402	false	ASCRP3009961	chr1	-	153533584	153536363	exonic	NM_005978	S100A2	GTCAAATAAAGATATTAAAAAAGGCAACCACAGATCCATGATGTGCAGTTCTCTGGAGCA	hsa-miR-3187-5p	hsa-miR-6858-3p	hsa-miR-6072	hsa-miR-6860	hsa-miR-665
hsa_circRNA_102579	hsa_circ_0002311	circBase	-0.282982	-1.35076	2.0962	up	0.229629	0.307311	-0.282982	-1.35076	0.229629	0.307311	false	ASCRP3013107	chr19	-	47285639	47287816	exonic	NM_005628	SLC1A5	TTCTGGTCTCCTGGATCATGTGAAATATCTTCCCTTCCAACCTGGTGTCAGCAGCCTTTC	hsa-miR-18a-3p	hsa-miR-324-3p	hsa-miR-646	hsa-miR-616-3p	hsa-miR-591
hsa_circRNA_103917	hsa_circ_0073435	circBase	-5.3902	-6.95871	2.96597	up	0.391068	0.21143	-5.3902	-6.95871	0.391068	0.21143	false	ASCRP3000024	chr5	+	95072592	95119667	exonic	NM_014899	RHOBTB3	AAAAAGGCCAAGGACATATTTGACAGTGATTGGTACACTTCTCGAAATCTAATTGGGGGC	hsa-miR-424-5p	hsa-miR-16-5p	hsa-miR-195-5p	hsa-miR-329-5p	hsa-miR-15a-5p
hsa_circRNA_011491	hsa_circ_0011491	circBase	1.80285	0.794275	2.01192	up	0.291138	0.300083	1.80285	0.794275	0.291138	0.300083	false	ASCRP3007116	chr1	-	34090650	34209207	exonic	NM_052896	CSMD2	CTTGGCCCAATGGAATGTCTCAGCGCCCACGTGTGTGGTCTCCTGCTTCTTCAACTTCAC	hsa-miR-6726-5p	hsa-miR-4300	hsa-miR-1229-5p	hsa-miR-762	hsa-miR-6848-5p
hsa_circRNA_400083	hsa_circ_0092345	circBase	-6.06594	-7.17279	2.15376	up	0.404652	0.246157	-6.06594	-7.17279	0.404652	0.246157	false	ASCRP3006392	chr5	-	892229	892449	intronic	ENST00000435709	BRD9	CTCTTAATCCATCTTCTTGAACGAGTATGCTGGCTTTTGTGTGGAGCTCAGGGAGAAGCT	hsa-miR-149-3p	hsa-miR-619-3p	hsa-miR-631	hsa-miR-558	hsa-miR-566
hsa_circRNA_405463		25070500	2.32065	0.525931	3.46949	up	0.114332	0.104849	2.32065	0.525931	0.114332	0.104849	false	ASCRP3006784	chr16	-	49764681	49823457	exonic	NM_015069	ZNF423	CTGTCCTGGAGTTGAAGAGGGGGAGGCCTCAGACTTCTCGCTGGCCTGGGATTCCTCCGT	hsa-miR-5196-3p	hsa-miR-6893-3p	hsa-miR-6845-3p	hsa-miR-370-3p	hsa-miR-6870-3p
hsa_circRNA_004397	hsa_circ_0004397	circBase	-4.73518	-6.56618	3.55784	up	0.0800044	0.133657	-4.73518	-6.56618	0.0800044	0.133657	false	ASCRP3010335	chr6	-	105192034	105233194	exonic	NM_020771	HACE1	GTTACGGGCAGCCTCTGGAATTGCTTTGGCACTCGTTAGATGAATGGCTAGTTTTAATAG	hsa-miR-4753-3p	hsa-miR-1245a	hsa-miR-766-5p	hsa-miR-376a-3p	hsa-miR-623
hsa_circRNA_031006	hsa_circ_0031006	circBase	-5.12843	-6.35003	2.33205	up	0.276067	0.244408	-5.12843	-6.35003	0.276067	0.244408	false	ASCRP3012151	chr13	+	113976596	113977741	exonic	NM_005561	LAMP1	TGCCTGTAACAATGTAATAAAAAGCCTCTTTCTTTTTGGAGGAGTGTCTGCTGGACGAGA	hsa-miR-3162-3p	hsa-miR-6798-3p	hsa-miR-6789-3p	hsa-miR-6802-3p	hsa-miR-6865-3p
hsa_circRNA_000801	hsa_circ_0000801	circBase	-6.94315	-8.14192	2.29544	up	0.317161	0.167347	-6.94315	-8.14192	0.317161	0.167347	false	ASCRP3002634	chr17	+	71229358	71239142	exonic	NM_017941	C17orf80	ATACTTCGTCCTGTGTTGTAGCTGGAGTTTCAGACGTCTGAGCTGACATTCACGTTTCAT	hsa-miR-6815-3p	hsa-miR-4446-5p	hsa-miR-4753-3p	hsa-miR-766-3p	hsa-miR-130b-5p
hsa_circRNA_103524	hsa_circ_0068162	circBase	-4.84797	-5.85338	2.00751	up	0.424883	0.371871	-4.84797	-5.85338	0.424883	0.371871	false	ASCRP3002939	chr3	-	183097084	183107567	exonic	NM_015078	MCF2L2	ATGAAGACTTCCTGAATGTCATGACCTACCTGACTAGCATCCCCAGATGAAATTATGCAG	hsa-miR-382-5p	hsa-miR-506-5p	hsa-miR-514a-5p	hsa-miR-660-3p	hsa-miR-1264
hsa_circRNA_001518	hsa_circ_0001518	circBase	-6.02781	-7.74372	3.28504	up	0.391858	0.199908	-6.02781	-7.74372	0.391858	0.199908	false	ASCRP3012078	chr5	-	107684099	107703654	exonic	NM_001163315	FBXL17	TGCAGGAAAACAAATTAATATTTTCCAATTTGTCACTGGATGAGCGTTGCCTTTCCGCAT	hsa-miR-5094	hsa-miR-544a	hsa-miR-4276	hsa-miR-29a-5p	hsa-miR-205-5p
hsa_circRNA_406934		25070500	1.61714	0.560692	2.07981	up	0.424808	0.397445	1.61714	0.560692	0.424808	0.397445	false	ASCRP3006894	chr7	-	31815277	31867987	exonic	NM_001191057	PDE1C	CTTACGTTGCCAGGGTGACAGAGAAGCAGAGCTGGGGCTGCCTTTTTCTCCTCTGTGTGA	hsa-miR-6780a-3p	hsa-miR-138-5p	hsa-miR-1248	hsa-miR-6868-3p	hsa-miR-136-5p
hsa_circRNA_404556		25070500	-6.3746	-8.69803	5.00523	up	0.38356	0.0907681	-6.3746	-8.69803	0.38356	0.0907681	false	ASCRP3006999	chr1	+	100905487	100933650	exonic	NM_003672	CDC14A	CTTCCTGGAAGAGGATGCTTCCTTTGGAAATTGCACTTACAATCTCACCATTCTCGACTG	hsa-miR-4709-3p	hsa-miR-6516-5p	hsa-miR-4753-3p	hsa-miR-1251-3p	hsa-miR-17-3p
hsa_circRNA_400078	hsa_circ_0092304	circBase	-7.02158	-8.80655	3.44612	up	0.220833	0.101136	-7.02158	-8.80655	0.220833	0.101136	false	ASCRP3012976	chr3	+	197677117	197677537	intronic	ENST00000329092	RPL35A	TTCATTTCTTTTCCTGAGTGTTGCCTACTGATAACGGCATGCATTTTTGGGGGCAAATAA	hsa-miR-766-5p	hsa-miR-889-5p	hsa-miR-26b-3p	hsa-miR-320b	hsa-miR-320c
hsa_circRNA_049241	hsa_circ_0049241	circBase	0.84442	-0.294932	2.20282	up	0.150776	0.166252	0.84442	-0.294932	0.150776	0.166252	false	ASCRP3013497	chr19	+	10395790	10397291	exonic	NM_000201	ICAM1	TTTGTGTTAGTTAATAAAGCTTTCTCAACTGCCCCCCCCGGTATGAGATTGTCATCATCA	hsa-miR-4739	hsa-miR-1273g-3p	hsa-miR-17-3p	hsa-miR-5189-5p	hsa-miR-6775-3p
hsa_circRNA_004002	hsa_circ_0004002	circBase	-7.07296	-8.11762	2.06288	up	0.408667	0.322617	-7.07296	-8.11762	0.408667	0.322617	false	ASCRP3012068	chr6	-	82933156	82941559	exonic	NM_015525	IBTK	TGCAGACTATCAGTGCAAGAAGATGGCTTCTAAATCCTACAGATGTTTATACTTGGGGCG	hsa-miR-1271-3p	hsa-miR-587	hsa-miR-6501-3p	hsa-miR-2115-5p	hsa-miR-22-3p
hsa_circRNA_066859	hsa_circ_0066859	circBase	-6.78646	-8.20003	2.66396	up	0.223521	0.244247	-6.78646	-8.20003	0.223521	0.244247	false	ASCRP3007672	chr3	-	119155637	119155825	exonic	NM_018266	TMEM39A	GAAGTTGGAACATGGGTCCTACAGCAATGCTCCACAGCACATAGTACCCAGTACTATGAC	hsa-miR-4792	hsa-miR-3907	hsa-miR-4716-5p	hsa-miR-4727-5p	hsa-miR-4641
hsa_circRNA_406557		25070500	-5.56309	-6.81372	2.37945	up	0.291402	0.224719	-5.56309	-6.81372	0.291402	0.224719	false	ASCRP3012543	chr4	+	160107793	160131735	exonic	ENST00000505478	RAPGEF2	TGGTTCCGTGTTCATCAAGGAATCCATGTTTCTTCCAAGAAGCAGGATCTGGAAATAGTA	hsa-miR-6818-3p	hsa-miR-6885-3p	hsa-miR-876-5p	hsa-miR-145-3p	hsa-miR-1246
hsa_circRNA_006682	hsa_circ_0006682	circBase	-6.93512	-9.12797	4.57207	up	0.523739	0.19972	-6.93512	-9.12797	0.523739	0.19972	false	ASCRP3006202	chr17	+	45041062	45042405	intronic	ENST00000439730	GOSR2	CTCCATGGCAATTCACTGGAGTTTTTCACCCTCCGACAAAGAACATATGTTCTTGACAAG	hsa-miR-485-5p	hsa-miR-6884-5p	hsa-miR-377-5p	hsa-miR-6848-5p	hsa-miR-6866-5p
hsa_circRNA_404635		25070500	-7.03978	-8.34033	2.46322	up	0.196018	0.119438	-7.03978	-8.34033	0.196018	0.119438	false	ASCRP3001164	chr1	+	193332350	193334904	sense overlapping	NR_125789	LINC01031	ACAGTGTGTCAGGAGGTGTTTCTAGAGAGCTATCTTATCACCAACATCACCAAGTATGCT	hsa-miR-548an	hsa-miR-203a-5p	hsa-miR-548bb-5p	hsa-miR-6514-5p	hsa-miR-221-5p
hsa_circRNA_049637	hsa_circ_0049637	circBase	-0.541012	-1.81373	2.41617	up	0.0999919	0.102585	-0.541012	-1.81373	0.0999919	0.102585	false	ASCRP3000348	chr19	+	13049413	13055304	exonic	NM_004343	CALR	AACAAAATTTCTATTAAATTAAATTTTGTGTCTCCGCGGCGTCCGTCCGTACTGCAGAGC	hsa-miR-2355-3p	hsa-miR-877-3p	hsa-miR-6791-3p	hsa-miR-5193	hsa-miR-6881-3p
hsa_circRNA_400008	hsa_circ_0092275	circBase	2.88022	1.79686	2.11897	up	0.293116	0.293113	2.88022	1.79686	0.293116	0.293113	false	ASCRP3010376	chr1	+	45241972	45242292	intronic	ENST00000372209	RPS8	GTTCCTCTCCCAGTACCAAAGAGGGAATGCTCCCTCAGGCCCCCAAACCTGGAGCTTAGG	hsa-miR-146a-3p	hsa-miR-541-5p	hsa-miR-105-5p	hsa-miR-335-3p	hsa-miR-378a-5p
hsa_circRNA_104740	hsa_circ_0086444	circBase	4.24539	2.93533	2.47952	up	0.331085	0.343668	4.24539	2.93533	0.331085	0.343668	false	ASCRP3008566	chr9	-	19070216	19076702	exonic	NM_017645	HAUS6	GATCTAGCCAACAGTCTGTAGATCTTTTACCACCAATGTCTCCCCTTTCGTTTGATCCTG	hsa-miR-186-5p	hsa-miR-96-3p	hsa-miR-367-5p	hsa-miR-487a-5p	hsa-miR-516b-5p
hsa_circRNA_400094	hsa_circ_0092347	circBase	-5.54649	-9.02009	11.1086	up	0.391304	0.258696	-5.54649	-9.02009	0.391304	0.258696	false	ASCRP3002356	chr9	-	86588374	86588774	intronic	ENST00000351839	HNRNPK	AGGTTGCTCACTGCAACAGTATATTATTGTTATGCTTATAGCAGAGGCCCATAGGATCGA	hsa-miR-509-5p	hsa-miR-29b-3p	hsa-miR-21-3p	hsa-miR-107	hsa-miR-103a-3p
hsa_circRNA_085692	hsa_circ_0085692	circBase	-7.18331	-8.18455	2.00173	up	0.291165	0.293539	-7.18331	-8.18455	0.291165	0.293539	false	ASCRP3002238	chr8	-	141262875	141310713	exonic	NM_031466	TRAPPC9	AGGAGAATCTCCTGCAGGATCTCAGTGATGGCATGTGAAACTATTGAACCTTCCTGCTAG	hsa-miR-3187-5p	hsa-miR-653-3p	hsa-miR-612	hsa-miR-6860	hsa-miR-5195-3p
hsa_circRNA_092412	hsa_circ_0000574	circBase	3.07532	2.06356	2.01637	up	0.323212	0.366268	3.07532	2.06356	0.323212	0.366268	false	ASCRP3007130	chr14	-	105131084	105131167	sense overlapping	ENST00000564585	RP11-982M15.8	CTTGGGTCTCCTTTTCCAGCACAGGTGCCTTCTCCCTCGGCAGGAGGGTGCGATGGTCTC	hsa-miR-6736-5p	hsa-miR-3116	hsa-miR-3144-5p	hsa-miR-4768-3p	hsa-miR-4683
hsa_circRNA_402518		25242744	-4.84076	-6.20773	2.57928	up	0.348421	0.39975	-4.84076	-6.20773	0.348421	0.39975	false	ASCRP3001433	chr20	+	2636240	2637195	exonic	NM_006392	NOP56	ACGAATCGATTGCTTCTCTGGCATGGACATATCTGCCATTGACTTGATAAACATCGAGAG	hsa-miR-4316	hsa-miR-760	hsa-miR-5699-5p	hsa-miR-3691-5p	hsa-miR-4793-3p
hsa_circRNA_405722		25070500	-3.66585	-4.68717	2.02978	up	0.506311	0.526868	-3.66585	-4.68717	0.506311	0.526868	false	ASCRP3010988	chr19	+	5727278	5739450	exonic	NM_152784	CATSPERD	TATGACAGACAGGACCGCCTGTATTTTCATCCTACAACAACACGCTTGATTAAACATCCT	hsa-miR-548p	hsa-miR-548j-3p	hsa-miR-5582-3p	hsa-miR-548ah-3p	hsa-miR-548am-3p
hsa_circRNA_403792		25242744	-6.36209	-8.34451	3.95156	up	0.421855	0.225964	-6.36209	-8.34451	0.421855	0.225964	false	ASCRP3006519	chr7	+	30363257	30402072	exonic	NM_147128	ZNRF2	CTGAGCACCCTTCAGATTAAGCGTCAGCTTCCTGTTTTATAGGATTTAAGTGCCCTGTAT	hsa-miR-4699-3p	hsa-miR-92a-3p	hsa-miR-32-5p	hsa-miR-154-5p	hsa-miR-92b-3p
hsa_circRNA_000585	hsa_circ_0000515	circBase	2.11551	0.925525	2.28151	up	0.118117	0.105622	2.11551	0.925525	0.118117	0.105622	false	ASCRP3002176	chr14	-	20811305	20811534	sense overlapping	NR_002312	RPPH1	AGCTTGGAACAGACTCACGGCCAGCGAACTGAGTGCGTCCTGTCACTCCACTCCCATGTC	hsa-miR-330-5p	hsa-miR-328-3p	hsa-miR-127-5p	hsa-miR-326	hsa-miR-615-5p
hsa_circRNA_404917		25070500	-6.61568	-7.66595	2.07091	up	0.396654	0.213848	-6.61568	-7.66595	0.396654	0.213848	false	ASCRP3004963	chr11	+	86778735	86786828	intronic	ENST00000532959	TMEM135	CCAATATCATTATGGTTTTTGCTGACGTGTAGAGATTGCAGCAATTCTCCGGAAACGGAA	hsa-miR-7851-3p	hsa-miR-1273g-3p	hsa-miR-619-5p	hsa-miR-3662	hsa-miR-1277-5p
hsa_circRNA_079939	hsa_circ_0079939	circBase	-6.89297	-8.07022	2.26145	up	0.423222	0.255949	-6.89297	-8.07022	0.423222	0.255949	false	ASCRP3006041	chr7	+	40102424	40127930	exonic	NM_003718	CDK13	CTCAAATGTGGCACCTGTCGGCCGTATACTAACAAGGTAATTACTTTATGGTACCGTCCA	hsa-miR-5583-3p	hsa-miR-4659b-3p	hsa-miR-4659a-3p	hsa-miR-106b-3p	hsa-miR-619-5p
hsa_circRNA_006226	hsa_circ_0006226	circBase	-1.89053	-2.941	2.07121	up	0.0636487	0.0963631	-1.89053	-2.941	0.0636487	0.0963631	false	ASCRP3009671	chr3	+	61607643	61609229	intronic	ENST00000295874	PTPRG	GGGAATGAATGACTTGTTCAGGAGTCCCTGTCCTTCTTGGAAGTCCTGAAAGTATTTCTT	hsa-miR-548a-5p	hsa-miR-548i	hsa-miR-4668-3p	hsa-miR-548ab	hsa-miR-548ar-5p
hsa_circRNA_400027	hsa_circ_0092367	circBase	-3.25329	-4.33152	2.11145	up	0.155091	0.104734	-3.25329	-4.33152	0.155091	0.104734	false	ASCRP3008204	chr15	+	25325262	25326442	intronic	uc001yxh.1	SNURF-SNRPN	GAGATTGTGTGTGGATCGATGCATTTGCAGAAACAAAGATTGTGTGTGGATCGATGATGA	hsa-miR-324-5p	hsa-miR-561-5p	hsa-miR-671-5p	hsa-miR-613	hsa-miR-422a
hsa_circRNA_003712	hsa_circ_0003712	circBase	-3.54691	-4.62644	2.11336	up	0.438884	0.388019	-3.54691	-4.62644	0.438884	0.388019	false	ASCRP3009280	chr11	-	31474264	31484852	intronic	ENST00000533642	IMMP1L	GCTGTTTGCTTTCCTTATTTTGAAGGCCAATGGTGGCAGAGTCTACATAGAACTATGCTT	hsa-miR-1285-3p	hsa-miR-1277-5p	hsa-miR-4709-3p	hsa-miR-651-3p	hsa-miR-3121-3p
hsa_circRNA_055754	hsa_circ_0055754	circBase	3.69329	2.65994	2.04678	up	0.352736	0.387261	3.69329	2.65994	0.352736	0.387261	false	ASCRP3013425	chr2	+	98262520	98264657	exonic	NM_001862	COX5B	TTTCTTCTTTCCAGTAAAGACTAGCCATTGCATTGGCTCCTTCTCCCATACGGAAGTTTT	hsa-miR-7156-3p	hsa-miR-128-2-5p	hsa-miR-4479	hsa-miR-128-1-5p	hsa-miR-1199-3p
hsa_circRNA_406186		25070500	-4.74881	-5.76527	2.02295	up	0.409698	0.359072	-4.74881	-5.76527	0.409698	0.359072	false	ASCRP3004095	chr22	+	32206506	32215211	exonic	NM_014662	DEPDC5	CAGAAGGCGCTGGATGCACACTTTTCCTGTGGCTCTCGGGAGTCCAAAAGAATCTGAGAA	hsa-miR-3162-5p	hsa-miR-3139	hsa-miR-130b-5p	hsa-miR-28-5p	hsa-miR-3665
hsa_circRNA_403560		25242744	-2.54769	-3.61709	2.09856	up	0.0467699	0.0648058	-2.54769	-3.61709	0.0467699	0.0648058	false	ASCRP3012384	chr6	-	24551661	24570263	exonic	NM_014809	KIAA0319	TGGATGAACAGGAAAGAATGGAACTGAGGCCCAAATATGAAAACAATAGACCTCCAGTGG	hsa-miR-216a-3p	hsa-miR-4793-3p	hsa-miR-128-3p	hsa-miR-5693	hsa-miR-27b-3p
hsa_circRNA_006727	hsa_circ_0006727	circBase	4.28595	3.12627	2.23409	up	0.30734	0.285916	4.28595	3.12627	0.30734	0.285916	false	ASCRP3006158	chrX	+	118544152	118560317	exonic	uc004erc.2	SLC25A43	CTCATCTGTTTTGAGGGTGCTCTCCCGTTCTCTGCTGGCTCCCTTCTTGTTTACATGAAC	hsa-miR-6859-5p	hsa-miR-514b-5p	hsa-miR-3916	hsa-miR-6874-3p	hsa-miR-8085
hsa_circRNA_101833	hsa_circ_0039908	circBase	-1.46769	-3.14103	3.18952	up	0.0755672	0.0846328	-1.46769	-3.14103	0.0755672	0.0846328	false	ASCRP3012225	chr16	+	68059317	68072052	exonic	NM_017803	DUS2	TGCTGGCCCTGGATTATGGAGCGGACATTGTTTACTGTGAGATATCAAACAAAGAATTAC	hsa-miR-590-5p	hsa-miR-21-5p	hsa-miR-654-3p	hsa-miR-640	hsa-miR-572
hsa_circRNA_033628	hsa_circ_0033628	circBase	-0.4127	-1.54598	2.19357	up	0.207167	0.243338	-0.4127	-1.54598	0.207167	0.243338	false	ASCRP3006227	chr14	+	105953535	105955124	exonic	NM_001311	CRIP1	CTCCCTTGTTGCCCCTAATGCTCTCAGTAAACCTGAACACTTGGAATCTCGCGCCTGCAG	hsa-miR-4763-3p	hsa-miR-612	hsa-miR-3615	hsa-miR-6511b-5p	hsa-miR-635
hsa_circRNA_400305		25242744	-2.65093	-3.83581	2.27344	up	0.325538	0.490367	-2.65093	-3.83581	0.325538	0.490367	false	ASCRP3006909	chr1	+	116926635	116944277	exonic	NM_000701	ATP1A1	CTTAGGATGTATCCCCTCAAGTTGGACGTGATAAGTATGAGCCTGCAGCTGTTTCAGAAC	hsa-miR-6876-3p	hsa-miR-767-3p	hsa-miR-4685-5p	hsa-miR-873-5p	hsa-miR-4326
hsa_circRNA_404216		25242744	-4.89561	-5.98055	2.12129	up	0.164775	0.228018	-4.89561	-5.98055	0.164775	0.228018	false	ASCRP3009784	chr9	+	100839199	100840629	exonic	NM_018946	NANS	GGTCATCTCGATGGCAGTTGAATTCCTGCATGAACTGAATGTTCCATTTTTCAAAGTTGG	hsa-miR-3135b	hsa-miR-6511a-5p	hsa-miR-5572	hsa-miR-2276-3p	hsa-miR-4259
hsa_circRNA_101987	hsa_circ_0005471	circBase	-5.35781	-6.48881	2.19011	up	0.32006	0.272245	-5.35781	-6.48881	0.32006	0.272245	false	ASCRP3005525	chr17	-	16089867	16097953	exonic	NM_006311	NCOR1	CCTTGCTTTCAGAATTTCACCCAGGTTCTGACAGGTGGTTTCCTAGAAACATGATTGTTT	hsa-miR-1185-5p	hsa-miR-367-5p	hsa-miR-370-3p	hsa-miR-656-5p	hsa-miR-211-3p
hsa_circRNA_019337	hsa_circ_0019337	circBase	-4.68203	-5.81683	2.19588	up	0.526521	0.454825	-4.68203	-5.81683	0.526521	0.454825	false	ASCRP3011788	chr10	-	99148008	99148381	exonic	NM_015179	RRP12	TGAAGAGCTGCAGTGAGACTCTCCTCAGGGTCATGACCTTGAGCCATGTGATCCGGAAGG	hsa-miR-1184	hsa-miR-3619-5p	hsa-miR-761	hsa-miR-4763-3p	hsa-miR-885-3p
hsa_circRNA_000410	hsa_circ_0001500	circBase	0.421584	-0.642765	2.09123	up	0.278834	0.274811	0.421584	-0.642765	0.278834	0.274811	false	ASCRP3009182	chr5	-	77299605	77299759	intronic	ENST00000255194	AP3B1	GCTAGTTTTGCTTTTAGTTCCGTGTAATCAGTAGGTTCCTGTCCTCTTCCTTCATGACCC	hsa-miR-544a	hsa-miR-1323	hsa-miR-191-5p	hsa-miR-219a-1-3p	hsa-miR-548d-5p
hsa_circRNA_104507	hsa_circ_0001756	circBase	1.62335	0.127992	2.81933	up	0.231545	0.263593	1.62335	0.127992	0.231545	0.263593	false	ASCRP3001916	chr7	-	139415730	139416814	exonic	NM_022740	HIPK2	AGATATTACAGGTATGGCCTCACATGTGCAAGTTTTCTCCCCTCACACCCTTCAATCAAG	hsa-miR-373-3p	hsa-miR-302a-3p	hsa-miR-203a-5p	hsa-miR-302b-3p	hsa-miR-302d-3p
hsa_circRNA_028826	hsa_circ_0028826	circBase	2.56977	1.45663	2.16315	up	0.318093	0.396272	2.56977	1.45663	0.318093	0.396272	false	ASCRP3000358	chr12	-	120600873	120622046	exonic	NM_006836	GCN1L1	AACAACTGGCCCAGGAAATGCTGATCATCTCCCACCACCCATCCTTAGAGATGCAGCCTC	hsa-miR-93-3p	hsa-miR-7843-5p	hsa-miR-4530	hsa-miR-4685-5p	hsa-miR-92a-2-5p
hsa_circRNA_104874	hsa_circ_0088058	circBase	-6.82324	-8.11748	2.45249	up	0.250819	0.152469	-6.82324	-8.11748	0.250819	0.152469	false	ASCRP3005142	chr9	-	114904599	114919893	exonic	NM_022486	SUSD1	CCCAAAATTACATTGCCAAGGTTTAGACGTCTGTGCCACTTGCCATGAACATGCCACATG	hsa-miR-181a-5p	hsa-miR-182-5p	hsa-miR-149-5p	hsa-miR-203a-5p	hsa-miR-202-5p
hsa_circRNA_406456		25070500	-5.47297	-6.69271	2.32906	up	0.517915	0.338883	-5.47297	-6.69271	0.517915	0.338883	false	ASCRP3002837	chr4	-	24872945	24878319	sense overlapping	NM_173463	CCDC149	ATCCTGCTTGTGCTCATTGATGCTGTACCAGCACCACATTACCTGGTGTGTAAGAGGAAG	hsa-miR-502-3p	hsa-miR-501-3p	hsa-miR-675-3p	hsa-miR-181a-2-3p	hsa-miR-6501-3p
hsa_circRNA_055894	hsa_circ_0055894	circBase	-5.85715	-7.39122	2.89601	up	0.439646	0.305106	-5.85715	-7.39122	0.439646	0.305106	false	ASCRP3012155	chr2	+	101874252	101886778	exonic	NM_017546	CNOT11	TGCCTTCCATTAAAGTTCTTTTTATCAACTGTTAGATTTTTACCTCCTATAACTCCACCA	hsa-miR-586	hsa-miR-5700	hsa-miR-506-5p	hsa-miR-193b-5p	hsa-miR-3613-3p
hsa_circRNA_102981	hsa_circ_0059181	circBase	0.839918	-0.379044	2.32779	up	0.197963	0.229053	0.839918	-0.379044	0.197963	0.229053	false	ASCRP3006242	chr20	-	1352719	1356247	exonic	NM_000801	FKBP1A	CTCCTCCCTTAGCTCCCTGTTCTTGGGGATGCTTGAAGATGGAAAGAAATTTGATTCCTC	hsa-miR-660-3p	hsa-miR-1298-3p	hsa-miR-215-3p	hsa-miR-661	hsa-miR-223-3p
hsa_circRNA_401586		25242744	-0.783849	-1.78751	2.00508	up	0.400966	0.416057	-0.783849	-1.78751	0.400966	0.416057	false	ASCRP3006921	chr16	+	29916172	29917448	exonic	uc002duu.3	ASPHD1	CTTATGTCTTCTCCTAGTACAACCAAACAGGCCTAAAGATCCCTCCTGGCTGTGAGCTGG	hsa-miR-6867-5p	hsa-miR-6877-3p	hsa-miR-6849-3p	hsa-miR-6819-5p	hsa-miR-6752-3p
hsa_circRNA_406238		25070500	-6.74774	-8.50975	3.39172	up	0.200287	0.0830897	-6.74774	-8.50975	0.200287	0.0830897	false	ASCRP3007821	chr3	+	18082940	18105554	sense overlapping	NM_001257177	LOC339862	GACACTCAACTCACATTGAAGTTTGTATGAGTGAGAAAATCTCTGTTGTGGTCTTCGATT	hsa-miR-3121-3p	hsa-miR-3916	hsa-miR-4796-3p	hsa-miR-3976	hsa-miR-4668-5p
hsa_circRNA_002144	hsa_circ_0000511	circBase	2.89904	1.81286	2.1231	up	0.121818	0.104443	2.89904	1.81286	0.121818	0.104443	false	ASCRP3007103	chr14	-	20811282	20811431	sense overlapping	NR_002312	RPPH1	CTTGGAACAGACTCACGGCCAGCGAAGTGAGTTCAATGGCTGAGGTGAGTTCCCAGAGAA	hsa-miR-615-5p	hsa-miR-663a	hsa-miR-296-5p	hsa-miR-345-3p	hsa-miR-650
hsa_circRNA_404462		25070500	-6.57612	-9.05345	5.56868	up	0.0365473	0.0305339	-6.57612	-9.05345	0.0365473	0.0305339	false	ASCRP3013556	chr1	+	27268309	27269087	intronic	uc021ojq.1	BC016143	TTTTCTTTTGTGGCTGTATGCCCAGTGCTAGCCCTGGGCTTGGCCCAGTGAGATGGACTG	hsa-miR-6855-5p	hsa-miR-6778-3p	hsa-miR-619-5p	hsa-miR-3679-5p	hsa-miR-3159
hsa_circRNA_406893		25070500	-7.00846	-8.40976	2.6414	up	0.4772	0.284436	-7.00846	-8.40976	0.4772	0.284436	false	ASCRP3004894	chr6	-	160015134	160016236	sense overlapping	TCONS_00012347	XLOC_005900	CATTTCCACATGACCACATGTCTGTGGATGAACACTACACCATTTGCTCCATTTTCTGAG	hsa-miR-939-5p	hsa-miR-6510-5p	hsa-miR-6722-3p	hsa-miR-4270	hsa-miR-4763-3p
hsa_circRNA_400446		25242744	-5.73133	-7.44096	3.27079	up	0.220714	0.209146	-5.73133	-7.44096	0.220714	0.209146	false	ASCRP3002425	chr1	+	233482187	233498039	exonic	NM_032435	KIAA1804	AGTCGTTTAAAGCTCAAAGATGGACATCGAATCAGTTTACCTTCAGTTTTGCTACTTGAG	hsa-miR-6736-3p	hsa-miR-6815-3p	hsa-miR-4268	hsa-miR-7157-5p	hsa-miR-365a-5p
hsa_circRNA_000703	hsa_circ_0000703	circBase	-6.70807	-10.6476	15.3427	up	0.265797	0.035595	-6.70807	-10.6476	0.265797	0.035595	false	ASCRP3010997	chr16	+	53472927	53481018	exonic	NM_005611	RBL2	TATGCAAAAGGGAAATGATCTTCATTGGTTAGCATGTGCCTTATATGTGGCTTGCAGAAA	hsa-miR-146a-3p	hsa-miR-205-3p	hsa-miR-4712-5p	hsa-miR-6830-3p	hsa-miR-576-5p
hsa_circRNA_045697	hsa_circ_0045697	circBase	-4.85236	-5.9116	2.08384	up	0.378998	0.326793	-4.85236	-5.9116	0.378998	0.326793	false	ASCRP3003660	chr17	+	73736438	73753899	exonic	NM_000213	ITGB4	CAAGGACCCAGCCTTTGTTCTGCACTTAATAAATGGTTTTGCTACTGCTATGCCCTACGG	hsa-miR-6724-5p	hsa-miR-6773-5p	hsa-miR-6756-5p	hsa-miR-6803-5p	hsa-miR-4763-3p
hsa_circRNA_405835		25070500	-5.51867	-6.72736	2.31127	up	0.318668	0.192528	-5.51867	-6.72736	0.318668	0.192528	false	ASCRP3012150	chr2	+	24787163	24816590	sense overlapping	NM_003743	NCOA1	TGCCTGGTGTCACAAAAGCAGATCTATCCATACTAATGGAAATGTAACTGGAACTGACTC	hsa-miR-3916	hsa-miR-4644	hsa-miR-3145-3p	hsa-miR-3976	hsa-miR-3121-3p
hsa_circRNA_009106	hsa_circ_0009106	circBase	-5.40441	-6.44802	2.06138	up	0.663544	0.539236	-5.40441	-6.44802	0.663544	0.539236	false	ASCRP3001612	chr1	+	9415801	9416644	exonic	NM_025106	SPSB1	ACTGTGAGATCCGAATGCGCTACTTGAACGGACTCGATCGCAATACTGAACACTGCGCAG	hsa-miR-3912-5p	hsa-miR-6829-5p	hsa-miR-4741	hsa-miR-5589-5p	hsa-miR-346
hsa_circRNA_405118		25070500	-7.42562	-8.91425	2.80623	up	0.749581	0.213333	-7.42562	-8.91425	0.749581	0.213333	false	ASCRP3012825	chr13	+	21215428	21217744	exonic	NM_006531	IFT88	TTACTATGAGGCCTTACCTATGAGAAACTAAATCGGCTAGATGAGGCTTTGGACTGTTTC	hsa-miR-4490	hsa-miR-132-3p	hsa-miR-203a-3p	hsa-miR-4511	hsa-miR-577
hsa_circRNA_036592	hsa_circ_0036592	circBase	-0.997051	-2.69243	3.23863	up	0.0663092	0.0766806	-0.997051	-2.69243	0.0663092	0.0766806	false	ASCRP3003941	chr15	+	85180577	85181708	exonic	NR_003654	SCAND2P	CACCTAGAAATAACTCAGCAGAATTCTGAAAATGAGGTCACGCTGGCCCTGCCTGATGTG	hsa-miR-5581-3p	hsa-miR-203a-5p	hsa-miR-6872-3p	hsa-miR-22-5p	hsa-miR-152-5p
hsa_circRNA_405813		25070500	-0.53315	-1.61747	2.12037	up	0.193786	0.242671	-0.53315	-1.61747	0.193786	0.242671	false	ASCRP3002835	chr19	+	54245398	54251644	sense overlapping	NR_030215	MIR520H	ATCCTGCCCTATTCTCTTGGTGAAATATAAGATTCCATTTTGGATGCTTCCATCGGGACT	hsa-miR-665	hsa-miR-6884-5p	hsa-miR-4459	hsa-miR-1285-3p	hsa-miR-1273g-3p
hsa_circRNA_001992	hsa_circ_0001944	circBase	-5.80604	-6.88424	2.11141	up	0.200121	0.274866	-5.80604	-6.88424	0.200121	0.274866	false	ASCRP3002242	chrX	-	130883333	130928494	exonic	NR_026975	FIRRE	AGGAGATACTTTATGAGGAGACTAAGGTGTCAGTATGTTCTTCAAGCTGCTCTGCTCCTG	hsa-miR-512-5p	hsa-miR-17-3p	hsa-miR-584-3p	hsa-miR-16-1-3p	hsa-miR-665
hsa_circRNA_047771	hsa_circ_0047771	circBase	-0.0429074	-1.35112	2.47634	up	0.179774	0.281264	-0.0429074	-1.35112	0.179774	0.281264	false	ASCRP3010735	chr18	-	55282872	55287883	exonic	NM_004539	NARS	TACCATTAAAAATGATCCAAGTCTCCCAGAGCCAAAATGTCAGAGCTGTACGTCTCTGAC	hsa-miR-522-3p	hsa-miR-224-3p	hsa-miR-4677-5p	hsa-miR-140-5p	hsa-miR-153-5p
hsa_circRNA_102214	hsa_circ_0045933	circBase	-6.74555	-8.10592	2.56751	up	0.32959	0.280545	-6.74555	-8.10592	0.32959	0.280545	false	ASCRP3006603	chr17	-	76823326	76834832	exonic	NM_025090	USP36	CTGCCTGAATGGCTGTGCCAAGCTCTGACGCCCGCTCTGCGGCTTCGGTGTTTGAACAGG	hsa-miR-92a-1-5p	hsa-miR-185-3p	hsa-miR-612	hsa-miR-608	hsa-miR-370-3p
hsa_circRNA_001618	hsa_circ_0001618	circBase	1.03728	-0.19277	2.34575	up	0.217974	0.242261	1.03728	-0.19277	0.217974	0.242261	false	ASCRP3013245	chr6	+	89790493	89790692	sense overlapping	NM_006813	PNRC1	TTGGCTTTTCCTCCCGAGTCATGTTCCGCGATCTTCTCAGGCTCTCCTAGCAGCATCCAT	hsa-miR-6815-5p	hsa-miR-5091	hsa-miR-6760-5p	hsa-miR-4708-3p	hsa-miR-6758-5p
hsa_circRNA_407279		25070500	2.07932	0.939027	2.20425	up	0.33273	0.38922	2.07932	0.939027	0.33273	0.38922	false	ASCRP3011729	chrX	+	37892786	37893261	exonic	NM_138780	SYTL5	TGAAAAAAGTGGAGGACAAGAGAATAAGTGTTTTCTGCATTCTCTCCCAGCGGATCTGAT	hsa-miR-3921	hsa-miR-646	hsa-miR-4773	hsa-miR-4277	hsa-miR-892c-5p
hsa_circRNA_407052		25070500	-7.00375	-8.19046	2.27634	up	0.22483	0.127859	-7.00375	-8.19046	0.22483	0.127859	false	ASCRP3009878	chr8	-	28956385	28956758	sense overlapping	NM_015254	KIF13B	GTACATTGCTGGAATCTCTTTGCACCTCTTTTTTAAGGACTTTTGTGGCCGGTGGGAAAG	hsa-miR-3908	hsa-miR-6868-5p	hsa-miR-3175	hsa-miR-6878-5p	hsa-miR-6758-5p
hsa_circRNA_407005		25070500	3.47556	2.27225	2.30267	up	0.278654	0.308675	3.47556	2.27225	0.278654	0.308675	false	ASCRP3013405	chr7	+	128317617	128320203	exonic	NM_001012454	FAM71F2	TTTCTCACAGCTCTCAGGAAAGCCCCAGCTCACAGCAGACAGGCTTCTCCCCCTGAAGTA	hsa-miR-3620-5p	hsa-miR-4731-5p	hsa-miR-6874-5p	hsa-miR-4459	hsa-miR-3147
hsa_circRNA_100347	hsa_circ_0014405	circBase	-5.59838	-6.69441	2.13765	up	0.464612	0.290623	-5.59838	-6.69441	0.464612	0.290623	false	ASCRP3005046	chr1	+	154231452	154232505	exonic	NM_014847	UBAP2L	CCAGCAACCCTTATTCTGCCACAAGTATATGGTTATGATGACTTGCAGATGCTTCAGACA	hsa-miR-1264	hsa-miR-188-5p	hsa-miR-30c-1-3p	hsa-miR-20b-3p	hsa-miR-342-5p
hsa_circRNA_400070	hsa_circ_0092299	circBase	-1.4124	-2.43262	2.02822	up	0.124385	0.149741	-1.4124	-2.43262	0.124385	0.149741	false	ASCRP3005948	chr22	+	35817493	35819173	intronic	ENST00000216122	MCM5	CTAGAGGCTGTCTCTGTCCAAGAACTCCCATTGTCCCAGTCCCTGGCTCGGAGCTCTGTG	hsa-miR-665	hsa-miR-214-3p	hsa-miR-550a-5p	hsa-miR-550a-3-5p	hsa-miR-33b-3p
hsa_circRNA_091726	hsa_circ_0091726	circBase	-3.59779	-4.60408	2.00873	up	0.484554	0.493297	-3.59779	-4.60408	0.484554	0.493297	false	ASCRP3012403	chrX	+	151999510	152037907	exonic	NM_015922	NSDHL	TGGATTTCTTGAAGCAGGCAGCTTCATATTATACCGATTTGTTCTCTGTCCGCCGAGCTG	hsa-miR-500b-3p	hsa-miR-3130-5p	hsa-miR-6824-5p	hsa-miR-613	hsa-miR-4764-5p
hsa_circRNA_044065	hsa_circ_0044065	circBase	-6.71308	-7.81295	2.14335	up	0.654724	0.41043	-6.71308	-7.81295	0.654724	0.41043	false	ASCRP3010295	chr17	+	42427034	42430470	exonic	uc002igp.1	GRN	GTGTGCGTTTCAATAAAGTTTGTACACTTTCGCCGTGGCATGCGGGGATGGCCATCACTG	hsa-miR-761	hsa-miR-3619-5p	hsa-miR-214-3p	hsa-miR-6860	hsa-miR-612
hsa_circRNA_047596	hsa_circ_0047596	circBase	-5.0932	-6.30615	2.3181	up	0.502103	0.29574	-5.0932	-6.30615	0.502103	0.29574	false	ASCRP3011456	chr18	-	44470542	44471017	exonic	NM_004671	PIAS2	TCCTTGATGTTCTCATCAAGCCCACGAGTTTAGAATATGGTTTCTAGTTTTAGGGTTTCT	hsa-miR-4459	hsa-miR-7855-5p	hsa-miR-2392	hsa-miR-3605-5p	hsa-miR-376b-5p
hsa_circRNA_405263		25070500	-7.13634	-8.86871	3.32273	up	0.235655	0.108678	-7.13634	-8.86871	0.235655	0.108678	false	ASCRP3003573	chr14	+	76696150	76702346	sense overlapping	ENST00000554225	RP11-361H10.3	CAACGCTGAGCATATGATCTTTCGGTGTCTATCTGCACTTTCTTTGACCTGTGGTAGAAG	hsa-miR-3135b	hsa-miR-1304-5p	hsa-miR-125a-3p	hsa-miR-4271	hsa-miR-6797-5p
hsa_circRNA_001937	hsa_circ_0000700	circBase	-0.108095	-1.65179	2.9154	up	0.0752244	0.067392	-0.108095	-1.65179	0.0752244	0.067392	false	ASCRP3000537	chr16	+	53155459	53155541	intronic	ENST00000447540	CHD9	AAGAACAGCTCTCTGGCTGAACATATCCCTTGGATACTCTAAGACCTGACCCTGATTAAG	hsa-miR-22-5p	hsa-miR-26b-3p	hsa-miR-10b-3p	hsa-miR-376a-5p	hsa-miR-597-3p
hsa_circRNA_022624	hsa_circ_0022624	circBase	-7.27686	-8.30695	2.04214	up	0.703546	0.71139	-7.27686	-8.30695	0.703546	0.71139	false	ASCRP3005218	chr11	+	63742078	63744015	exonic	NM_004074	COX8A	CCCCTTGTAACAATAAAATCTATTTAAACTTTAGGCCAGCGCAGCCATTTTGGCTTCCTG	hsa-miR-4722-5p	hsa-miR-370-5p	hsa-miR-7854-3p	hsa-miR-1249-5p	hsa-miR-4459
hsa_circRNA_405685		25070500	-3.7172	-4.75952	2.05953	up	0.0954287	0.081669	-3.7172	-4.75952	0.0954287	0.081669	false	ASCRP3003562	chr18	-	44617544	44623775	sense overlapping	ENST00000592747	RP11-49K24.4	CAACCCTCAGGATCCACACATCTGTGTATCTCACTGTCGGTGTGGTGTTTGATTTTCTGG	hsa-miR-30b-3p	hsa-miR-3689b-3p	hsa-miR-3689c	hsa-miR-5787	hsa-miR-3916
hsa_circRNA_405178		25070500	-6.55953	-8.1922	3.10087	up	0.425357	0.146844	-6.55953	-8.1922	0.425357	0.146844	false	ASCRP3011143	chr13	+	103459495	103486902	exonic	NM_017693	BIVM	TCAAGTAGAAAACATCCTGCCATTCACTGTAAAAAGAGCTCATTTTGCAGCTCTCAAGCT	hsa-miR-302b-5p	hsa-miR-4784	hsa-miR-5010-3p	hsa-miR-196b-5p	hsa-miR-6754-5p
hsa_circRNA_103377	hsa_circ_0001304	circBase	-5.36204	-6.39288	2.04321	up	0.454607	0.32678	-5.36204	-6.39288	0.454607	0.32678	false	ASCRP3004908	chr3	+	50137414	50143142	exonic	NM_005778	RBM5	CATTTGTGCAGCTGTCCTCTGCAATGATTCGAGAAATGATGGAGTCCTTCGAAGGCCCTC	hsa-miR-650	hsa-miR-27a-3p	hsa-miR-27b-3p	hsa-miR-140-3p	hsa-miR-216a-3p
hsa_circRNA_012384	hsa_circ_0012384	circBase	-6.39989	-7.42884	2.04053	up	0.149891	0.124202	-6.39989	-7.42884	0.149891	0.124202	false	ASCRP3013577	chr1	+	47842375	47844511	exonic	NM_016308	CMPK1	TTTTGTGCTGTGGCCTTTGCTAGTTTTTGATGAAGTTGTGCAGATTTTTGACAAGGAAGG	hsa-miR-5582-3p	hsa-miR-3613-3p	hsa-miR-3916	hsa-miR-1323	hsa-miR-6507-5p
hsa_circRNA_405255		25070500	-6.54933	-7.96161	2.66157	up	0.478793	0.247703	-6.54933	-7.96161	0.478793	0.247703	false	ASCRP3003052	chr14	+	73544076	73554869	exonic	NM_021239	RBM25	ATGGAAAGCAAAGAAGAAAGCTTCTAATGGGGTCTTAGTACCCACTGTGTCTATGGTTGG	hsa-miR-6844	hsa-miR-578	hsa-miR-501-5p	hsa-miR-5586-5p	hsa-miR-3160-5p
hsa_circRNA_103659	hsa_circ_0069982	circBase	-7.03887	-8.0939	2.07776	up	0.287468	0.225819	-7.03887	-8.0939	0.287468	0.225819	false	ASCRP3001558	chr4	+	75040222	75091111	exonic	NM_001144978	MTHFD2L	ACTGAAGATTCATACGCAGCTGGCAGATATTATCATAGTTGCTGCAGACATGAAGCCATT	hsa-miR-141-5p	hsa-miR-556-5p	hsa-miR-329-5p	hsa-miR-449b-3p	hsa-miR-375
hsa_circRNA_018609	hsa_circ_0018609	circBase	-6.88028	-8.67365	3.46623	up	0.244289	0.0937679	-6.88028	-8.67365	0.244289	0.0937679	false	ASCRP3003739	chr10	+	70956747	70962275	exonic	NM_003171	SUPV3L1	CAATCTCATTGACTGTGTGCTGAAGAGGTTCATTTGTGTGGAGAACCTGCTGCTATTGAC	hsa-miR-622	hsa-miR-769-3p	hsa-miR-2682-3p	hsa-miR-4686	hsa-miR-450b-3p
hsa_circRNA_103723	hsa_circ_0070659	circBase	-5.79283	-6.86976	2.10953	up	0.485378	0.349437	-5.79283	-6.86976	0.485378	0.349437	false	ASCRP3005831	chr4	+	110580166	110581521	exonic	NM_017918	CCDC109B	CTACAAAATGAAGATAAGGGTATCAAAACTGCAGCCATCTTCACAGCAGGTTTTGCGTGT	hsa-miR-134-5p	hsa-miR-891a-3p	hsa-miR-335-3p	hsa-miR-142-3p	hsa-miR-17-3p
hsa_circRNA_103518	hsa_circ_0007042	circBase	-5.39511	-6.6069	2.31625	up	0.384175	0.313895	-5.39511	-6.6069	0.384175	0.313895	false	ASCRP3010693	chr3	-	172363412	172365904	exonic	NM_020792	NCEH1	TACAGCAATGGCTGAGGAATTGAATGCTGTCATTGTTTCCATTGAAGTAACCTGATCCAC	hsa-miR-129-5p	hsa-miR-301a-5p	hsa-miR-369-3p	hsa-miR-635	hsa-miR-617
hsa_circRNA_023304	hsa_circ_0023304	circBase	-1.20199	-2.59916	2.63385	up	0.0664256	0.0830119	-1.20199	-2.59916	0.0664256	0.0830119	false	ASCRP3008527	chr11	+	69457798	69458759	exonic	NM_053056	CCND1	GATCATCCGCAAACACGCGCAGACCTTCGTTGCCCTCTGTGCCACAGGTCTGCGAGGAAC	hsa-miR-646	hsa-miR-4660	hsa-miR-4268	hsa-miR-6736-3p	hsa-miR-4448
hsa_circRNA_104204	hsa_circ_0078051	circBase	-5.90824	-6.93313	2.0348	up	0.355562	0.273398	-5.90824	-6.93313	0.355562	0.273398	false	ASCRP3008929	chr6	+	143486218	143605362	exonic	NM_016108	AIG1	GCAGCGGACTTACCGCCATATGTACCTTCTCTGTTGGCTATATATTATGTTTGTTGTAGC	hsa-miR-619-5p	hsa-miR-370-3p	hsa-miR-448	hsa-miR-18b-5p	hsa-miR-18a-5p
hsa_circRNA_048764	hsa_circ_0048764	circBase	0.905354	-1.26875	4.51306	up	0.102267	0.10221	0.905354	-1.26875	0.102267	0.10221	false	ASCRP3006337	chr19	+	5690345	5691678	exonic	NM_015414	RPL36	CTCTCCCTGAAATAAAGAACAGCTTGACAGAAGTTTCCCGCACTGCCGGTATCCGCCGCC	hsa-miR-4739	hsa-miR-4677-5p	hsa-miR-24-3p	hsa-miR-6760-5p	hsa-miR-5008-5p
hsa_circRNA_100030	hsa_circ_0009574	circBase	-3.28349	-4.63585	2.55329	up	0.0731673	0.142237	-3.28349	-4.63585	0.0731673	0.142237	false	ASCRP3008310	chr1	-	8525984	8568734	exonic	NM_012102	RERE	GAGGACGAAGTGGAGGCTGAACAGTACCCAGGGGGAGATTCGTGTCGGTCCTAGTCATCA	hsa-miR-103a-2-5p	hsa-miR-27a-3p	hsa-miR-27b-3p	hsa-miR-105-5p	hsa-miR-670-3p
hsa_circRNA_103621	hsa_circ_0001402	circBase	2.17615	1.17244	2.00516	up	0.530451	0.477968	2.17615	1.17244	0.530451	0.477968	false	ASCRP3003257	chr4	+	38091552	38104778	exonic	NM_015173	TBC1D1	ATTCTTATTGACCTTGATTATTCAGAGCTGGGAGAGCTTCCCCCACGATCTCCTTTAGAA	hsa-miR-891a-3p	hsa-miR-204-3p	hsa-miR-582-3p	hsa-miR-328-5p	hsa-miR-603
hsa_circRNA_104700	hsa_circ_0005273	circBase	-0.579545	-2.29	3.27264	up	0.0295238	0.0371022	-0.579545	-2.29	0.0295238	0.0371022	false	ASCRP3002195	chr8	-	141710989	141716304	exonic	NM_005607	PTK2	AGGAAATGGAAGAAGATCAGCGCTGGCTGGAAAAAGAGGAAAGATTTCTGCCCAGCAGAC	hsa-miR-141-5p	hsa-miR-500a-5p	hsa-miR-509-3p	hsa-miR-619-3p	hsa-miR-578
hsa_circRNA_001143	hsa_circ_0001288	circBase	-7.30523	-9.76045	5.48397	up	0.120015	0.0399168	-7.30523	-9.76045	0.120015	0.0399168	false	ASCRP3006427	chr3	-	47079055	47079155	intronic	ENST00000330022	SETD2	CTGAAAAATAAGTGAGTGTGGCTTACACATGTATTTCCTGATCATTTGGGAGTCCGTCCA	hsa-miR-608	hsa-miR-184	hsa-miR-651-3p	hsa-miR-299-3p	hsa-miR-432-3p
hsa_circRNA_101580	hsa_circ_0005203	circBase	-5.43175	-6.4884	2.0801	up	0.387639	0.423296	-5.43175	-6.4884	0.387639	0.423296	false	ASCRP3003515	chr15	+	71433787	71447271	exonic	NM_024817	THSD4	CAACACAGGAAGGACTTGAACGCAACTCCCAATTGCAGAAAATTGGCAACGTCTCTGAAG	hsa-miR-298	hsa-miR-195-5p	hsa-miR-16-5p	hsa-miR-637	hsa-miR-541-3p
hsa_circRNA_104650	hsa_circ_0006896	circBase	-0.312288	-1.34436	2.04495	up	0.310218	0.331202	-0.312288	-1.34436	0.310218	0.331202	false	ASCRP3011981	chr8	-	95549330	95550574	exonic	NM_015496	KIAA1429	TGATGAGAATACTTCCATCATCTTTAGACCTAACTCAAAGAGAGACATCTCCCCATACAT	hsa-miR-601	hsa-miR-653-5p	hsa-miR-630	hsa-miR-335-3p
hsa_circRNA_102123	hsa_circ_0044623	circBase	-5.89089	-7.27112	2.6031	up	0.476427	0.231454	-5.89089	-7.27112	0.476427	0.231454	false	ASCRP3001652	chr17	+	48818462	48819092	exonic	NM_006107	LUC7L3	ACTTCTGCAACAGGTATGAGAAGAGCTCTCGTTTCATGAAAGTTGGCTATGAGAGAGATT	hsa-miR-153-5p	hsa-miR-129-5p	hsa-miR-7-5p	hsa-miR-135a-5p	hsa-miR-29b-1-5p
hsa_circRNA_102050	hsa_circ_0043280	circBase	-3.5042	-4.50485	2.0009	up	0.322592	0.307298	-3.5042	-4.50485	0.322592	0.307298	false	ASCRP3012710	chr17	+	35797838	35804870	exonic	NM_001488	TADA2A	TGTTGAAGATGACTCGGACATTTTACATGACTTCAGATTTTCCTGTCCTTGATCCCAGCT	hsa-miR-103a-2-5p	hsa-miR-455-3p	hsa-miR-452-3p	hsa-miR-302c-3p	hsa-miR-520d-3p
hsa_circRNA_102886	hsa_circ_0008928	circBase	-4.89886	-6.06382	2.24227	up	0.159836	0.185106	-4.89886	-6.06382	0.159836	0.185106	false	ASCRP3012624	chr2	-	200213423	200298237	exonic	NM_015265	SATB2	TGTCTTTGCAAGAGTGGCATTCAACCGCACACAGGTTTGATGATTCCTGTCTTTTGTGTC	hsa-miR-30c-1-3p	hsa-miR-185-5p	hsa-miR-301a-5p	hsa-miR-665	hsa-miR-330-5p
hsa_circRNA_103923	hsa_circ_0073647	circBase	2.10846	0.510605	3.02694	up	0.124536	0.174138	2.10846	0.510605	0.124536	0.174138	false	ASCRP3005867	chr5	-	115837905	115840678	exonic	NM_020796	SEMA6A	CTACATTGCTGCTAGGGTGAAGTAGAGAAATAAAGTCTCCCCGCTGAACTACTATGAGGT	hsa-miR-429	hsa-miR-23b-5p	hsa-miR-200b-3p	hsa-miR-105-3p	hsa-miR-656-5p
hsa_circRNA_006910	hsa_circ_0006910	circBase	-6.01649	-7.24451	2.34245	up	0.24423	0.230148	-6.01649	-7.24451	0.24423	0.230148	false	ASCRP3002345	chr12	-	72051305	72054207	intronic	ENST00000378743	ZFC3H1	AGGTGGACTGTCTGTGGATACTACTGGTAATTATGACACTAGTGATTTTATGCTGCACTT	hsa-miR-6760-5p	hsa-miR-3662	hsa-miR-580-3p	hsa-miR-6883-3p	hsa-miR-5584-5p
hsa_circRNA_101828	hsa_circ_0039787	circBase	-4.86268	-6.43552	2.97489	up	0.0485029	0.107533	-4.86268	-6.43552	0.0485029	0.107533	false	ASCRP3009502	chr16	+	67154014	67159945	exonic	NM_025187	C16orf70	GGATCAAACTAATGTTTGATGCTTTCAATCAGAGACTTAAGGAATGCCTCTGGCTCAGGC	hsa-miR-619-3p	hsa-miR-877-5p	hsa-miR-520f-3p	hsa-miR-452-5p	hsa-miR-490-3p
hsa_circRNA_016040	hsa_circ_0016040	circBase	-5.79778	-6.95827	2.23533	up	0.204084	0.133623	-5.79778	-6.95827	0.204084	0.133623	false	ASCRP3011045	chr1	-	202724398	202729701	exonic	NM_006618	KDM5B	TATTCAATTAACTACTTGCACTGGTGGACCTGTATGTCTGTCTTTTATGTGGCAGTGGCA	hsa-miR-4799-3p	hsa-miR-4720-5p	hsa-miR-5588-5p	hsa-miR-6807-5p	hsa-miR-515-5p
hsa_circRNA_043415	hsa_circ_0043415	circBase	-2.66293	-4.19362	2.88924	up	0.0502009	0.0810552	-2.66293	-4.19362	0.0502009	0.0810552	false	ASCRP3001943	chr17	-	37571278	37576171	exonic	NM_004774	MED1	AGATGACTTCATTGCCAAAGTTGTTCAAAGGCTCTTCCTGGTCAGCAGCACTGCTATTTC	hsa-miR-6804-5p	hsa-miR-452-3p	hsa-miR-6741-5p	hsa-miR-148b-3p	hsa-miR-152-3p
hsa_circRNA_001678	hsa_circ_0000517	circBase	0.149888	-1.2122	2.57057	up	0.0680452	0.0576906	0.149888	-1.2122	0.0680452	0.0576906	false	ASCRP3007020	chr14	-	20811404	20811492	sense overlapping	NR_002312	RPPH1	CTTCGGGGAGGTGAGTTCCCAGAGAACGGGGCTCCGCGCGAGGTCTGAGACTAGGGCCAG	hsa-miR-127-5p	hsa-miR-326	hsa-miR-330-5p	hsa-miR-597-3p	hsa-miR-204-3p
hsa_circRNA_000310	hsa_circ_0000310	circBase	-6.55994	-7.65359	2.13412	up	0.352426	0.285605	-6.55994	-7.65359	0.352426	0.285605	false	ASCRP3002856	chr11	-	61120456	61121464	exonic	NM_153611	CYB561A3	ATCGCATCCGTCATTTCGGGCATTAATGAGAAGCTTTTCTTCAGTTTCGTCACTGGTGTA	hsa-miR-3714	hsa-miR-6760-5p	hsa-miR-4685-5p	hsa-miR-4632-5p	hsa-miR-6735-5p
hsa_circRNA_051799	hsa_circ_0051799	circBase	0.363694	-0.882976	2.37293	up	0.147625	0.132833	0.363694	-0.882976	0.147625	0.132833	false	ASCRP3008620	chr19	+	49458943	49464519	exonic	NM_004324	BAX	GATGACCCTCTGACCCTAGCTCTTTCCTTTTTTTTTTTTTTTCATCCAGGATCGAGCAGG	hsa-miR-6879-5p	hsa-miR-6722-3p	hsa-miR-4710	hsa-miR-4632-5p	hsa-miR-328-5p
hsa_circRNA_103988	hsa_circ_0003278	circBase	-4.51853	-5.5633	2.06303	up	0.332845	0.24451	-4.51853	-5.5633	0.332845	0.24451	false	ASCRP3007218	chr5	+	151166132	151170623	exonic	NM_005754	G3BP1	CTTTGAGGAGATTCATGCAAACGTTTGTCCTTGCTCCTGAGGTTTGGACATATTTGACTC	hsa-miR-429	hsa-miR-876-5p	hsa-miR-151a-3p	hsa-miR-9-5p	hsa-miR-200b-3p
hsa_circRNA_102913	hsa_circ_0058058	circBase	-7.22297	-8.52415	2.4643	up	0.143943	0.117152	-7.22297	-8.52415	0.143943	0.117152	false	ASCRP3006269	chr2	+	216177220	216190861	exonic	NM_004044	ATIC	CTCCTTGGAGACTAGACGCCAGTTAGCCTTGAAGCCTTATTTAGTGTCTCTGACAAAACC	hsa-miR-551b-5p	hsa-miR-338-3p	hsa-miR-205-3p	hsa-miR-103a-3p	hsa-miR-107
hsa_circRNA_001920	hsa_circ_0001920	circBase	2.62846	1.39843	2.34572	up	0.208679	0.233885	2.62846	1.39843	0.208679	0.233885	false	ASCRP3005284	chrX	-	48681622	48681706	antisense	NM_006044	HDAC6	CCGACAGCCTCCTCTGAGGTGGTCTGGTCCAGAATGGCTCCTCCCACAGTCTCCTCTGAG	hsa-miR-4723-5p	hsa-miR-4784	hsa-miR-3150b-3p	hsa-miR-4695-5p	hsa-miR-6827-5p
hsa_circRNA_000810	hsa_circ_0000810	circBase	-5.24319	-6.97466	3.32066	up	0.372897	0.366465	-5.24319	-6.97466	0.372897	0.366465	false	ASCRP3005531	chr17	-	76967343	76968212	sense overlapping	NM_005567	LGALS3BP	CCTTGTCACTGGTCTGAGGTCATTAAAATTACATTGAGGATACCTACAAGCCCCGGATTT	hsa-miR-671-5p	hsa-miR-4739	hsa-miR-3916	hsa-miR-4685-5p	hsa-miR-6796-5p
hsa_circRNA_403873		25242744	1.55807	0.454281	2.14919	up	0.230381	0.297341	1.55807	0.454281	0.230381	0.297341	false	ASCRP3012240	chr7	+	98628217	98630662	exonic	NR_110102	LOC101927550	TGCTTACCAGCAAACCCGCAGGTCTCCTCCACGGCTGTCAGCAGCTTCTCGTAGAGCTTC	hsa-miR-511-5p	hsa-miR-6774-5p	hsa-miR-224-5p	hsa-miR-1343-3p	hsa-miR-665
hsa_circRNA_404872		25070500	-6.92782	-8.53013	3.03628	up	0.520351	0.278497	-6.92782	-8.53013	0.520351	0.278497	false	ASCRP3011254	chr11	+	29402788	29405659	antisense	ENST00000525097	RP11-460B17.3	TCAGTGATTTTTCCACCAAAGACTCAACAGCAACTGATAAGTATCATGTTTTCTCCATGA	hsa-miR-208b-5p	hsa-miR-3149	hsa-miR-4678	hsa-miR-4775	hsa-miR-4659b-3p
hsa_circRNA_092469	hsa_circ_0000931	circBase	-6.82311	-8.42046	3.02586	up	0.166785	0.214191	-6.82311	-8.42046	0.166785	0.214191	false	ASCRP3003964	chr19	-	38226804	38231095	sense overlapping	NM_152360	ZNF573	CACGAGCCTGGGCCAGTTACACAGTTCTATTTGGATTTACAGTGTGAGATAATCAGCTAC	hsa-miR-188-3p	hsa-miR-155-3p	hsa-miR-6734-3p	hsa-miR-329-5p	hsa-miR-1229-3p
hsa_circRNA_011712	hsa_circ_0011712	circBase	-4.88479	-6.46286	2.9857	up	0.656545	0.554175	-4.88479	-6.46286	0.656545	0.554175	false	ASCRP3001520	chr1	+	38166107	38169019	exonic	NM_018101	CDCA8	ACTCCAGGCCTGACACCCAGGTTTGACTCAAGCACGAAAGGTAATACAGGTAGATGAAAT	hsa-miR-6809-3p	hsa-miR-6832-3p	hsa-miR-661	hsa-miR-4446-5p	hsa-miR-6749-5p
hsa_circRNA_100686	hsa_circ_0020093	circBase	-6.22611	-9.77825	11.7301	up	0.316626	0.0522862	-6.22611	-9.77825	0.316626	0.0522862	false	ASCRP3011858	chr10	+	116879948	116889297	exonic	NM_207303	ATRNL1	TGACCTGACTGGAGAAAAATTATGTGTCTGCAATGATAGTTGGCAAGGTTAACAGAACCT	hsa-miR-519c-3p	hsa-miR-20a-3p	hsa-miR-378a-3p	hsa-miR-378d	hsa-miR-448
hsa_circRNA_042190	hsa_circ_0042190	circBase	-4.60311	-7.58328	7.89083	up	0.610656	0.296162	-4.60311	-7.58328	0.610656	0.296162	false	ASCRP3010324	chr17	+	16285215	16286053	exonic	uc010vwe.1	UBB	GTTAATAAAGGTTTCGTTGCATGGTGTCAAAATGCAGATCTTCGTGAAAACCCTTACCGG	hsa-miR-653-3p	hsa-miR-3614-3p	hsa-miR-3692-5p	hsa-miR-527	hsa-miR-518a-5p
hsa_circRNA_103636	hsa_circ_0001410	circBase	-4.24808	-5.2698	2.03033	up	0.232883	0.102027	-4.24808	-5.2698	0.232883	0.102027	false	ASCRP3002343	chr4	+	52729602	52744020	exonic	NM_015115	DCUN1D4	AGGTGCTTGGAATGGTTCTATGAATATGCAGATTTTCAGCTGAACTCTCATCTCTCAACA	hsa-miR-520a-5p	hsa-miR-617	hsa-miR-15b-3p	hsa-miR-890	hsa-miR-103a-2-5p
hsa_circRNA_005715	hsa_circ_0005715	circBase	-4.6529	-7.03045	5.19653	up	0.653943	0.280806	-4.6529	-7.03045	0.653943	0.280806	false	ASCRP3012254	chr18	+	9208654	9239554	intronic	ENST00000578850	RP11-21J18.1	TGCTTGGTCAAAGTCCCTCAAGGAATGATACAAAAATCATCAAGAAAGAAGGTCCAGAAA	hsa-miR-3145-3p	hsa-miR-3916	hsa-miR-153-5p	hsa-miR-548n	hsa-miR-3613-3p
hsa_circRNA_100031	hsa_circ_0009577	circBase	-1.48436	-2.51353	2.04085	up	0.375947	0.276836	-1.48436	-2.51353	0.375947	0.276836	false	ASCRP3008311	chr1	-	8525984	8674745	exonic	NM_012102	RERE	GAGGACGAAGTGGTCCACAACTCCCAGGCCTGTTGCAGATCTCCAACTCCTGCTTTGTGT	hsa-miR-105-5p	hsa-miR-16-5p	hsa-miR-424-5p	hsa-miR-107	hsa-miR-103a-3p
hsa_circRNA_105003	hsa_circ_0090868	circBase	-5.46025	-7.28458	3.54141	up	0.455198	0.226399	-5.46025	-7.28458	0.455198	0.226399	false	ASCRP3001267	chrX	-	62885765	62898452	exonic	NM_015185	ARHGEF9	ACCACCAGATGGTCCTCTGCAAGAAGCAAGATGGATTCTGGATATACTCTGAGTATTGTA	hsa-miR-133a-5p	hsa-miR-28-5p	hsa-miR-93-3p	hsa-miR-646	hsa-miR-639
hsa_circRNA_000031	hsa_circ_0000009	circBase	-4.29426	-5.63576	2.53414	up	0.241348	0.169871	-4.29426	-5.63576	0.241348	0.169871	false	ASCRP3004689	chr1	+	2225564	2225807	intronic	ENST00000378536	SKI	CATGAAAATCACAAAATTGGCACTCAGTGACCATCAGGCTGGCTGTGTGCGGCAGCTTCC	hsa-miR-484	hsa-miR-371a-5p	hsa-miR-27b-3p	hsa-miR-671-5p	hsa-miR-27a-3p
hsa_circRNA_403708		25242744	-3.74529	-10.6237	117.653	up	0.869183	0.15819	-3.74529	-10.6237	0.869183	0.15819	false	ASCRP3005672	chr6	+	132181526	132182844	exonic	NM_006208	ENPP1	CGGAATTTTCCCAGACATCTATAAAATGTATAATGGGGATTGTATCCAGAATCTCATGGC	hsa-miR-3692-3p	hsa-miR-3606-3p	hsa-miR-7152-3p	hsa-miR-597-3p	hsa-miR-499b-5p
hsa_circRNA_100355	hsa_circ_0014614	circBase	-3.81402	-5.56434	3.36433	up	0.333482	0.138139	-3.81402	-5.56434	0.333482	0.138139	false	ASCRP3001496	chr1	+	155695172	155695810	exonic	NM_004632	DAP3	ACTACATATTCCAGATGGTGAAGACATTCAGTGAAGCTTGCCTGATGGTAAGGAAACCAG	hsa-miR-138-5p	hsa-miR-298	hsa-miR-19a-5p	hsa-miR-185-3p	hsa-miR-1323
hsa_circRNA_102288	hsa_circ_0046702	circBase	-6.78133	-8.02191	2.36294	up	0.206773	0.13213	-6.78133	-8.02191	0.206773	0.13213	false	ASCRP3005375	chr18	-	756556	756835	exonic	NM_005433	YES1	CCTCATTTTCAGTGGTGCCAAGTTCATATCCTGCTGGTTTAACAGATTTGATAATGGGCT	hsa-miR-519d-5p	hsa-miR-125a-5p	hsa-miR-224-3p	hsa-miR-502-3p	hsa-miR-125b-5p
hsa_circRNA_103381	hsa_circ_0001305	circBase	-6.41687	-7.72343	2.47351	up	0.377358	0.228928	-6.41687	-7.72343	0.377358	0.228928	false	ASCRP3012868	chr3	+	50145502	50145737	exonic	NM_005778	RBM5	TTATCAACAACAAGCTGGAGGATTGGAATCTGATGCATCATCTGCATCAGTCTCAAAGTG	hsa-miR-10b-3p	hsa-miR-141-5p	hsa-miR-200c-3p	hsa-miR-548a-3p	hsa-miR-631
hsa_circRNA_402583		25242744	-3.97432	-6.52197	5.84682	up	0.623931	0.22129	-3.97432	-6.52197	0.623931	0.22129	false	ASCRP3010181	chr20	+	37529223	37531435	exonic	NM_015568	PPP1R16B	GTGCCACACTGTGGGGCCGACTTGCTTGCTGTCAACTCGGATGGGAACATGCCATATGAC	hsa-miR-939-3p	hsa-miR-4774-5p	hsa-miR-4701-3p	hsa-miR-3681-5p	hsa-miR-6736-5p
hsa_circRNA_035376	hsa_circ_0035376	circBase	-5.10609	-7.93273	7.09424	up	0.227378	0.06962	-5.10609	-7.93273	0.227378	0.06962	false	ASCRP3012901	chr15	+	55611132	55634000	exonic	NM_004855	PIGB	TTATTTATCCAGTTTTACCATTCTGTATGGTGTTCTGTGGACTGTTCTGCGCCTGCTCCA	hsa-miR-302d-3p	hsa-miR-5187-5p	hsa-miR-372-3p	hsa-miR-548az-5p	hsa-miR-6791-3p
hsa_circRNA_089761	hsa_circ_0089761	circBase	0.996511	-0.595709	3.01513	up	0.0415807	0.0326941	0.996511	-0.595709	0.0415807	0.0326941	false	ASCRP3010807	chrM	-	7586	15888	exonic	uc022bqs.1	JA760602	TACTTGCGCTGCATGTGCCATAGGCCCATTTGAGTATTTTGTTTTCAATTAGGGAGATAG	hsa-miR-3529-3p	hsa-miR-6891-3p	hsa-miR-554	hsa-miR-5196-3p	hsa-miR-384
hsa_circRNA_101818	hsa_circ_0039444	circBase	-6.62162	-8.03842	2.66992	up	0.256274	0.13465	-6.62162	-8.03842	0.256274	0.13465	false	ASCRP3011859	chr16	+	56492459	56496546	exonic	NM_018233	OGFOD1	TGACCTGGAATCAACCATTGACATGTCCTGTGCTAAATATGAATTCACTGTCTGATGATT	hsa-miR-361-5p	hsa-miR-758-5p	hsa-miR-585-5p	hsa-miR-223-3p	hsa-miR-96-5p
hsa_circRNA_004939	hsa_circ_0004939	circBase	4.13563	2.97576	2.23437	up	0.288743	0.287876	4.13563	2.97576	0.288743	0.287876	false	ASCRP3009808	chr16	+	27345636	27351594	sense overlapping	NM_000418	IL4R	GGTGGCAAGCTCTGGGAAGCCTCTTCTCCCACTGCATCTGTGATCTCTCCTGAAATGTAG	hsa-miR-1273h-5p	hsa-miR-3192-5p	hsa-miR-661	hsa-miR-7851-3p	hsa-miR-1285-3p
hsa_circRNA_402113		25242744	-4.51266	-5.60506	2.13228	up	0.410829	0.584508	-4.51266	-5.60506	0.410829	0.584508	false	ASCRP3012808	chr19	-	46324641	46327133	exonic	NM_004819	SYMPK	TTACACAACATTGACTCCGTGAAGTGCGACATGAAATCCATCATCAAAGATCCGAGGAAT	hsa-miR-3619-5p	hsa-miR-4530	hsa-miR-6754-3p	hsa-miR-4685-5p	hsa-miR-761
hsa_circRNA_069234	hsa_circ_0069234	circBase	-4.41821	-9.44889	32.6878	up	0.856044	0.189928	-4.41821	-9.44889	0.856044	0.189928	false	ASCRP3010618	chr4	-	15937192	15938275	exonic	NM_005130	FGFBP1	TAATAAAACTCTGGGTGTTTTTCAGAAATACATTCAAGTGAACGCCCAGCTGCAGCCATG	hsa-miR-6783-3p	hsa-miR-29b-1-5p	hsa-miR-6824-3p	hsa-miR-767-3p	hsa-miR-9-5p
hsa_circRNA_006607	hsa_circ_0006607	circBase	-5.7879	-6.82757	2.05575	up	0.496209	0.361023	-5.7879	-6.82757	0.496209	0.361023	false	ASCRP3006447	chr13	+	46090277	46104915	exonic	NM_031431	COG3	CTGAAGACATCCAGATCATTGCCTGTCCATCTATGGAACAGACTCAGATTGATGGACAAC	hsa-miR-4680-5p	hsa-miR-513a-5p	hsa-miR-5706	hsa-miR-6782-3p	hsa-miR-4692
hsa_circRNA_406698		25070500	-1.4463	-2.45373	2.01032	up	0.0771462	0.0587465	-1.4463	-2.45373	0.0771462	0.0587465	false	ASCRP3007536	chr5	+	151306734	151327356	intergenic			GAAGAATCTCATCTTGTATAAAGACAGACCAAGGGGTGCTGAGTGTGTGTTGCTGTTCAT	hsa-miR-3916	hsa-miR-6873-5p	hsa-miR-4644	hsa-miR-5584-5p	hsa-miR-1183
hsa_circRNA_104044	hsa_circ_0075447	circBase	-4.81157	-6.20425	2.62565	up	0.101211	0.140085	-4.81157	-6.20425	0.101211	0.140085	false	ASCRP3008569	chr6	-	1726649	1742820	exonic	NM_001500	GMDS	GATCTCAAGTACTACCGGCCAACTGAAGTGGCTATGTGGTTGATGTTGCAGAATGATGAG	hsa-miR-188-3p	hsa-miR-335-3p	hsa-miR-580-5p	hsa-miR-659-5p	hsa-miR-139-5p
hsa_circRNA_405059		25070500	-6.5787	-9.23295	6.29519	up	0.848522	0.359577	-6.5787	-9.23295	0.848522	0.359577	false	ASCRP3012448	chr12	-	107443548	107466832	intronic	ENST00000008527	CRY1	TGGCTGATTTGGTTGTCCTAGACCAAACACCAGAATTTACATTGACACTGAGGTTACACT	hsa-miR-3145-3p	hsa-miR-3121-3p	hsa-miR-619-5p	hsa-miR-1277-5p	hsa-miR-6760-5p
hsa_circRNA_015164	hsa_circ_0015164	circBase	-5.83641	-6.90494	2.09729	up	0.609694	0.511853	-5.83641	-6.90494	0.609694	0.511853	false	ASCRP3006301	chr1	-	169446392	169446995	exonic	NM_006996	SLC19A2	CTCTAAATATGGAGGAGCCTCCCGTGGAGGAACCGGTCTTCAATGAAATTTATCCAGTAT	hsa-miR-1183	hsa-miR-6768-5p	hsa-miR-4252	hsa-miR-3929	hsa-let-7b-5p
hsa_circRNA_001038	hsa_circ_0000453	circBase	-0.879112	-1.96952	2.12935	up	0.139373	0.160364	-0.879112	-1.96952	0.139373	0.160364	false	ASCRP3001656	chr12	-	122495211	122495481	antisense	NM_020993	BCL7A	ACTTCTTCCCTCATCAGACCATTCTCTTCCTCACCCACCAGGCCTGGACACCCCCTGAAG	hsa-miR-766-5p	hsa-miR-382-5p	hsa-miR-588	hsa-miR-586	hsa-miR-29b-2-5p
hsa_circRNA_105018	hsa_circ_0004957	circBase	4.38233	3.13162	2.37958	up	0.296713	0.309647	4.38233	3.13162	0.296713	0.309647	false	ASCRP3009123	chrX	-	100275475	100276304	exonic	NM_024917	TRMT2B	GCCTTCAATGTACCATGACCCGTTGCAGCCATCAGCAGTCTCCCTATCAGCTTCTGTTTG	hsa-miR-518c-5p	hsa-miR-508-5p	hsa-miR-498	hsa-miR-23b-5p	hsa-miR-22-5p
hsa_circRNA_404768		25070500	3.69982	2.23145	2.7671	up	0.224821	0.236348	3.69982	2.23145	0.224821	0.236348	false	ASCRP3007608	chr10	+	70411602	70432802	exonic	NM_030625	TET1	GAAGCCCAAGCCCCAGAAGATTTAGAATTGATCCAAGCTCTCCCTTACATATCGAGTTAT	hsa-miR-4446-5p	hsa-miR-26a-2-3p	hsa-miR-1248	hsa-miR-103a-2-5p	hsa-miR-6815-3p
hsa_circRNA_404432		25070500	-1.41986	-2.47281	2.07477	up	0.186635	0.25685	-1.41986	-2.47281	0.186635	0.25685	false	ASCRP3011425	chr1	+	10204997	10211619	exonic	NM_006048	UBE4B	TCCTCTCTCCACCAAGTTGTTGGTACCTTCCCTGATGAAGTTTTATACAGAACTGTAGAA	hsa-miR-499a-3p	hsa-miR-450a-2-3p	hsa-miR-499b-3p	hsa-miR-6731-5p	hsa-miR-8089
hsa_circRNA_100552	hsa_circ_0008826	circBase	-4.62181	-5.66473	2.06039	up	0.469851	0.371751	-4.62181	-5.66473	0.469851	0.371751	false	ASCRP3013430	chr10	+	12136071	12162266	exonic	NM_018706	DHTKD1	TTTGAAAAGCAGCTGGCCTGCAAGGGAAGCTTGTGGGCTGTGCCATCATCCATGTCAATG	hsa-miR-136-5p	hsa-miR-194-3p	hsa-miR-660-3p	hsa-miR-423-5p	hsa-miR-654-5p
hsa_circRNA_092589	hsa_circ_0001915	circBase	-5.89431	-7.38353	2.80737	up	0.434443	0.288429	-5.89431	-7.38353	0.434443	0.288429	false	ASCRP3002401	chrX	-	40988349	40990765	antisense	NM_001039590	USP9X	AGTCAGTATGTGGAAATGCAGCTTCTAAAAGCACTTCTAATTCCCCTTTCGGCAAAACTG	hsa-miR-1303	hsa-miR-6843-3p	hsa-miR-660-3p	hsa-miR-3145-3p	hsa-miR-6778-3p
hsa_circRNA_403063		25242744	-6.95632	-8.53259	2.98197	up	0.283011	0.118999	-6.95632	-8.53259	0.283011	0.118999	false	ASCRP3012691	chr3	+	196541321	196545027	exonic	NM_002577	PAK2	TGTTAAGCTCATTACCTGGTAGGAGATGAATTGTTTGTGGTCATGGAATACCTTGCTGGG	hsa-miR-4495	hsa-miR-3607-3p	hsa-miR-548n	hsa-miR-424-5p	hsa-miR-6737-3p
hsa_circRNA_406877		25070500	-4.35187	-5.40909	2.08092	up	0.561707	0.459971	-4.35187	-5.40909	0.561707	0.459971	false	ASCRP3012623	chr6	-	151116656	151119791	antisense	NM_001029884	PLEKHG1	TGTCTTTCACAATGTTTTCCTAGACTGCCAAAGAAACGAGAACATGCTCTTCCACCATTG	hsa-miR-665	hsa-miR-3613-3p	hsa-miR-1285-3p	hsa-miR-1827	hsa-miR-3135a
hsa_circRNA_020169	hsa_circ_0020169	circBase	-6.61699	-7.66593	2.06901	up	0.445849	0.260494	-6.61699	-7.66593	0.445849	0.260494	false	ASCRP3000128	chr10	-	120927214	120936665	exonic	uc001lec.3	PRDX3	AAACATATTTTAAAACATTTGCATTTTACCACCAGTTGCCCGACATGTGAGTGCCATTCC	hsa-miR-548e-5p	hsa-miR-205-3p	hsa-miR-548o-5p	hsa-miR-548am-5p	hsa-miR-548c-5p
hsa_circRNA_092442	hsa_circ_0000776	circBase	-6.57082	-8.03006	2.74964	up	0.434117	0.215155	-6.57082	-8.03006	0.434117	0.215155	false	ASCRP3007753	chr17	+	45403591	45422464	exonic	NM_152347	EFCAB13	GAATTAAGTGTTTGGAGAGGCTTATGCGGTACCTGATTCATCCAGCAAATTAAGACCTGC	hsa-miR-548aj-5p	hsa-miR-548g-5p	hsa-miR-548x-5p	hsa-miR-4659b-3p	hsa-miR-3678-3p
hsa_circRNA_100382	hsa_circ_0007277	circBase	-6.44745	-7.64062	2.28656	up	0.30497	0.178611	-6.44745	-7.64062	0.30497	0.178611	false	ASCRP3006419	chr1	+	168032858	168037701	exonic	NM_018442	DCAF6	CTCTTTCATGTTGAGGATGTTGGCTTCACTTAATCATATCCGAGCTGACGCTCTGCTGTT	hsa-miR-576-3p	hsa-miR-135a-5p	hsa-miR-105-5p	hsa-miR-485-5p	hsa-miR-34b-5p
hsa_circRNA_104185	hsa_circ_0005771	circBase	-6.20962	-7.28572	2.10832	up	0.225936	0.196916	-6.20962	-7.28572	0.225936	0.196916	false	ASCRP3005779	chr6	-	128385902	128388937	exonic	NM_002844	PTPRK	CTAAAACCCAGTGCGTACGCATTGCTACAAAAGTGCTTATCAGATTGTTGTGGAAGAACT	hsa-miR-490-3p	hsa-miR-128-3p	hsa-miR-659-3p	hsa-miR-873-5p	hsa-miR-486-3p

## Sheet: hypo_tumor_vs_normal
(hypo) tumor_vs_normal: fold-change <= 1/2.0
# Column A: circRNA_ID, circRNA accession number
# Column B: Alias, The alias name of circRNA
# Column C: Source, The source of the circRNA, including circBase and scientific publications
# Column D: Mean m6A circRNA methylation quantity for all tumor samples
# Column E: Mean m6A circRNA methylation quantity for all normal samples
# Column F: Fold-change, Fold change by comparing m6A circRNA methylation quantity between all tumor and normal samples
# Column G: Regulation, up(hyper) or down(hypo) regulation by comparing m6A circRNA methylation quantity between all tumor and normal samples
# Column H: The mean percentage of m6A circRNA methylation (%Modified) for all tumor samples
# Column I: The mean percentage of m6A circRNA methylation (%Modified) for all normal samples
# Column J ~ M: Quantity or % m6A of samples
# Column N ~ X: Annotations of gene
circRNA_ID	Alias	source	tumor(mean)	normal(mean)	Foldchange	Regulation	tumor(Mean % m6A)	normal(Mean % m6A)	tumor(IP,Normalized)	normal(IP,Normalized)	tumor(% m6A)	normal(% m6A)	type	probeID	chrom	strand	txStart	txEnd	circRNA_type	best_transcript	GeneSymbol	Sequence	miRNAs
hsa_circRNA_402481		25242744	-8.86476	-7.73242	0.456175	down	0.113595	0.192933	-8.86476	-7.73242	0.113595	0.192933	false	ASCRP3012694	chr2	-	224629929	224642586	exonic	NR_110905	AP1S3	TGTTACAGGAGATACATTTCATATTGCTCTTCAGTCGACAAGGGAAATTACGGCTACAGA	hsa-miR-4778-3p	hsa-miR-8085	hsa-miR-6731-5p	hsa-miR-3120-3p	hsa-miR-2355-3p
hsa_circRNA_001352	hsa_circ_0001352	circBase	-9.4384	-7.25407	0.220014	down	0.036638	0.153287	-9.4384	-7.25407	0.036638	0.153287	false	ASCRP3011621	chr3	+	155615715	155640091	exonic	NM_003875	GMPS	TCTGCAAGTGTTAAAAAGTGCTATTATCATCTCTGGAGGACCTAATTCTGTGTATGCTGA	hsa-miR-942-5p	hsa-miR-5690	hsa-miR-3140-5p	hsa-miR-452-3p	hsa-miR-548l
hsa_circRNA_021881	hsa_circ_0021881	circBase	-9.26435	-7.51771	0.297995	down	0.119172	0.327988	-9.26435	-7.51771	0.119172	0.327988	false	ASCRP3013359	chr11	-	46698631	46717706	sense overlapping	NM_004308	ARHGAP1	TTTCAATAAAAATGTTGATGCAAGTTTCTCTTAAGGTTCTGCAGGGCAAGGCTGTCTGGG	hsa-miR-619-5p	hsa-miR-1303	hsa-miR-5001-5p	hsa-miR-328-5p	hsa-miR-4763-3p
hsa_circRNA_405903		25070500	-7.89327	-6.21922	0.313371	down	0.3189	0.463763	-7.89327	-6.21922	0.3189	0.463763	false	ASCRP3007557	chr2	+	68794472	68805135	exonic	uc002seq.1	APLF	GAAGAGAAGGAAGATGTGGAAGAGCTTTTGAAAGAAGCAAAAAGGAAGAATCCCCAGCAC	hsa-miR-335-3p	hsa-miR-6515-3p	hsa-miR-6875-3p	hsa-miR-1299	hsa-miR-6891-3p
hsa_circRNA_404641		25070500	-7.38205	-5.20145	0.220584	down	0.195592	0.265283	-7.38205	-5.20145	0.195592	0.265283	false	ASCRP3010085	chr1	+	203689676	203693116	exonic	NM_001684	ATP2B4	GTCTCTTCATTGGGATTGGAGAACTTCTGTGGGGCCAGGGCATCGCAGGCACAGATGTAG	hsa-miR-383-5p	hsa-miR-22-5p	hsa-miR-4709-3p	hsa-miR-3188	hsa-miR-4438
hsa_circRNA_015428	hsa_circ_0015428	circBase	-8.66388	-7.01149	0.318114	down	0.159569	0.307937	-8.66388	-7.01149	0.159569	0.307937	false	ASCRP3001781	chr1	-	179087721	179089409	exonic	NM_005158	ABL2	AGAATTTCATCCATAGGAAGATACCATGGAGGTAGAAGAATTCCTGAAAGAAGCTGCAGT	hsa-miR-4704-3p	hsa-miR-103a-2-5p	hsa-miR-509-5p	hsa-miR-509-3-5p	hsa-miR-4418
hsa_circRNA_102662	hsa_circ_0053441	circBase	-8.07068	-6.71133	0.389756	down	0.0828381	0.198623	-8.07068	-6.71133	0.0828381	0.198623	false	ASCRP3010428	chr2	+	32602655	32620661	exonic	NM_016252	BIRC6	GTTGGGAACCTACTGATGAACCTTGCTAAACCAGGTGGACAGGTGAAATGTCAGTATATC	hsa-miR-379-3p	hsa-miR-411-3p	hsa-miR-380-3p	hsa-let-7e-5p	hsa-miR-183-5p
hsa_circRNA_059536	hsa_circ_0059536	circBase	-9.39466	-7.91169	0.357752	down	0.0331995	0.178915	-9.39466	-7.91169	0.0331995	0.178915	false	ASCRP3013320	chr20	+	18505578	18511447	exonic	NM_006363	SEC23B	TTTAATGGAGATTTCCGAATGGCATTTGGTGCTACTTTGGACGTAAAGGATATGTTGGGC	hsa-miR-1273e	hsa-miR-4713-5p	hsa-miR-4635	hsa-miR-636	hsa-miR-515-5p
hsa_circRNA_027234	hsa_circ_0027234	circBase	-9.7162	-5.93063	0.0725156	down	0.157895	0.690432	-9.7162	-5.93063	0.157895	0.690432	false	ASCRP3002798	chr12	-	57640586	57641981	exonic	NM_145064	STAC3	ATCATGGCAAACAAGGAACGGAAGAAGGGACAGGCAGATAAGAAAAATCCACCTGGTTTC	hsa-miR-7161-3p	hsa-miR-6748-3p	hsa-miR-6514-3p	hsa-miR-7114-5p	hsa-miR-5088-3p
hsa_circRNA_101752	hsa_circ_0038436	circBase	-9.59978	-7.56383	0.243848	down	0.042297	0.159946	-9.59978	-7.56383	0.042297	0.159946	false	ASCRP3011218	chr16	-	21490762	21498937	exonic	uc002dja.3	LOC100271836	TCAGCAACCAGAAAATAAGCTGATTGACTTGATGCACAACATCACAAAGGCGATTTTTGA	hsa-miR-499a-3p	hsa-miR-589-5p	hsa-miR-518c-5p	hsa-miR-616-5p	hsa-miR-548b-3p
hsa_circRNA_103208	hsa_circ_0063019	circBase	-7.85664	-6.82707	0.489855	down	0.126412	0.185726	-7.85664	-6.82707	0.126412	0.185726	false	ASCRP3009544	chr22	-	34157357	34252790	exonic	NM_004737	LARGE	GGATTTACCTGTTTTCTGGGAGCTTCGAAGAACCTACATTAAGAAACGCATTCAGATGCA	hsa-miR-657	hsa-miR-619-5p	hsa-miR-125a-3p	hsa-miR-552-3p	hsa-miR-605-5p
hsa_circRNA_000501	hsa_circ_0000501	circBase	-8.47567	-7.39261	0.472025	down	0.258393	0.560318	-8.47567	-7.39261	0.258393	0.560318	false	ASCRP3012757	chr13	+	103504467	103528264	sense overlapping	NM_000123	ERCC5	TTAAAAAATATATATTAGCATTTGGTTAAACCAAGCACTTAAAGGAGTCCGGGATCGCCA	hsa-miR-1277-5p	hsa-miR-4739	hsa-miR-3145-3p	hsa-miR-3171	hsa-miR-3121-3p
hsa_circRNA_407201		25070500	-7.66533	-6.49739	0.445055	down	0.337015	0.516311	-7.66533	-6.49739	0.337015	0.516311	false	ASCRP3010443	chr9	-	97887367	97897784	exonic	NM_000136	FANCC	GTTTACGCAGTGCTTTGTAGAAGCTCTGGAGAAAGCAAGCAAGCAGGAAGAAGATTTCTC	hsa-miR-1827	hsa-miR-3622b-3p	hsa-miR-3622a-3p	hsa-miR-18b-5p	hsa-miR-619-3p
hsa_circRNA_042992	hsa_circ_0042992	circBase	-9.08038	-8.0712	0.496828	down	0.0226663	0.0493172	-9.08038	-8.0712	0.0226663	0.0493172	false	ASCRP3012274	chr17	+	30354787	30358477	exonic	NM_052888	LRRC37B	TGGAACATTTCAGGCCTGGCACGGAATGCAGTTTTTACACAACTTAATTCTCAGTGAAAA	hsa-miR-6854-5p	hsa-miR-607	hsa-miR-200b-3p	hsa-miR-4650-5p	hsa-miR-6807-3p
hsa_circRNA_002314	hsa_circ_0002314	circBase	-9.55976	-7.24846	0.201479	down	0.0849587	0.189172	-9.55976	-7.24846	0.0849587	0.189172	false	ASCRP3012944	chr4	-	121732524	121742500	exonic	NM_018699	PRDM5	TTCAGCATCAAGCCTACAGGAACATAGAAAGGAAGGAGAAAACATTTTCTATTTGGCAGT	hsa-miR-6875-3p	hsa-miR-4677-5p	hsa-miR-3605-3p	hsa-miR-6791-3p	hsa-miR-5584-3p
hsa_circRNA_000756	hsa_circ_0000756	circBase	-9.26567	-7.81991	0.367097	down	0.164745	0.344016	-9.26567	-7.81991	0.164745	0.344016	false	ASCRP3006068	chr17	+	29170930	29196664	exonic	NM_024857	ATAD5	CTCACAAAAACCCTGTTTTTTTAATAGCTACTACATAGGCAAGTCACCAAGATTCTGTTA	hsa-miR-1305	hsa-miR-29b-2-5p	hsa-miR-5584-3p	hsa-miR-29b-1-5p	hsa-miR-329-5p
hsa_circRNA_104641	hsa_circ_0084677	circBase	-8.80314	-7.57116	0.425732	down	0.100387	0.187426	-8.80314	-7.57116	0.100387	0.187426	false	ASCRP3006973	chr8	+	68030482	68044315	exonic	NM_024790	CSPP1	CTTCCAAACAGTCACTTCAGTCTTACCAAGAGGCTTTGCAGCAGCAGGATTGCACCTCTG	hsa-miR-499a-5p	hsa-miR-551b-5p	hsa-miR-542-3p	hsa-miR-382-3p	hsa-miR-573
hsa_circRNA_101418	hsa_circ_0032825	circBase	-8.08692	-6.96674	0.460038	down	0.331154	0.407108	-8.08692	-6.96674	0.331154	0.407108	false	ASCRP3000625	chr14	-	81297486	81307112	exonic	NM_152446	CEP128	AAGCACATTTGGCATCACAAGTAGAGGCACTAAAGAAACAAGAAGCTAAAGCAGATGAGC	hsa-miR-204-5p	hsa-miR-211-5p	hsa-miR-511-5p	hsa-miR-30d-3p	hsa-miR-382-5p
hsa_circRNA_100602	hsa_circ_0005368	circBase	-9.71961	-7.25691	0.181406	down	0.157823	0.654085	-9.71961	-7.25691	0.157823	0.654085	false	ASCRP3010441	chr10	+	69902696	69909868	exonic	NM_032578	MYPN	GTTTACAAAGGTGGTACTGTGAAGGCAAGGAGCTTGAAAATTCCCCAGATATTCACATCG	hsa-miR-298	hsa-miR-656-5p	hsa-miR-432-3p	hsa-miR-766-5p	hsa-miR-92a-2-5p
hsa_circRNA_103004	hsa_circ_0006612	circBase	-8.8667	-7.38694	0.358549	down	0.177823	0.383927	-8.8667	-7.38694	0.177823	0.383927	false	ASCRP3005762	chr20	+	18523662	18535034	exonic	NM_006363	SEC23B	CGTTACATCAACACGGAGCATGGAGGCAGTCAGTTGGGCAGATGTACAGAGTCAGCTCAG	hsa-miR-651-3p	hsa-miR-193a-5p	hsa-miR-636	hsa-miR-762	hsa-miR-433-3p
hsa_circRNA_104926	hsa_circ_0088694	circBase	-7.75316	-6.04703	0.306481	down	0.408497	0.690749	-7.75316	-6.04703	0.408497	0.690749	false	ASCRP3005722	chr9	+	130438082	130439032	exonic	NM_003165	STXBP1	CGTCACCGATGACCTGGCCATGGGCACAGATGCTGAGGGAGAGAAGATCAAGGACCCTAT	hsa-miR-628-5p	hsa-miR-372-3p	hsa-miR-373-3p	hsa-miR-302c-3p	hsa-miR-512-3p
hsa_circRNA_002793	hsa_circ_0002793	circBase	-9.41225	-7.9684	0.367584	down	0.0804737	0.161727	-9.41225	-7.9684	0.0804737	0.161727	false	ASCRP3009576	chr14	+	96986391	96994343	exonic	NM_032632	PAPOLA	GGCATTCGTACCAGTTATTAAACTCTGTTTTGATGGGATAGAGTCCAGTTACAACACAGG	hsa-miR-4778-3p	hsa-miR-186-3p	hsa-miR-6515-3p	hsa-miR-877-3p	hsa-miR-519d-5p
hsa_circRNA_404486		25070500	-9.68763	-7.81215	0.272536	down	0.230113	0.548639	-9.68763	-7.81215	0.230113	0.548639	false	ASCRP3012960	chr1	+	40980186	40981590	sense overlapping	NM_022774	EXO5	TTCATCATGATTGCCTGAGAAGACAGATGCTCATCATGGCTGGAATGAAGGGCCCTTCTA	hsa-miR-212-5p	hsa-miR-6881-3p	hsa-miR-1236-3p	hsa-miR-4682	hsa-miR-6740-3p
hsa_circRNA_102772	hsa_circ_0004964	circBase	-8.97151	-7.9621	0.496747	down	0.0720959	0.130529	-8.97151	-7.9621	0.0720959	0.130529	false	ASCRP3001096	chr2	+	85270686	85276771	exonic	NM_020122	KCMF1	ACAGAATTCCCAGTTTCTTTTAACAAGATTTGTCCAATATGTGCAGCGTTACCTGGAGGC	hsa-miR-204-3p	hsa-miR-137	hsa-miR-21-3p	hsa-miR-135a-5p	hsa-miR-135b-5p
hsa_circRNA_404761		25070500	-8.29731	-6.1687	0.228677	down	0.327634	0.45862	-8.29731	-6.1687	0.327634	0.45862	false	ASCRP3000924	chr10	+	69881194	69882097	exonic	NM_032578	MYPN	AATTCCACCACCTCAAGTAAGCATGCAAGACGACAGCATAGAAGCTTCTACTTCCATATC	hsa-miR-3156-5p	hsa-miR-2682-3p	hsa-miR-6868-5p	hsa-miR-5089-5p	hsa-miR-6829-3p
hsa_circRNA_101653	hsa_circ_0037002	circBase	-9.76392	-5.64759	0.0576581	down	0.169431	0.47976	-9.76392	-5.64759	0.169431	0.47976	false	ASCRP3006963	chr15	+	93543741	93558139	exonic	NM_001271	CHD2	CTTCAGTAATGCAGGCCAAATTAAAGAAGCGGAAGCCTCGGGTAAAGAAGGAAAACAAAG	hsa-miR-130b-5p	hsa-miR-627-3p	hsa-miR-661	hsa-miR-877-3p	hsa-miR-612
hsa_circRNA_029412	hsa_circ_0029412	circBase	-9.87687	-7.08164	0.144063	down	0.302041	0.545487	-9.87687	-7.08164	0.302041	0.545487	false	ASCRP3008351	chr12	-	129563078	130185243	exonic	NM_133448	TMEM132D	GAGGCCAAAACAGTGACGGAAGGTCGAGGGATCCTTGAGAGCATCCAGAGGTTTTCCTTG	hsa-miR-4268	hsa-miR-5001-5p	hsa-miR-6783-3p	hsa-miR-6807-5p	hsa-miR-4793-3p
hsa_circRNA_038439	hsa_circ_0038439	circBase	-9.64183	-7.0464	0.165461	down	0.0657596	0.353261	-9.64183	-7.0464	0.0657596	0.353261	false	ASCRP3012418	chr16	+	21629185	21629395	exonic	NM_016025	METTL9	TGGCAGCTTCAGAAAAAGAAATACAGGTTGCTAGGAAGAGGCTCAATGTTTGTGTTTTCA	hsa-miR-6820-3p	hsa-miR-5009-3p	hsa-miR-6505-3p	hsa-miR-5590-5p	hsa-miR-5088-5p
hsa_circRNA_102172	hsa_circ_0002862	circBase	-9.66388	-7.83859	0.282186	down	0.0915134	0.179242	-9.66388	-7.83859	0.0915134	0.179242	false	ASCRP3012031	chr17	-	62587201	62602758	exonic	NM_022739	SMURF2	TGCAAACTCGGGCCAAATGACAATGATACAGTTAGAGGACAGATAGTAGTACTCTGTGCA	hsa-miR-539-5p	hsa-let-7f-2-3p	hsa-miR-216a-3p	hsa-miR-578	hsa-miR-587
hsa_circRNA_401785		25242744	-9.76209	-7.45799	0.202487	down	0.179602	0.482268	-9.76209	-7.45799	0.179602	0.482268	false	ASCRP3007056	chr17	-	35928892	35936516	exonic	NM_007247	SYNRG	CTTCTTCAAAAACAAGTAACTCCCAGCATGGAAACAGGTGTGGGAGTATTTCCCTCACAG	hsa-miR-4656	hsa-miR-1587	hsa-miR-3620-5p	hsa-miR-3612	hsa-miR-4646-5p
hsa_circRNA_103630	hsa_circ_0069570	circBase	-9.6374	-6.8984	0.149789	down	0.0845298	0.448419	-9.6374	-6.8984	0.0845298	0.448419	false	ASCRP3000223	chr4	-	41145003	41145159	exonic	NM_004307	APBB2	AAAGCTCCTGTGAAAAGCTGAGGCTGACAATAATTTAAGCAAAATCAGGTTGGAGTTGCT	hsa-miR-208a-5p	hsa-miR-545-3p	hsa-miR-612	hsa-miR-545-5p	hsa-miR-212-5p
hsa_circRNA_407089		25070500	-7.66106	-6.5102	0.450357	down	0.262311	0.451114	-7.66106	-6.5102	0.262311	0.451114	false	ASCRP3007231	chr8	-	75156763	75157410	exonic	NM_020647	JPH1	CTTTGGAAAAAGAAGCCAATTCAGCCCTGATTACGTCAAACAGAGATTTCAGGAAGGTGT	hsa-miR-6855-5p	hsa-miR-9-5p	hsa-miR-6752-5p	hsa-miR-6751-5p	hsa-miR-637
hsa_circRNA_000327	hsa_circ_0000327	circBase	-9.69889	-6.93321	0.147044	down	0.142091	0.515394	-9.69889	-6.93321	0.142091	0.515394	false	ASCRP3007560	chr11	-	65307715	65307853	exonic	NM_021070	LTBP3	GAAGAGATGGACGTGGACGAGTGCCTGGACGAGTCCAACTGCCGGAACGGAGTGTGTGAG	hsa-miR-4269	hsa-miR-6715b-5p	hsa-miR-6722-3p	hsa-miR-6746-3p	hsa-miR-8052
hsa_circRNA_401016		25242744	-9.10723	-7.7147	0.380894	down	0.227234	0.218778	-9.10723	-7.7147	0.227234	0.218778	false	ASCRP3013155	chr12	-	99166819	99194903	exonic	NM_020140	ANKS1B	TTGAAGTCTAATCACCACTACTGTCATGTGTTTACTGCCTTTGATGTGACAGGAGACTGG	hsa-miR-329-5p	hsa-miR-3617-3p	hsa-miR-6507-5p	hsa-miR-1285-3p	hsa-miR-1248
hsa_circRNA_088439	hsa_circ_0088439	circBase	-7.683	-6.47439	0.432685	down	0.245658	0.40117	-7.683	-6.47439	0.245658	0.40117	false	ASCRP3000066	chr9	-	126212971	126641300	exonic	NM_020946	DENND1A	AAAAGAGGTGAAAAACCGCTTGAAGCAAAAGGCAGAATCCAGAGACCACATTTGAAGTAT	hsa-miR-506-5p	hsa-miR-6890-5p	hsa-miR-6820-5p	hsa-miR-4716-5p	hsa-miR-5579-3p
hsa_circRNA_405152		25070500	-9.69234	-8.17103	0.34837	down	0.171772	0.362675	-9.69234	-8.17103	0.171772	0.362675	false	ASCRP3001770	chr13	-	52715155	52719026	exonic	NM_002498	NEK3	AGAATCAGGATAGCTTTGGGAAATGAAGCAAGCACAGTGTTTCAGGCAAATAGTTGGAAA	hsa-miR-4686	hsa-miR-1-5p	hsa-miR-6717-5p	hsa-miR-3681-5p	hsa-miR-1273e
hsa_circRNA_100160	hsa_circ_0011536	circBase	-7.9578	-6.7136	0.42214	down	0.113811	0.161508	-7.9578	-6.7136	0.113811	0.161508	false	ASCRP3003850	chr1	+	35824525	35827390	exonic	NM_005095	ZMYM4	CACAGCAGGGACTACTAGACAAAATAAAAGATGAACCTGACAATGCTCAAGTGGTGGTAT	hsa-miR-193b-5p	hsa-miR-518a-5p	hsa-miR-527	hsa-miR-1264	hsa-miR-584-3p
hsa_circRNA_000639	hsa_circ_0000844	circBase	-7.89838	-6.54562	0.391542	down	0.415905	0.502057	-7.89838	-6.54562	0.415905	0.502057	false	ASCRP3008222	chr18	+	42269709	42269921	intronic	ENST00000282030	SETBP1	GAGCAGGTGGGTATGGAGCAGCAGGGAAGATCATCCATTTGGGAATGTAGAGGGAGAAAG	hsa-miR-26b-3p	hsa-miR-19b-1-5p	hsa-miR-890	hsa-miR-629-3p	hsa-miR-19b-2-5p
hsa_circRNA_102013	hsa_circ_0003481	circBase	-6.91313	-5.38486	0.346693	down	0.39052	0.494329	-6.91313	-5.38486	0.39052	0.494329	false	ASCRP3000253	chr17	-	27248705	27251320	exonic	NM_020889	PHF12	AAAGTCTGCTTCACGTGTAACAGAAACGAGAGCAGAAAAAGGAGCTGGGTCATGTCAATG	hsa-miR-92a-2-5p	hsa-miR-149-5p	hsa-miR-125b-2-3p	hsa-miR-1468-5p	hsa-miR-143-5p
hsa_circRNA_100869	hsa_circ_0023276	circBase	-9.26948	-7.14257	0.228948	down	0.0995844	0.39945	-9.26948	-7.14257	0.0995844	0.39945	false	ASCRP3006770	chr11	-	68571467	68575106	exonic	NM_001876	CPT1A	CTGTCAAAGACACTGTGAACAGGCAACTGCATGTCCAGCCAGACGAAGAACGTGGTCAGC	hsa-miR-650	hsa-miR-497-5p	hsa-miR-638	hsa-miR-15b-5p	hsa-miR-885-3p
hsa_circRNA_103438	hsa_circ_0066875	circBase	-9.60188	-7.96794	0.322207	down	0.0461847	0.0865542	-9.60188	-7.96794	0.0461847	0.0865542	false	ASCRP3010659	chr3	+	119222378	119232566	exonic	NM_016589	TIMMDC1	TAATTGGAGCCTTGCTGGGCAATCTGCACATCGTGCTGCCACACGAGGCTTCATTCGTTA	hsa-miR-766-3p	hsa-miR-506-5p	hsa-miR-181b-5p	hsa-miR-181d-5p	hsa-miR-181a-5p
hsa_circRNA_403789		25242744	-9.67484	-7.56393	0.2315	down	0.103695	0.360809	-9.67484	-7.56393	0.103695	0.360809	false	ASCRP3003133	chr7	+	27788136	27809453	exonic	NM_006024	TAX1BP1	ATGTGACCAACTGCAAGCAGAACAAAAGATTCACAATGACATCCTTTCAAGAAGTCCCAT	hsa-miR-5584-3p	hsa-miR-548ba	hsa-miR-548ag	hsa-miR-5587-5p	hsa-miR-570-5p
hsa_circRNA_104111	hsa_circ_0005038	circBase	-8.39537	-6.4848	0.265987	down	0.220815	0.631362	-8.39537	-6.4848	0.220815	0.631362	false	ASCRP3000945	chr6	-	42941740	42942776	exonic	NM_000287	PEX6	AATTGGGCAAGTAGAGATCCTGGAAGGAAGTCCAGAGAAACTGCCCAGAGGTACTTGGAA	hsa-miR-422a	hsa-miR-378a-3p	hsa-miR-516b-3p	hsa-miR-516a-3p	hsa-miR-378d
hsa_circRNA_000107	hsa_circ_0000107	circBase	-9.71254	-7.31147	0.189323	down	0.125196	0.297896	-9.71254	-7.31147	0.125196	0.297896	false	ASCRP3007347	chr1	-	113098489	113159517	exonic	NM_017744	ST7L	GAAACGAATAGAAGGTGCTCTTAATCTGTTACAGTGTACATGGGAAGGCATGACTGTATT	hsa-miR-516b-5p	hsa-miR-146a-3p	hsa-miR-512-3p	hsa-miR-637	hsa-miR-302f
hsa_circRNA_101618	hsa_circ_0000643	circBase	-7.03591	-5.60017	0.369656	down	0.080977	0.228235	-7.03591	-5.60017	0.080977	0.228235	false	ASCRP3010755	chr15	+	80412669	80415142	exonic	NM_019006	ZFAND6	TACCTGAAACAGAAGATGTGCAGGGTGTGCAACTGAGGAACATGGCTCAAGAAACTAATC	hsa-miR-26a-2-3p	hsa-miR-885-5p	hsa-miR-575	hsa-miR-134-5p	hsa-miR-150-3p
hsa_circRNA_005202	hsa_circ_0005202	circBase	-8.35212	-6.5437	0.285503	down	0.17333	0.288833	-8.35212	-6.5437	0.17333	0.288833	false	ASCRP3000707	chr9	-	88190229	88211364	exonic	NM_015239	AGTPBP1	AAGTAACTAGGTATGCAACCACTCATGTATTCGGTTCAGGAAGCATTAAATGCCAGACCA	hsa-miR-4446-5p	hsa-miR-4755-5p	hsa-miR-1184	hsa-miR-4720-5p	hsa-miR-5009-5p
hsa_circRNA_104236	hsa_circ_0078368	circBase	-9.01122	-6.7443	0.207772	down	0.125748	0.328447	-9.01122	-6.7443	0.125748	0.328447	false	ASCRP3001249	chr6	+	155095122	155136950	exonic	NM_014892	SCAF8	ACCAACCTGTTTGAAGAGTTTGGACAGATTGAATCCATTAATTTGTATTCCCTGAATGAC	hsa-miR-526b-5p	hsa-miR-578	hsa-miR-211-5p	hsa-miR-367-5p	hsa-miR-186-3p
hsa_circRNA_088568	hsa_circ_0088568	circBase	-9.73237	-7.99028	0.298936	down	0.144957	0.368044	-9.73237	-7.99028	0.144957	0.368044	false	ASCRP3008777	chr9	+	128061168	128061385	exonic	NM_015635	GAPVD1	GATTGCGAAGCAACAGAGAATCAATTTGGATCGGCTTATCATAACCAGTGATCAGCCTTT	hsa-miR-556-5p	hsa-miR-6807-5p	hsa-miR-5096	hsa-miR-3074-5p	hsa-miR-20a-3p
hsa_circRNA_400584		25242744	-7.84975	-6.02216	0.281734	down	0.139445	0.350755	-7.84975	-6.02216	0.139445	0.350755	false	ASCRP3000534	chr10	+	72604229	72610967	exonic	NM_003901	SGPL1	AAGAAATGTTTTAAGCTCACCAGGAAGATGCCCATTATTGGTCGTAAGAAGGCCTTTGAG	hsa-miR-4685-5p	hsa-miR-761	hsa-miR-5088-5p	hsa-miR-214-3p	hsa-miR-3692-3p
hsa_circRNA_102511	hsa_circ_0050461	circBase	-6.53712	-5.11261	0.372545	down	0.253258	0.549047	-6.53712	-5.11261	0.253258	0.549047	false	ASCRP3001848	chr19	+	34699833	34706566	exonic	NM_015578	LSM14A	AGAGACAAGTAGCTGGAAGCTCTTTGACATCCTTTGGAACAGAAACATCAAACAGTGGTA	hsa-miR-629-3p	hsa-miR-555	hsa-miR-150-5p	hsa-miR-92a-1-5p	hsa-miR-33b-5p
hsa_circRNA_001961	hsa_circ_0001912	circBase	-9.94128	-7.70827	0.212714	down	0.40942	0.505059	-9.94128	-7.70827	0.40942	0.505059	false	ASCRP3002244	chrX	+	18525058	18528978	sense overlapping	NM_003159	CDKL5	AGGAGCCTATGGAGTTGTACTTAAATGCAGACACAAGGCAATCATTTAATACTTCATGAT	hsa-miR-574-5p	hsa-let-7e-5p	hsa-miR-619-5p	hsa-miR-665	hsa-miR-485-5p
hsa_circRNA_053000	hsa_circ_0053000	circBase	-9.60503	-7.12541	0.179292	down	0.0678495	0.19613	-9.60503	-7.12541	0.0678495	0.19613	false	ASCRP3005312	chr2	+	25037244	25038625	exonic	NM_024322	CENPO	CCGGCTTCAGGTGAAAGCATGTATTGCCAATGTAGAACCCAACCAAACAGTGGAGATCAA	hsa-miR-8052	hsa-miR-3136-5p	hsa-miR-4681	hsa-miR-3607-3p	hsa-miR-1236-3p
hsa_circRNA_001882	hsa_circ_0001142	circBase	-9.72573	-7.42163	0.202488	down	0.188422	0.502904	-9.72573	-7.42163	0.188422	0.502904	false	ASCRP3005035	chr20	-	33148403	33245340	sense overlapping	NM_080476	PIGU	CCAGACAGGAAGGAGAAGAGGCAGGCATAAATGAGACATTTTTGAGAGTTGGTAAGAGTT	hsa-miR-619-5p	hsa-miR-328-5p	hsa-let-7e-5p	hsa-miR-645	hsa-miR-665
hsa_circRNA_405815		25070500	-8.37445	-6.86831	0.352053	down	0.0845213	0.105947	-8.37445	-6.86831	0.0845213	0.105947	false	ASCRP3001047	chr19	-	57967026	57967550	sense overlapping	NM_020633	VN1R1	ACACACCATCATGGGATACCTCAGACAATGGCAGCTTTTGGATTGAAATATTTGCTGAAT	hsa-miR-4773	hsa-miR-129-5p	hsa-miR-591	hsa-miR-6510-5p	hsa-miR-6783-5p
hsa_circRNA_402532		25242744	-7.90404	-6.47399	0.371118	down	0.526158	0.628202	-7.90404	-6.47399	0.526158	0.628202	false	ASCRP3010432	chr20	-	16385457	16410627	exonic	NM_024704	KIF16B	GTTGTATAACCCCGGGAACAAACTCTAGCCCTCAGGAAAGAAGGGATTGGAGTTGTTTTG	hsa-miR-3974	hsa-miR-4753-5p	hsa-miR-6875-3p	hsa-miR-1236-3p	hsa-miR-877-3p
hsa_circRNA_103946	hsa_circ_0073992	circBase	-9.4547	-7.39628	0.240079	down	0.120184	0.324547	-9.4547	-7.39628	0.120184	0.324547	false	ASCRP3002405	chr5	+	134032815	134033747	exonic	NM_021982	SEC24A	AGTCATGAGGATTCGGTGCACCAAAGGATATACACATGACACCATCCACTGACTTCTATA	hsa-miR-429	hsa-miR-20b-3p	hsa-miR-141-5p	hsa-miR-505-3p	hsa-miR-421
hsa_circRNA_105049	hsa_circ_0001953	circBase	-7.50722	-6.01208	0.354746	down	0.148077	0.202396	-7.50722	-6.01208	0.148077	0.202396	false	ASCRP3008864	chrY	+	2821949	2829687	exonic	NM_003411	ZFY	GCAAGATAATGACAAAGCCAGCTGTGAGGACTACCTAATGATTTCGTGAGCTGTGACTAA	hsa-miR-767-5p	hsa-miR-1298-3p	hsa-miR-132-3p	hsa-miR-885-5p	hsa-miR-196a-5p
hsa_circRNA_406484		25070500	-9.78836	-8.20457	0.333604	down	0.246403	0.471489	-9.78836	-8.20457	0.246403	0.471489	false	ASCRP3011590	chr4	-	68396532	68405652	exonic	NM_001812	CENPC	TCTCTACAGTTTGTTGTAGAACCAAGTGAAGCCACAAACAGATCAGGTCTTGCCAATGAT	hsa-miR-548g-3p	hsa-miR-3136-5p	hsa-miR-4738-3p	hsa-miR-511-5p	hsa-miR-6837-3p
hsa_circRNA_101771	hsa_circ_0038673	circBase	-8.44044	-6.4154	0.2457	down	0.209608	0.535814	-8.44044	-6.4154	0.209608	0.535814	false	ASCRP3004979	chr16	+	24788253	24788679	exonic	NM_014494	TNRC6A	CCACAAAATAACGGAGAGGTGCAGAACAGCAAAAACCAGTCAGTGCCAGAACAGATAAAG	hsa-miR-647	hsa-miR-370-3p	hsa-miR-520c-3p	hsa-miR-526b-3p	hsa-miR-520b
hsa_circRNA_405900		25070500	-8.02464	-6.16958	0.276421	down	0.319012	0.460455	-8.02464	-6.16958	0.319012	0.460455	false	ASCRP3013260	chr2	-	65571569	65572030	sense overlapping	NM_181784	SPRED2	TTGTAAAAAGTGACAGCTATATTGTGCGTGTCAAGGCTGTGGTTATGACCAGAGATGACT	hsa-miR-19b-1-5p	hsa-miR-19b-2-5p	hsa-miR-6758-5p	hsa-miR-3198	hsa-miR-6797-3p
hsa_circRNA_001000	hsa_circ_0001000	circBase	-8.47294	-7.14785	0.399124	down	0.246879	0.494716	-8.47294	-7.14785	0.246879	0.494716	false	ASCRP3006766	chr2	+	47177501	47184146	exonic	NM_020458	TTC7A	CTGTATCAGATGCGGCTGCTGTCGGAGGCTTTTGTCATCAAAGATGACTTTGGGAAATTG	hsa-miR-4659a-3p	hsa-miR-4659b-3p	hsa-miR-3622b-5p	hsa-miR-22-5p	hsa-miR-4775
hsa_circRNA_000868	hsa_circ_0000723	circBase	-9.73995	-7.90571	0.280439	down	0.140262	0.407067	-9.73995	-7.90571	0.140262	0.407067	false	ASCRP3002773	chr16	+	87395105	87395209	antisense	NM_024735	FBXO31	ATCAGAGCTCATTCAGCAGTCACAATACAGGAACGTCGATACGATGCGGTCAGGACCCTC	hsa-miR-653-3p	hsa-miR-93-3p	hsa-miR-556-5p	hsa-miR-134-5p	hsa-miR-223-5p
hsa_circRNA_103277	hsa_circ_0008465	circBase	-8.58488	-6.62876	0.257722	down	0.220672	0.545899	-8.58488	-6.62876	0.220672	0.545899	false	ASCRP3005400	chr3	+	9495422	9506356	exonic	NM_001080517	SETD5	CCTCTACAGTTTGAGCGCTGGATAAAACAAGCCTTAGAAGAAGGGATGACTCAAACATCA	hsa-miR-134-5p	hsa-miR-450a-2-3p	hsa-miR-608	hsa-miR-483-3p	hsa-miR-33a-5p
hsa_circRNA_004080	hsa_circ_0004080	circBase	-9.71602	-8.14857	0.337405	down	0.17541	0.288652	-9.71602	-8.14857	0.17541	0.288652	false	ASCRP3003003	chr14	+	93676169	93677054	exonic	NM_175748	UBR7	ATGCAAATTACTTCCTGGCTCAGTAAAGAGACAAGCACTATATGCCTGTAGTACCTGCAC	hsa-miR-3692-3p	hsa-miR-4469	hsa-miR-181b-5p	hsa-miR-4705	hsa-miR-7705
hsa_circRNA_403036		25242744	-8.57507	-7.36815	0.433194	down	0.0710767	0.149452	-8.57507	-7.36815	0.0710767	0.149452	false	ASCRP3011599	chr3	-	183562018	183585848	exonic	NM_018622	PARL	TCTCTGCAGCGGACAATGATCAGATATTTCACATCGAATCCAGCCTCAAGTTTAACTTCT	hsa-miR-6500-3p	hsa-miR-1255b-2-3p	hsa-miR-330-5p	hsa-miR-4524a-5p	hsa-miR-4716-3p
hsa_circRNA_405601		25070500	-9.70878	-8.22589	0.357774	down	0.142214	0.577543	-9.70878	-8.22589	0.142214	0.577543	false	ASCRP3012744	chr17	+	47001482	47001931	intronic	ENST00000360943	UBE2Z	TGTTTTAAGGAAGGAGGCTATCATTGACCAAATTGTAGATAGACAGCCAGTGCTGGGATT	hsa-miR-5001-5p	hsa-miR-4492	hsa-miR-6780a-5p	hsa-miR-762	hsa-miR-936
hsa_circRNA_406310		25070500	-9.10002	-6.90245	0.218004	down	0.32951	0.666189	-9.10002	-6.90245	0.32951	0.666189	false	ASCRP3003235	chr3	+	99719333	99719599	intronic	ENST00000421999	CMSS1	ATTCCCCAGGACTGGAAGAAAGGGTAAAAACGGGTGAAAATTTGATGGGAAGTGAAAATT	hsa-miR-4775	hsa-miR-301a-3p	hsa-miR-619-5p	hsa-miR-106b-5p	hsa-miR-454-3p
hsa_circRNA_102585	hsa_circ_0051700	circBase	-5.04836	-3.69455	0.391256	down	0.374881	0.567355	-5.04836	-3.69455	0.374881	0.567355	false	ASCRP3008047	chr19	+	48239625	48239790	exonic	NM_014601	EHD2	GACTTTCCTGATTGCCAGAAAATGCAGGTTCACGCTTACATCATCAGCTACCTGAAGAAG	hsa-miR-578	hsa-miR-103a-2-5p	hsa-miR-361-3p	hsa-miR-371a-5p	hsa-miR-376c-3p
hsa_circRNA_406737		25070500	-8.98815	-7.1458	0.278866	down	0.394945	0.485342	-8.98815	-7.1458	0.394945	0.485342	false	ASCRP3003175	chr6	+	12077725	12078282	intronic	ENST00000379388	HIVEP1	ATTACAAAAGAAGAGGACATTGTTTAGGCATGTGATGGGGAAGTGAGAGCTTCCTGAAGT	hsa-miR-766-3p	hsa-miR-6720-5p	hsa-miR-6758-5p	hsa-miR-6124	hsa-miR-3202
hsa_circRNA_406411		25070500	-9.72734	-7.27035	0.182127	down	0.122172	0.456646	-9.72734	-7.27035	0.122172	0.456646	false	ASCRP3011383	chr3	+	186505671	186506070	intronic	ENST00000323963	EIF4A2	TCCCTAAATAAATTGAATTGTACTTTGTTATATGATGTGAGAAGCCAGCATCTTGGCTGT	hsa-miR-4724-5p	hsa-miR-454-3p	hsa-miR-200a-5p	hsa-miR-200b-5p	hsa-miR-499b-3p
hsa_circRNA_405153		25070500	-8.42581	-7.24715	0.441762	down	0.136446	0.215034	-8.42581	-7.24715	0.136446	0.215034	false	ASCRP3002254	chr13	-	52971366	52976829	intronic	ENST00000544466	THSD1	AGGAGGAGTGCATGCTAATTCAGAGAAATACAGGTTCTAATTTCAGGTGTTTTTGGGGAA	hsa-miR-619-5p	hsa-miR-4735-3p	hsa-miR-1303	hsa-miR-29b-2-5p	hsa-miR-767-5p
hsa_circRNA_030541	hsa_circ_0030541	circBase	-8.10987	-6.40592	0.306944	down	0.306672	0.551192	-8.10987	-6.40592	0.306672	0.551192	false	ASCRP3004739	chr13	-	79942864	79946065	exonic	NM_022118	RBM26	CATGCCAAAGAAACGGTGTAGAGACTATGATGATCACTAAGGAGGAAGAGCGAGAGAAGA	hsa-miR-4753-3p	hsa-miR-6874-3p	hsa-miR-944	hsa-miR-7111-3p	hsa-miR-4446-5p
hsa_circRNA_006929	hsa_circ_0006929	circBase	-9.68776	-8.19642	0.35568	down	0.126022	0.24921	-9.68776	-8.19642	0.126022	0.24921	false	ASCRP3001766	chr5	+	68881420	68882183	exonic	NM_001042490	GTF2H2C_2	AGAATATAATGGAGAAAGGCATTTGGATGGCAATACTGAGCCAGGGCTTACATTAGGAGG	hsa-miR-548i	hsa-miR-548as-5p	hsa-miR-548ab	hsa-miR-134-3p	hsa-miR-1296-3p
hsa_circRNA_400613		25242744	-9.24868	-7.82132	0.371812	down	0.0958617	0.153787	-9.24868	-7.82132	0.0958617	0.153787	false	ASCRP3013280	chr10	-	94243011	94267962	exonic	NM_004969	IDE	TTGTCTCAACTTTGAATTTTTCAGGCTGGGTTAATACTCTTGTTGGTGGGCAGAAGGAAG	hsa-miR-8065	hsa-miR-6844	hsa-miR-4310	hsa-miR-4753-3p	hsa-miR-7157-5p
hsa_circRNA_001427	hsa_circ_0001427	circBase	-9.51794	-7.63252	0.270665	down	0.139266	0.31884	-9.51794	-7.63252	0.139266	0.31884	false	ASCRP3005924	chr4	+	95561426	95578698	exonic	NM_006457	PDLIM5	CTACTGTGAGACTGTACCTTCCACTGGAAGAATCTCAAACAGCGCTACTTACTCAGGATC	hsa-miR-6842-3p	hsa-miR-3692-3p	hsa-miR-5695	hsa-miR-8068	hsa-miR-5087
hsa_circRNA_405062		25070500	-8.1736	-6.64248	0.346007	down	0.507713	0.519709	-8.1736	-6.64248	0.507713	0.519709	false	ASCRP3010261	chr12	+	109687788	109694041	exonic	NM_001093	ACACB	GTGGTGACAGGACGAGCAAGATACATGATCACGGATATCATCGGGAAGGATGATGGCTTG	hsa-miR-6764-5p	hsa-miR-299-3p	hsa-miR-3689b-3p	hsa-miR-3689c	hsa-miR-5706
hsa_circRNA_001509	hsa_circ_0001259	circBase	-9.45124	-6.8017	0.15937	down	0.221663	0.545702	-9.45124	-6.8017	0.221663	0.545702	false	ASCRP3000874	chr22	+	51024958	51033691	exonic	TCONS_00029632	XLOC_014288	AATGATCCAGAAGAGAAGGACAAGTTGACGATTGAGAGGGTTAATGTCAGAGGAGTTGGT	hsa-miR-484	hsa-miR-661	hsa-miR-498	hsa-miR-135a-5p	hsa-miR-28-5p
hsa_circRNA_402776		25242744	-9.80484	-7.10641	0.15406	down	0.186663	0.576273	-9.80484	-7.10641	0.186663	0.576273	false	ASCRP3011572	chr22	-	50197851	50217979	exonic	uc003biu.4	BRD1	TCTCAGCGAAGCTCACAGCAGGTAATCATTACCAAATGAGGAGGAAAGGACGATGTCATC	hsa-miR-6836-5p	hsa-miR-5001-5p	hsa-miR-6811-5p	hsa-miR-6511b-5p	hsa-miR-4674
hsa_circRNA_004484	hsa_circ_0004484	circBase	-8.70561	-7.11024	0.330938	down	0.251359	0.406355	-8.70561	-7.11024	0.251359	0.406355	false	ASCRP3002771	chr2	+	45925083	45928630	exonic	uc002ruu.3	PRKCE	ATCAGAAGACAGAGCTTTAAAATGCAGGGTGAATGGAAAGCAGCCCTTTGACAGAAGAAA	hsa-miR-6888-3p	hsa-miR-4743-3p	hsa-miR-28-5p	hsa-miR-3974	hsa-miR-298
hsa_circRNA_404583		25070500	-9.65636	-7.29549	0.194673	down	0.0838889	0.261453	-9.65636	-7.29549	0.0838889	0.261453	false	ASCRP3007011	chr1	+	151630710	151665959	exonic	NM_030918	SNX27	CTTCGAGAGGGTGTTCTGCGAGCTCAAGTGGAGAAAAGAGGTATATAATGTTTACATGGC	hsa-miR-4778-3p	hsa-miR-8075	hsa-miR-5088-3p	hsa-miR-1248	hsa-miR-3182
hsa_circRNA_013953	hsa_circ_0013953	circBase	-8.54929	-5.98811	0.169437	down	0.261874	0.549349	-8.54929	-5.98811	0.261874	0.549349	false	ASCRP3011262	chr1	+	146747016	146757164	exonic	NM_004284	CHD1L	TCATAGAGGAGAAGAAGAGGCAAAAGGAAGAGGCTGAACATAAGAAAAAGTGGAGTTGGC	hsa-miR-6868-3p	hsa-miR-4778-3p	hsa-miR-378g	hsa-miR-6875-3p	hsa-miR-6809-3p
hsa_circRNA_092578	hsa_circ_0001808	circBase	-9.72074	-7.24928	0.180309	down	0.15176	0.474955	-9.72074	-7.24928	0.15176	0.474955	false	ASCRP3012949	chr8	-	68211443	68214701	exonic	NM_006421	ARFGEF1	TTCAGGGCCCTCAGACAGATGAAGGAGTTCAGCTGCAGATAATAAAGAGGAAATAAAAGC	hsa-miR-5585-5p	hsa-miR-4775	hsa-miR-5586-5p	hsa-miR-4799-3p	hsa-miR-3131
hsa_circRNA_005412	hsa_circ_0005412	circBase	-6.66644	-5.52174	0.452284	down	0.345889	0.487845	-6.66644	-5.52174	0.345889	0.487845	false	ASCRP3010062	chr19	+	11168930	11170863	exonic	NM_003072	SMARCA4	GTCGTGAGTGACGATGACAGTGAGGAGGAACAAGAGGAGCAGCAGTGGACGTCAGCTCAG	hsa-miR-5193	hsa-miR-6880-3p	hsa-miR-6837-3p	hsa-miR-1249-3p	hsa-miR-1273g-5p
hsa_circRNA_006479	hsa_circ_0006479	circBase	-6.66802	-5.60079	0.477236	down	0.262311	0.389455	-6.66802	-5.60079	0.262311	0.389455	false	ASCRP3009339	chr17	-	62289933	62291602	exonic	NM_018469	TEX2	GGAACACAAGATCTCTGGATATCAAAGAACCTGAAATACTGAAGAGCCTGAGCCCTTGTG	hsa-miR-5193	hsa-miR-4268	hsa-miR-6085	hsa-miR-7111-5p	hsa-miR-4700-5p
hsa_circRNA_102409	hsa_circ_0006392	circBase	-7.11861	-5.85107	0.415367	down	0.380937	0.508147	-7.11861	-5.85107	0.380937	0.508147	false	ASCRP3006287	chr19	+	3425103	3435205	exonic	NM_005597	NFIC	CTCGCCCACGAGTAGCAGCCGCAACTGGACGGAGGACATGGAAGGAGATGCAGAGCAAAG	hsa-miR-92a-1-5p	hsa-miR-145-5p	hsa-miR-612	hsa-miR-890	hsa-miR-22-5p
hsa_circRNA_101516	hsa_circ_0002551	circBase	-9.48457	-7.04859	0.184798	down	0.0556669	0.246791	-9.48457	-7.04859	0.0556669	0.246791	false	ASCRP3003258	chr15	-	50592985	50593565	exonic	NM_002041	GABPB1	ATTCTTCAGAAACTCCAGATTGCTATGCAGAACCAAATCAACACAAACCCAGAGAGTCCT	hsa-miR-197-3p	hsa-miR-216a-3p	hsa-miR-128-3p	hsa-miR-27b-3p	hsa-miR-34b-5p
hsa_circRNA_103965	hsa_circ_0004503	circBase	-9.3784	-7.32539	0.240982	down	0.0385251	0.197584	-9.3784	-7.32539	0.0385251	0.197584	false	ASCRP3003284	chr5	+	138979956	139003046	exonic	NM_003339	UBE2D2	ATTGCTCGGATCTACAAAACAGATAGAGAAAAGAATTGAATGATCTGGCACGGGACCCTC	hsa-miR-512-3p	hsa-miR-215-3p	hsa-miR-492	hsa-miR-105-5p	hsa-miR-377-3p
hsa_circRNA_105040	hsa_circ_0091994	circBase	-4.89989	-3.09946	0.287088	down	0.351792	0.498427	-4.89989	-3.09946	0.351792	0.498427	false	ASCRP3007890	chrX	-	153590346	153590516	exonic	NM_001456	FLNA	GACCACCATGACAACACCTACACAGTCAAGTACACGCCTGTCCAGCAGGTGTCGAGCTTG	hsa-miR-146b-5p	hsa-miR-146a-5p	hsa-miR-323a-5p	hsa-miR-324-5p	hsa-miR-106b-3p
hsa_circRNA_402962		25242744	-9.63034	-8.06047	0.336839	down	0.100222	0.228914	-9.63034	-8.06047	0.100222	0.228914	false	ASCRP3002047	chr3	+	135719900	135722335	exonic	NM_002718	PPP2R3A	AGCAGTTTTGATTCAGCAGACTCCAGAGGTGATCAAGGTTTCTCTGTCATTCACAGAAAA	hsa-miR-5702	hsa-miR-4778-3p	hsa-miR-6881-3p	hsa-miR-382-5p	hsa-miR-6780a-3p
hsa_circRNA_102899	hsa_circ_0004575	circBase	-9.0141	-7.07782	0.261288	down	0.110912	0.192259	-9.0141	-7.07782	0.110912	0.192259	false	ASCRP3006319	chr2	+	206305093	206305396	exonic	NM_057177	PARD3B	CTCTATGCCAAGGTCAACAAGCCATACCATCCACTGGTTCCAGCTGACAGGATTGGAGCA	hsa-miR-432-3p	hsa-miR-203a-5p	hsa-miR-539-3p	hsa-miR-487a-3p	hsa-miR-367-3p
hsa_circRNA_100340	hsa_circ_0014186	circBase	-9.70996	-6.96372	0.149039	down	0.101306	0.346538	-9.70996	-6.96372	0.101306	0.346538	false	ASCRP3003177	chr1	+	151611363	151655921	exonic	NM_030918	SNX27	ATTACAGAAGCTATACGAACAAAGAAAAATGGTCATGGAACCACGTGAATGTTGAGGGGG	hsa-miR-627-3p	hsa-miR-410-5p	hsa-miR-20b-3p	hsa-miR-550a-5p	hsa-miR-550a-3-5p
hsa_circRNA_405245		25070500	-9.76298	-6.58665	0.110619	down	0.145028	0.581022	-9.76298	-6.58665	0.145028	0.581022	false	ASCRP3002123	chr14	+	65031468	65035165	exonic	NM_172365	PPP1R36	AGCTATATGGTTTTTACACCTGCAGCAGAAGTCAAGGAAAAAGGAAAGAAAGGCAAAGCA	hsa-miR-6839-3p	hsa-miR-5699-3p	hsa-miR-3609	hsa-miR-146b-3p	hsa-miR-1264
hsa_circRNA_104098	hsa_circ_0076078	circBase	-9.38725	-6.83514	0.170505	down	0.11189	0.429565	-9.38725	-6.83514	0.11189	0.429565	false	ASCRP3006940	chr6	+	34935015	34937943	exonic	NM_015245	ANKS1A	CTTCACACACCAGAGTCAATGAACAGCATGTGGAGAGGGCCAAATGTGAACTGTGTTGAC	hsa-miR-103a-3p	hsa-miR-107	hsa-miR-330-3p	hsa-miR-548b-3p	hsa-miR-1298-3p
hsa_circRNA_101237	hsa_circ_0003489	circBase	-9.02054	-7.8527	0.445087	down	0.0847949	0.0759836	-9.02054	-7.8527	0.0847949	0.0759836	false	ASCRP3008027	chr13	+	26974589	26975761	exonic	NM_001260	CDK8	GACTTATCATGACCTCAGACTATCAGCTTCAGAAGCTGCTTACCATGGACCCAATAAAGC	hsa-let-7c-5p	hsa-miR-98-5p	hsa-let-7a-5p	hsa-let-7b-5p	hsa-miR-615-5p
hsa_circRNA_001622	hsa_circ_0000144	circBase	-8.83736	-6.60659	0.213045	down	0.273823	0.513293	-8.83736	-6.60659	0.273823	0.513293	false	ASCRP3002308	chr1	+	160472466	160472794	antisense	NM_052931	SLAMF6	AGGGAAGCAGCTGGGAGAAAAAGAAAAAACTTAAGATATGGTGAAAGGGAGAGAGAGGTA	hsa-miR-211-5p	hsa-miR-627-3p	hsa-miR-526b-5p	hsa-miR-539-5p	hsa-miR-130b-5p
hsa_circRNA_400172		25242744	-9.6533	-7.01494	0.160611	down	0.0709861	0.305722	-9.6533	-7.01494	0.0709861	0.305722	false	ASCRP3007717	chr1	+	28802618	28807116	exonic	NM_023923	PHACTR4	GAATGAAATACGGCACCAGATTGGAAACACACTGATCCGTCCAGACGATGAAGAAGAAGA	hsa-miR-4778-3p	hsa-miR-6837-3p	hsa-miR-335-3p	hsa-miR-877-3p	hsa-miR-6764-3p
hsa_circRNA_023576	hsa_circ_0023576	circBase	-9.90289	-8.20228	0.307656	down	0.33066	0.36165	-9.90289	-8.20228	0.33066	0.36165	false	ASCRP3006096	chr11	-	73996853	73997436	exonic	NM_182904	P4HA3	CTCAGAGGCTCAGAAAATTAGAGAACTTGCAGAACCATGGGCCCAGATAATAAGAGGATG	hsa-miR-5787	hsa-miR-6813-5p	hsa-miR-5001-5p	hsa-miR-762	hsa-miR-3620-5p
hsa_circRNA_025489	hsa_circ_0025489	circBase	-7.85294	-6.10837	0.298424	down	0.227173	0.49735	-7.85294	-6.10837	0.227173	0.49735	false	ASCRP3011805	chr12	-	12332743	12356334	exonic	NM_002336	LRP6	TGAAGGCAAAATATACTGGGGAGATGCCAAAACAGACAAGATTGAGGTTCATGTACTGGA	hsa-miR-455-3p	hsa-miR-3692-3p	hsa-miR-770-5p	hsa-miR-323b-3p	hsa-miR-1246
hsa_circRNA_019225	hsa_circ_0019225	circBase	-8.82854	-7.38548	0.367788	down	0.123882	0.304892	-8.82854	-7.38548	0.123882	0.304892	false	ASCRP3010243	chr10	+	96005702	96006378	exonic	NM_016341	PLCE1	GTGGCTGCGGAAACAGTACGTCAGCCTTTATCAGGTTTATAATTGGAGATTTGTTGGATT	hsa-miR-873-5p	hsa-miR-127-5p	hsa-miR-4482-5p	hsa-miR-766-5p	hsa-miR-4763-3p
hsa_circRNA_104119	hsa_circ_0076691	circBase	-7.67244	-6.30211	0.386801	down	0.297783	0.517641	-7.67244	-6.30211	0.297783	0.517641	false	ASCRP3005963	chr6	+	45459677	45480144	exonic	NM_001015051	RUNX2	CTAGGCGCATTTCAGGGCACAGACAGAAGCTTGATGACTCTAAACCTAGTTTGTTCTCTG	hsa-miR-7-5p	hsa-miR-663a	hsa-miR-149-3p	hsa-miR-885-3p	hsa-miR-661
hsa_circRNA_406006		25070500	-8.33153	-6.89679	0.369912	down	0.347688	0.585255	-8.33153	-6.89679	0.347688	0.585255	false	ASCRP3001847	chr2	-	187229452	187229856	antisense	ENST00000444288	MED28P3	AGAGAAGCAAAGCAAGCCTGAAAATATGACTTCAACTTTTCCATCAAGGTTGGCTTCAGA	hsa-miR-198	hsa-miR-4782-5p	hsa-miR-3978	hsa-miR-4696	hsa-miR-593-5p
hsa_circRNA_104688	hsa_circ_0005718	circBase	-8.55592	-7.52776	0.490335	down	0.189887	0.444052	-8.55592	-7.52776	0.189887	0.444052	false	ASCRP3011681	chr8	-	131092147	131104389	exonic	NM_018482	ASAP1	TCTTCAAGTAAGACTACAAACAAGTTTGAGGGACTATCCCAGCAGTCGAGGTCCAACTGG	hsa-miR-608	hsa-let-7b-5p	hsa-miR-597-3p	hsa-let-7c-5p	hsa-let-7a-5p
hsa_circRNA_008327	hsa_circ_0008327	circBase	-8.47758	-7.25297	0.42791	down	0.180478	0.324801	-8.47758	-7.25297	0.180478	0.324801	false	ASCRP3009710	chr2	+	203155045	203160560	exonic	NM_015934	NOP58	GGGCCAGACAAGTCCCAAACACAAAGGAAAGCCTTGTTAGATGACTTGGATAAAGAACTA	hsa-miR-146a-3p	hsa-miR-892c-5p	hsa-miR-4778-3p	hsa-miR-6776-5p	hsa-miR-4659b-3p
hsa_circRNA_006710	hsa_circ_0006710	circBase	-9.69257	-8.0221	0.314151	down	0.10753	0.469724	-9.69257	-8.0221	0.10753	0.469724	false	ASCRP3007956	chr17	+	40764092	40765091	exonic	NM_001070	TUBG1	GACGCAGAATGCAGACTGTGTGGGAGAAAAGATCCATGAGGACATTTTTGACATCATAGA	hsa-miR-215-3p	hsa-miR-339-5p	hsa-miR-219a-2-3p	hsa-miR-6773-3p	hsa-miR-450a-1-3p
hsa_circRNA_102658	hsa_circ_0007385	circBase	-7.12909	-6.00349	0.458311	down	0.0472659	0.0805057	-7.12909	-6.00349	0.0472659	0.0805057	false	ASCRP3001051	chr2	-	32142994	32157204	exonic	NM_015955	MEMO1	ACACAGTATTGAAATGCATTTGCCTTATACAGCTAAAGCCATGGAAAGCCATGCAGGATA	hsa-miR-485-3p	hsa-miR-519c-3p	hsa-miR-423-5p	hsa-miR-20b-5p	hsa-miR-105-5p
hsa_circRNA_405862		25070500	-9.7126	-7.54622	0.222768	down	0.231415	0.548456	-9.7126	-7.54622	0.231415	0.548456	false	ASCRP3002087	chr2	+	43054585	43056048	sense overlapping	TCONS_00003658	XLOC_001446	AGCCGGCATACTGGATGACTAAATGAGGGAACAGCCTACAATGCTTAAGAAATCAGAAAA	hsa-miR-6881-3p	hsa-miR-5196-3p	hsa-miR-141-5p	hsa-miR-149-5p	hsa-miR-3934-5p
hsa_circRNA_100837	hsa_circ_0022537	circBase	-9.59708	-8.04302	0.340552	down	0.0785592	0.280643	-9.59708	-8.04302	0.0785592	0.280643	false	ASCRP3000397	chr11	-	62594626	62595103	exonic	NM_003164	STX5	AACATATATCATCAAACAGAATGGAATCCAGACAAATAAGCCAGCTTTGCGTGCTGTCCG	hsa-miR-583	hsa-miR-196b-3p	hsa-miR-182-5p	hsa-miR-22-5p	hsa-miR-365a-5p
hsa_circRNA_102499	hsa_circ_0050278	circBase	-9.63951	-6.96044	0.156142	down	0.077715	0.296512	-9.63951	-6.96044	0.077715	0.296512	false	ASCRP3012364	chr19	+	21116829	21117853	exonic	NM_003429	ZNF85	TGGAGTATGAAGAGACATGAGATCATGGTGGCCAAACCCACAGGGACCATTGACATTTAG	hsa-miR-7-5p	hsa-miR-130b-5p	hsa-miR-143-5p	hsa-miR-203a-5p	hsa-miR-623
hsa_circRNA_105029	hsa_circ_0091449	circBase	-9.23971	-6.07259	0.111327	down	0.057505	0.294806	-9.23971	-6.07259	0.057505	0.294806	false	ASCRP3012875	chrX	-	122799492	122805612	exonic	NM_001081550	THOC2	TTATGAAGGAGGAACCAAATGGCGAGACACCATCATCTTTATACAGAGTTGCAGCAGTAC	hsa-miR-125a-3p	hsa-miR-374a-3p	hsa-miR-450b-5p	hsa-miR-581	hsa-miR-638
hsa_circRNA_100199	hsa_circ_0012152	circBase	-8.35517	-7.33444	0.492868	down	0.336059	0.435008	-8.35517	-7.33444	0.336059	0.435008	false	ASCRP3005953	chr1	+	44877652	44878394	exonic	NM_018150	RNF220	CTAGCCCAGAGGATCGGAATGACAGATGTCTTAGGAGGGAATGATTCCCCAGTAATATTC	hsa-miR-211-3p	hsa-miR-296-3p	hsa-miR-30b-3p	hsa-miR-502-5p	hsa-miR-342-5p
hsa_circRNA_104988	hsa_circ_0007108	circBase	-7.51238	-5.76677	0.298208	down	0.101361	0.126939	-7.51238	-5.76677	0.101361	0.126939	false	ASCRP3008858	chrX	+	24190831	24197887	exonic	NM_003410	ZFX	GCAACTGTGAGGACTACCTTATGATTTCCTGAGCTGTGACTGATGAGAATTAAAGGCCAT	hsa-miR-1298-3p	hsa-miR-642a-3p	hsa-miR-452-5p	hsa-miR-654-3p	hsa-miR-204-5p
hsa_circRNA_100338	hsa_circ_0000130	circBase	-8.01255	-6.87716	0.455211	down	0.131258	0.184384	-8.01255	-6.87716	0.131258	0.184384	false	ASCRP3004189	chr1	+	151611363	151611595	exonic	NM_030918	SNX27	CAGATACAAACATGTGGAGCAGAATGGTGAGAAGTTTGTGGAACCACGTGAATGTTGAGG	hsa-miR-410-5p	hsa-miR-219a-5p	hsa-miR-200a-3p	hsa-miR-141-3p	hsa-miR-627-3p
hsa_circRNA_404688		25070500	-9.75378	-8.10333	0.318541	down	0.290509	0.46381	-9.75378	-8.10333	0.290509	0.46381	false	ASCRP3002674	chr1	-	241751514	241755422	sense overlapping	ENST00000462265	OPN3	ATATACTATGAACTTACTTTACGGGAGTCCACGGCCTTTGCGGGGAAACATGTTGTATTC	hsa-miR-6797-5p	hsa-miR-185-5p	hsa-miR-3145-3p	hsa-miR-4748	hsa-miR-2054
hsa_circRNA_103451	hsa_circ_0067063	circBase	-9.52356	-7.54924	0.254489	down	0.317623	0.541825	-9.52356	-7.54924	0.317623	0.541825	false	ASCRP3005564	chr3	-	123512523	123595464	exonic	NM_053025	MYLK	CGAAGGGCGGGAAGGATTCTTCAAAATTAACAGAAACCAATTCGGGCCAGCTGAAGAGAA	hsa-miR-127-5p	hsa-miR-518c-5p	hsa-miR-526b-5p	hsa-miR-509-5p	hsa-miR-575
hsa_circRNA_401066		25242744	-9.0735	-7.01835	0.240622	down	0.544807	0.666716	-9.0735	-7.01835	0.544807	0.666716	false	ASCRP3004304	chr12	-	114395586	114397983	exonic	NM_016196	RBM19	CAGCTGGGAAAAAGAGACCACCGGAGGCCAGAGCCGAGGTGGAGTTCTGCAAGTCATTCG	hsa-miR-4778-3p	hsa-miR-877-3p	hsa-miR-6881-3p	hsa-miR-1236-3p	hsa-miR-6882-3p
hsa_circRNA_405661		25070500	-9.55871	-7.95073	0.328058	down	0.229636	0.231616	-9.55871	-7.95073	0.229636	0.231616	false	ASCRP3000691	chr18	-	14077332	14085075	sense overlapping	NR_033354	ZNF519	AAGGGAAGGAAGTATATTGGGAGTGGAAAAGCGAGATTGTCTTTGACCATTTGCTATGGA	hsa-miR-4739	hsa-miR-577	hsa-miR-3121-3p	hsa-miR-2682-5p	hsa-miR-6733-5p
hsa_circRNA_100873	hsa_circ_0003429	circBase	-6.91762	-5.89943	0.493737	down	0.157248	0.280057	-6.91762	-5.89943	0.157248	0.280057	false	ASCRP3002870	chr11	+	70200406	70208594	exonic	NM_003626	PPFIA1	ATCTAGAACGTTGCCACCTTCCAGAGAAGAGGTACGAGATGACAAGACAACCATAAAGTG	hsa-miR-663a	hsa-miR-766-5p	hsa-miR-155-5p	hsa-miR-449b-3p	hsa-miR-494-5p
hsa_circRNA_405695		25070500	-9.61785	-8.11965	0.353993	down	0.20035	0.391372	-9.61785	-8.11965	0.20035	0.391372	false	ASCRP3010596	chr18	-	59244260	59259856	sense overlapping	ENST00000585706	RP11-879F14.3	TAAGAAGCCAACAGAATCTAAAATATTCCTGGAAATGGAGAGTCCTGACATGATGGCCCC	hsa-miR-6873-5p	hsa-miR-6825-5p	hsa-miR-3662	hsa-miR-4739	hsa-miR-6758-5p
hsa_circRNA_405947		25070500	-8.80943	-7.2941	0.349816	down	0.364363	0.552876	-8.80943	-7.2941	0.364363	0.552876	false	ASCRP3007363	chr2	-	120069197	120097547	exonic	NM_001017927	C2orf76	GAAAGACTCCTGCTGAAAGAAGACAGCACTCTGAAAGCAGCTGGAATCGGAATTTCTTCA	hsa-miR-3145-3p	hsa-miR-133a-3p	hsa-miR-133b	hsa-miR-511-5p	hsa-miR-9-5p
hsa_circRNA_001124	hsa_circ_0001124	circBase	-6.88732	-5.5676	0.400613	down	0.401834	0.638831	-6.88732	-5.5676	0.401834	0.638831	false	ASCRP3007854	chr2	+	242644067	242651486	exonic	NM_032329	ING5	GACATCAGAGGAAGACACACCAAAGAAAAAGAAGCACAAAGGAGGGTATCGAGAACCTTC	hsa-miR-6503-5p	hsa-miR-6875-3p	hsa-miR-6780a-3p	hsa-miR-4527	hsa-miR-4325
hsa_circRNA_058175	hsa_circ_0058175	circBase	-8.68601	-6.61281	0.237631	down	0.145682	0.422181	-8.68601	-6.61281	0.145682	0.422181	false	ASCRP3013061	chr2	+	217005908	217026771	exonic	NM_021141	XRCC5	TTCTAGTGAAACAGAAGAAGGCCAGCTTTGAGGAAGAGGCACAGTTGAATGCTGTTGATG	hsa-miR-3916	hsa-miR-6859-5p	hsa-miR-3125	hsa-miR-214-3p	hsa-miR-6752-5p
hsa_circRNA_001927	hsa_circ_0001927	circBase	-7.0493	-4.60195	0.183347	down	0.306403	0.236991	-7.0493	-4.60195	0.306403	0.236991	false	ASCRP3013283	chrX	+	70521322	70524454	sense overlapping	NM_012278	ITGB1BP2	TTGTCTTTGATGGTAACCGTGTGTTCCAAGCACAGATGAAGCTCTGGGGGCAGCTGCTGC	hsa-miR-3138	hsa-miR-6783-3p	hsa-miR-361-3p	hsa-miR-4476	hsa-miR-6862-3p
hsa_circRNA_407039		25070500	-9.8542	-5.2651	0.0415472	down	0.219333	0.497246	-9.8542	-5.2651	0.219333	0.497246	false	ASCRP3001462	chr8	-	10938402	10939928	intronic	ENST00000416569	XKR6	ACGGATCTTCTTTTGTGATCCACAGTTTTCACGTGTGTACAGTGGAGAGGAGAATAGAGA	hsa-miR-6509-3p	hsa-miR-6515-5p	hsa-miR-7162-5p	hsa-miR-548a-3p	hsa-miR-6888-5p
hsa_circRNA_101212	hsa_circ_0029410	circBase	-9.77893	-7.48087	0.203336	down	0.148324	0.401429	-9.77893	-7.48087	0.148324	0.401429	false	ASCRP3010498	chr12	+	129429870	129442188	exonic	NM_144669	GLT1D1	GTTTTCCAATCCTCAGGTCGATCCAGTGTTTACAAGGGAAGTGAAAGCCAAAGTGAAAAG	hsa-miR-197-3p	hsa-miR-412-3p	hsa-miR-146b-3p	hsa-miR-532-5p	hsa-miR-103a-3p
hsa_circRNA_072080	hsa_circ_0072080	circBase	-9.80841	-8.1783	0.323063	down	0.191566	0.371918	-9.80841	-8.1783	0.191566	0.371918	false	ASCRP3012163	chr5	-	32268806	32272011	exonic	NM_001040446	MTMR12	TGCGACTGCTGCACAAAACAATACAGGAAACTCAATTTAAGAATAAGGTTATAGGAGAAA	hsa-miR-1272	hsa-miR-503-3p	hsa-miR-570-3p	hsa-miR-3681-5p	hsa-miR-3691-5p
hsa_circRNA_000170	hsa_circ_0000170	circBase	-9.31827	-7.05397	0.208151	down	0.26339	0.656691	-9.31827	-7.05397	0.26339	0.656691	false	ASCRP3012761	chr1	+	198703490	198704278	sense overlapping	NM_002838	PTPRC	TTAAAATGTAGAACAAGTGTGCAGAATACTGGCCGATGATTTGGGAACAGAAAGCCACAG	hsa-miR-3974	hsa-miR-590-3p	hsa-miR-4477a	hsa-miR-4775	hsa-miR-4503
hsa_circRNA_062912	hsa_circ_0062912	circBase	-9.76474	-7.18541	0.167319	down	0.15777	0.433478	-9.76474	-7.18541	0.15777	0.433478	false	ASCRP3003903	chr22	-	31851837	31859119	exonic	NM_019843	EIF4ENIF1	CACCACATGAAGAGCTAGAGAGACTTGCAGAGAGAGTTTGGAGATAGTAAGCGTGTCTTT	hsa-miR-1248	hsa-miR-4659a-3p	hsa-miR-4659b-3p	hsa-miR-589-5p	hsa-miR-367-3p
hsa_circRNA_007673	hsa_circ_0007673	circBase	-9.76516	-7.53327	0.212879	down	0.154136	0.475023	-9.76516	-7.53327	0.154136	0.475023	false	ASCRP3013279	chr20	+	36685939	36694658	sense overlapping	NM_021215	RPRD1B	TTGTCGGAGAAGGAGAAAAAACTAGAGAAGAGAAGAAATCTCTGAAACGAACTTTTCAGC	hsa-miR-6795-5p	hsa-miR-4739	hsa-miR-6832-5p	hsa-miR-6887-5p	hsa-miR-3976
hsa_circRNA_004675	hsa_circ_0004675	circBase	-9.87471	-7.52073	0.195606	down	0.249807	0.472767	-9.87471	-7.52073	0.249807	0.472767	false	ASCRP3008293	chr21	-	39086513	39087434	exonic	NM_002240	KCNJ6	GAGGAACTGGAAATTGTGGTCATCCTAGAAGGAATGGTGGAAGCCACAGCTAACGTCCTG	hsa-miR-5004-3p	hsa-miR-6860	hsa-miR-378g	hsa-miR-4743-3p	hsa-miR-642a-5p
hsa_circRNA_001544	hsa_circ_0001544	circBase	-8.57676	-6.81007	0.293883	down	0.242872	0.555013	-8.57676	-6.81007	0.242872	0.555013	false	ASCRP3003578	chr5	-	142779864	142780072	intronic	ENST00000416954	NR3C1	CAACGGTGGCAATCCTTTCCTCGGGGGAAACAGACTTAAAGCTTTTGGAAGAAAGCATTG	hsa-miR-6855-5p	hsa-miR-3681-5p	hsa-miR-3691-5p	hsa-miR-412-5p	hsa-miR-450b-5p
hsa_circRNA_001747	hsa_circ_0000246	circBase	-7.16402	-5.57259	0.331841	down	0.209109	0.353591	-7.16402	-5.57259	0.209109	0.353591	false	ASCRP3000171	chr10	+	74468040	74475660	exonic	uc009xqp.1	MCU	AAACTTGAACATTCGCAGGGAGTGGAGGAAGAGGTGAAGATGTGGAAAGCCCAGAGAGTT	hsa-miR-98-5p	hsa-let-7f-5p	hsa-miR-330-5p	hsa-miR-370-5p	hsa-let-7e-5p
hsa_circRNA_100692	hsa_circ_0020134	circBase	-9.68098	-8.31912	0.389082	down	0.119372	0.240528	-9.68098	-8.31912	0.119372	0.240528	false	ASCRP3008164	chr10	-	120488806	120489922	exonic	NM_153810	CACUL1	GAGAGTCTCAAAGGAGCTGCAGTAATGAATGTTATAACTATTGAAGATTATAAGAGCACA	hsa-miR-593-5p	hsa-miR-183-5p	hsa-miR-96-5p	hsa-miR-221-5p	hsa-miR-378a-3p
hsa_circRNA_103016	hsa_circ_0006653	circBase	-9.74085	-7.095	0.159778	down	0.420935	0.567751	-9.74085	-7.095	0.420935	0.567751	false	ASCRP3003581	chr20	+	30732893	30734658	exonic	NM_014742	TM9SF4	CAACTACAACAAGGAGGATGACATTACCTCAAAGCAGATGAGAAGAGTTCGTGCACTCTG	hsa-miR-92a-2-5p	hsa-miR-29a-5p	hsa-miR-125a-3p	hsa-miR-668-3p	hsa-miR-182-5p
hsa_circRNA_406888		25070500	-9.0849	-7.89618	0.438694	down	0.232238	0.27583	-9.0849	-7.89618	0.232238	0.27583	false	ASCRP3002905	chr6	-	158549139	158569986	exonic	NM_032861	SERAC1	ATCTTCATTCTTCTATAGTTCGCTCAGGTATTGCCTGGCAGGCAAGAAAAGAACTTCACA	hsa-miR-301a-5p	hsa-miR-646	hsa-miR-367-5p	hsa-miR-22-5p	hsa-miR-4303
hsa_circRNA_406818		25070500	-9.65276	-7.92793	0.302535	down	0.112102	0.276348	-9.65276	-7.92793	0.112102	0.276348	false	ASCRP3006117	chr6	+	107360952	107365536	exonic	NM_016487	C6orf203	CTCAGGCTGAATGAGGAAAAATTATGGAAGAAAAGCAGAACGATTATAAGCGCCATGGCT	hsa-miR-627-5p	hsa-miR-1236-3p	hsa-miR-3678-3p	hsa-miR-3674	hsa-miR-6881-3p
hsa_circRNA_007286	hsa_circ_0007286	circBase	-9.95627	-7.46065	0.177314	down	0.411723	0.657842	-9.95627	-7.46065	0.411723	0.657842	false	ASCRP3002203	chr11	-	38891626	38900910	intergenic			AGGAAGAAAGCGAGGGTTCAAAACGGAGAGTTAACTTTTCTTGGGAAGAAATGAAGTGGA	hsa-miR-1277-5p	hsa-miR-3171	hsa-miR-3149	hsa-miR-297	hsa-miR-568
hsa_circRNA_000814	hsa_circ_0000381	circBase	-9.75252	-7.27746	0.17986	down	0.159408	0.530766	-9.75252	-7.27746	0.159408	0.530766	false	ASCRP3000715	chr12	+	25214525	25222365	exonic	uc001rgg.2	LRMP	AAGTATGGAACAACAATTGAGTCACTTCAAAAGGAGTTCATTGAAGGGGAACACCATGGC	hsa-miR-92a-1-5p	hsa-miR-762	hsa-miR-567	hsa-miR-581	hsa-miR-518a-3p
hsa_circRNA_006622	hsa_circ_0006622	circBase	-9.81907	-7.18709	0.161322	down	0.186267	0.411607	-9.81907	-7.18709	0.186267	0.411607	false	ASCRP3010444	chr1	-	92327027	92327201	exonic	NM_003243	TGFBR3	GTTTAGCCACTGCAGGCAGTTTGAAAATTGCAAGGAGGGACTTTAAGACTACTTCTGATT	hsa-miR-3139	hsa-miR-4662b	hsa-miR-28-5p	hsa-miR-4709-5p	hsa-miR-767-3p
hsa_circRNA_104099	hsa_circ_0076092	circBase	-9.82006	-6.4288	0.0953075	down	0.177156	0.230072	-9.82006	-6.4288	0.177156	0.230072	false	ASCRP3004566	chr6	+	35195356	35201078	exonic	NM_152753	SCUBE3	CATATCAAGTTTGTGCTCCATACCGACGGGAAGACATGCATCGATGTGGATGAGTGTGTG	hsa-miR-514a-3p	hsa-miR-203a-5p	hsa-miR-609	hsa-miR-449a	hsa-miR-449b-5p
hsa_circRNA_088498	hsa_circ_0088498	circBase	-8.05361	-3.08973	0.0320422	down	0.168137	0.599426	-8.05361	-3.08973	0.168137	0.599426	false	ASCRP3000159	chr9	-	127115743	127174771	exonic	NM_002799	PSMB7	AAACTCAACTCAATAAAAAACAAAAACCAAATTGGGCAGCTGATTGTTGTGGTGCTGGGA	hsa-miR-4640-5p	hsa-miR-1178-3p	hsa-miR-6511b-3p	hsa-miR-6511a-3p	hsa-miR-135a-5p
hsa_circRNA_008822	hsa_circ_0008822	circBase	-9.80371	-7.66341	0.226832	down	0.15961	0.514146	-9.80371	-7.66341	0.15961	0.514146	false	ASCRP3000831	chr19	-	52364156	52390165	exonic	NR_024181	ZNF577	AATCACACCTCATTGCAGTTGAGCATTTTTGTCATCTGCAAATAATTTTAGCCAGGTGGC	hsa-miR-6868-3p	hsa-miR-1237-3p	hsa-miR-3124-3p	hsa-miR-345-3p	hsa-miR-4448
hsa_circRNA_001658	hsa_circ_0001692	circBase	-8.03353	-5.33755	0.154323	down	0.728837	0.534854	-8.03353	-5.33755	0.728837	0.534854	false	ASCRP3009431	chr7	+	28198992	28199116	antisense	NM_175061	JAZF1	GGACCTTCGAGGGGGCCAGAAGAAACAAGAGCAAAGATCTTGAGACATGAACAACACTGG	hsa-miR-1224-3p	hsa-miR-571	hsa-miR-199b-5p	hsa-miR-199a-5p	hsa-miR-660-3p
hsa_circRNA_104140	hsa_circ_0077096	circBase	-9.68183	-7.92998	0.29692	down	0.0273976	0.0630156	-9.68183	-7.92998	0.0273976	0.0630156	false	ASCRP3009412	chr6	+	76412360	76421132	exonic	NM_015571	SENP6	GGACAGTGGCATTTAAAGCCTACTATCTGTAAACATGCACACTGGTTTTTGGCTGTTGTT	hsa-miR-582-5p	hsa-miR-153-5p	hsa-miR-15a-3p	hsa-miR-376a-5p	hsa-miR-376a-2-5p
hsa_circRNA_104487	hsa_circ_0082352	circBase	-8.26549	-6.8861	0.38438	down	0.234917	0.396443	-8.26549	-6.8861	0.234917	0.396443	false	ASCRP3002014	chr7	-	129821462	129832663	exonic	NM_032842	TMEM209	AGCACACAGATGAGACGAATGGGTTGTCCAGAGCTACAGATAGGAGTTGGCGAGCTTTAG	hsa-miR-877-3p	hsa-let-7i-5p	hsa-miR-628-5p	hsa-miR-32-3p	hsa-miR-222-5p
hsa_circRNA_092363	hsa_circ_0000028	circBase	-8.50703	-6.89163	0.326375	down	0.117773	0.242686	-8.50703	-6.89163	0.117773	0.242686	false	ASCRP3001918	chr1	-	22041881	22048257	exonic	NM_032236	USP48	AGATATTCTGTGTCCACATGTGAAAGCCCTGTGTAAGGAATGTGTAGTAGAACGTTGTCG	hsa-miR-7151-5p	hsa-miR-22-5p	hsa-miR-18a-3p	hsa-miR-4668-3p	hsa-miR-6842-3p
hsa_circRNA_103335	hsa_circ_0006084	circBase	-8.31907	-6.26383	0.240609	down	0.174037	0.552885	-8.31907	-6.26383	0.174037	0.552885	false	ASCRP3002887	chr3	+	44826336	44835918	exonic	NM_020242	KIF15	ATCTGAAAGGCAAAAAGATACCCATGCAGAAGGGATGAGATTGAAGGACCATCTGAATCT	hsa-miR-651-3p	hsa-miR-627-3p	hsa-miR-455-3p	hsa-miR-524-5p	hsa-miR-520d-5p
hsa_circRNA_001168	hsa_circ_0001168	circBase	-9.65203	-8.0761	0.335428	down	0.0274498	0.0979703	-9.65203	-8.0761	0.0274498	0.0979703	false	ASCRP3012988	chr20	+	47691321	47707559	exonic	NM_001316	CSE1L	TTCCAGAGACTTCAGAATTCCAAAACAACCAAGTTTATCAAGACTGCTGATGAAGAAGCA	hsa-miR-1184	hsa-miR-3605-5p	hsa-miR-577	hsa-miR-4748	hsa-miR-371b-5p
hsa_circRNA_103721	hsa_circ_0070649	circBase	-9.72144	-8.05087	0.314128	down	0.13372	0.381024	-9.72144	-8.05087	0.13372	0.381024	false	ASCRP3000838	chr4	+	110442272	110442782	exonic	NM_006323	SEC24B	AATCCAGAGAAGATCCTAATCAGAGATCAAGTACAAAGATGTTTTTCTACCTACACCGGA	hsa-miR-892a	hsa-miR-1264	hsa-miR-570-5p	hsa-miR-504-3p	hsa-miR-518c-5p
hsa_circRNA_007168	hsa_circ_0007168	circBase	-8.53457	-7.04861	0.357011	down	0.141716	0.177639	-8.53457	-7.04861	0.141716	0.177639	false	ASCRP3011823	chr10	+	93185037	93221941	exonic	NM_182765	HECTD2	TGAATGCTGTGTATGATACCTTACTTAATACTGGTTTGGACAGAGGAGCCAAAGGCCAAA	hsa-miR-4310	hsa-miR-7157-5p	hsa-miR-103a-3p	hsa-miR-107	hsa-miR-6760-5p
hsa_circRNA_405956		25070500	-9.38426	-7.70477	0.312193	down	0.512759	0.541858	-9.38426	-7.70477	0.512759	0.541858	false	ASCRP3001153	chr2	+	122797769	122800726	intergenic			ACAGGTATCTTGCAATCAATAAGAGTTCAAGAGCAAGATAAGCTGAGCAGGAATCAGGAA	hsa-miR-5001-3p	hsa-miR-612	hsa-miR-6875-3p	hsa-miR-6838-5p	hsa-miR-7851-3p
hsa_circRNA_104229	hsa_circ_0078337	circBase	-9.75826	-7.39326	0.194117	down	0.182825	0.531086	-9.75826	-7.39326	0.182825	0.531086	false	ASCRP3001926	chr6	-	154520801	154567894	exonic	NM_015553	IPCEF1	AGATCATGGACAAAGGTTTTCTCACGATGAGTCGGAGGAGGATATCGTGTAAAGATCTGG	hsa-miR-128-3p	hsa-miR-1323	hsa-miR-143-5p	hsa-miR-608	hsa-miR-545-3p
hsa_circRNA_043108	hsa_circ_0043108	circBase	-9.70166	-7.4811	0.214559	down	0.281685	0.589661	-9.70166	-7.4811	0.281685	0.589661	false	ASCRP3000928	chr17	+	33585669	33588115	exonic	NM_144975	SLFN5	AATTCGGAATGTCTGAAAGAGCAGCAGAAACGCTACTTTCCAGGAGAACATTTCAGGATA	hsa-miR-544a	hsa-miR-4757-5p	hsa-miR-6739-3p	hsa-miR-3664-3p	hsa-miR-130b-5p
hsa_circRNA_000085	hsa_circ_0000208	circBase	-9.79691	-4.11978	0.019544	down	0.151187	0.67277	-9.79691	-4.11978	0.151187	0.67277	false	ASCRP3011755	chr10	-	3916267	3916516	sense overlapping	TCONS_00018414	XLOC_008698	TGAAATTGAAATGTAATGATCACCGTGGGTAGGTTATAAACGACTGTGGAGGTTTGGGGA	hsa-miR-590-3p	hsa-miR-153-3p	hsa-miR-30c-5p	hsa-miR-1185-5p	hsa-miR-30b-5p
hsa_circRNA_013298	hsa_circ_0013298	circBase	-7.1368	-5.84264	0.407772	down	0.19963	0.496879	-7.1368	-5.84264	0.19963	0.496879	false	ASCRP3010801	chr1	+	100459092	100464971	exonic	NM_012243	SLC35A3	TACTTATCAGGCAAATGAAGATAAAACAATGTTCGCCAACCTAAAATACGTTTCCCTGGG	hsa-miR-6505-5p	hsa-miR-4778-3p	hsa-miR-7113-5p	hsa-miR-1248	hsa-miR-3658
hsa_circRNA_000164	hsa_circ_0000164	circBase	-8.77162	-7.11718	0.317661	down	0.125745	0.335528	-8.77162	-7.11718	0.125745	0.335528	false	ASCRP3010592	chr1	-	180366650	180399397	exonic	NM_032360	ACBD6	TAACTGTCAGATACCAGAGAAGAAAGGAAAAGAAGCAAATACAGGTTTTGGTGGGCCAGT	hsa-miR-6516-5p	hsa-miR-193a-3p	hsa-miR-193b-3p	hsa-miR-3925-5p	hsa-miR-1233-3p
hsa_circRNA_102056	hsa_circ_0043329	circBase	-9.40042	-7.11372	0.204944	down	0.0752722	0.255013	-9.40042	-7.11372	0.0752722	0.255013	false	ASCRP3010951	chr17	+	36517593	36523933	exonic	NM_014598	SOCS7	TATCACCCACCACACTAGAATGGAGCACTACAGAGGAAACCCAAGTTGACAAGAACTCAA	hsa-miR-765	hsa-miR-185-3p	hsa-miR-485-5p	hsa-miR-1298-3p	hsa-miR-10a-5p
hsa_circRNA_405211		25070500	-8.67594	-7.06413	0.327188	down	0.169754	0.404095	-8.67594	-7.06413	0.169754	0.404095	false	ASCRP3000286	chr14	+	40111916	40125012	intergenic			AAATATGAGAGCTACAGTTCTGAGATGAAACCACAGGAGGCTTCTGAGTGGTTCTTCTGC	hsa-miR-3145-3p	hsa-miR-136-5p	hsa-miR-573	hsa-miR-1277-5p	hsa-miR-4729
hsa_circRNA_406924		25070500	-8.15956	-6.65543	0.352543	down	0.324182	0.473408	-8.15956	-6.65543	0.324182	0.473408	false	ASCRP3007512	chr7	-	26209359	26214402	sense overlapping	ENST00000608362	CTB-119C2.1	GAAGAAAAATACTTCAACCTGCACAGACTTAGGAACAGGACACACTGGCACATCCTTTTC	hsa-miR-4644	hsa-miR-1273h-5p	hsa-miR-6779-5p	hsa-miR-3929	hsa-miR-4739
hsa_circRNA_007314	hsa_circ_0007314	circBase	-9.94709	-8.23421	0.30505	down	0.363481	0.549277	-9.94709	-8.23421	0.363481	0.549277	false	ASCRP3004773	chr13	+	103459495	103474509	exonic	NM_017693	BIVM	CATGGGAAGAATAAAACAGCAGGAGAAACTGGAGCTCATTTTGCAGCTCTCAAGCTTTTA	hsa-miR-4784	hsa-miR-5010-3p	hsa-miR-6754-5p	hsa-miR-1246	hsa-miR-1261
hsa_circRNA_405971		25070500	-9.78054	-7.58659	0.218552	down	0.173861	0.407279	-9.78054	-7.58659	0.173861	0.407279	false	ASCRP3010319	chr2	+	150325158	150342859	sense overlapping	NM_194317	LYPD6	GTGTTTCGATAAGAGACCAGATACTGCTACACTCAGCACACAATGGAAGTCACAGGAAAC	hsa-miR-4739	hsa-miR-3192-5p	hsa-miR-6848-5p	hsa-miR-4656	hsa-miR-6779-5p
hsa_circRNA_089315	hsa_circ_0089315	circBase	-6.78662	-5.7494	0.487264	down	0.35326	0.568612	-6.78662	-5.7494	0.35326	0.568612	false	ASCRP3009999	chr9	+	135917473	135930351	exonic	NM_001122823	GTF3C5	GTCAGCCTTCAGACACTGAGGATCTACGCAGACCCCACCAAGAGGCTGGAGCTGTACTTC	hsa-miR-6774-5p	hsa-miR-4472	hsa-miR-4743-5p	hsa-miR-5193	hsa-miR-6781-5p
hsa_circRNA_103770	hsa_circ_0002840	circBase	-7.8894	-6.68363	0.433537	down	0.634967	0.528397	-7.8894	-6.68363	0.634967	0.528397	false	ASCRP3008820	chr4	+	183245098	183245405	exonic	uc003ivd.1	TENM3	GATTTGGTTCACAGAGAAGCAGACGAGTTCACTAGACAAGAGAGGCCAATGAGACTTGAA	hsa-miR-632	hsa-miR-766-5p	hsa-miR-658	hsa-miR-15b-3p	hsa-miR-370-3p
hsa_circRNA_052428	hsa_circ_0052428	circBase	-9.9089	-7.07888	0.140631	down	0.419618	0.624752	-9.9089	-7.07888	0.419618	0.624752	false	ASCRP3006059	chr2	+	1133307	1204916	exonic	NM_018968	SNTG2	CTCAAGGTACAAAGCCGGAACGGAAAAATTAAGCTGACCAGACAGGGATGTTGTTCGTAG	hsa-miR-4667-5p	hsa-miR-4739	hsa-miR-490-3p	hsa-miR-4738-5p	hsa-miR-6729-5p
hsa_circRNA_005967	hsa_circ_0005967	circBase	-7.42554	-6.14721	0.412272	down	0.236666	0.161473	-7.42554	-6.14721	0.236666	0.161473	false	ASCRP3008617	chr10	-	78771724	78787649	exonic	NM_002247	KCNMA1	GATGACATCACAGATCCCAAAAGAATAAAAAAATGTGGCTGCAAACGGCGCTGTGTTTTG	hsa-miR-526b-3p	hsa-miR-548k	hsa-miR-548c-3p	hsa-miR-4771	hsa-miR-365a-3p
hsa_circRNA_104809	hsa_circ_0001867	circBase	-8.7443	-5.52935	0.107697	down	0.043116	0.241747	-8.7443	-5.52935	0.043116	0.241747	false	ASCRP3001912	chr9	-	86294689	86297981	exonic	NM_013438	UBQLN1	AGATATAATGAGACAAGCCTCAGGATCATTCAGCTCAGCAAACAAATACAGCTGGAAGCA	hsa-miR-296-3p	hsa-miR-876-5p	hsa-miR-345-5p	hsa-miR-205-3p	hsa-miR-449c-3p
hsa_circRNA_077417	hsa_circ_0077417	circBase	-9.76079	-7.83171	0.262596	down	0.118224	0.268485	-9.76079	-7.83171	0.118224	0.268485	false	ASCRP3000976	chr6	-	99347143	99375698	exonic	NM_012160	FBXL4	ACAAAAGTAGAGGTAAAAGAATGTCACATGTCAGCATTTGTACCTGAAGTCAGCATGCAA	hsa-miR-3692-3p	hsa-miR-149-5p	hsa-miR-146a-5p	hsa-miR-2110	hsa-miR-450a-2-3p
hsa_circRNA_103062	hsa_circ_0007365	circBase	-9.58427	-6.95646	0.16179	down	0.0524634	0.226297	-9.58427	-6.95646	0.0524634	0.226297	false	ASCRP3012752	chr20	+	36685933	36694658	exonic	NM_021215	RPRD1B	TGTTTTGTCGGAGAAGGAGAAAAAACTAGAGCAACAGAAGAGAAGAAATCTCTGAAACGA	hsa-miR-153-5p	hsa-miR-22-3p	hsa-miR-324-5p	hsa-miR-802	hsa-miR-145-5p
hsa_circRNA_404700		25070500	-9.8228	-7.91632	0.266743	down	0.184545	0.411473	-9.8228	-7.91632	0.184545	0.411473	false	ASCRP3009652	chr1	+	246781559	246797893	sense overlapping	NM_152609	CNST	GGCTTACGAAAATTTGTGCAACACATCAAGAGTAAGTAAGGAAACTATATAGGTCAGCAA	hsa-miR-1912	hsa-miR-6867-5p	hsa-miR-4649-3p	hsa-miR-3192-5p	hsa-miR-5787
hsa_circRNA_073713	hsa_circ_0073713	circBase	-9.94958	-7.62105	0.199086	down	0.336684	0.541441	-9.94958	-7.62105	0.336684	0.541441	false	ASCRP3010048	chr5	-	123974474	123980354	exonic	uc003ktp.1	ZNF608	GTCGCAAATGGAGACATTTATTTTCATAATGCTAAAGGACCCAGATTCAAGAACATGGCA	hsa-miR-4688	hsa-miR-4743-3p	hsa-miR-4774-5p	hsa-miR-4492	hsa-miR-4659a-3p
hsa_circRNA_404817		25070500	-9.72594	-6.58558	0.113411	down	0.114084	0.342514	-9.72594	-6.58558	0.114084	0.342514	false	ASCRP3001725	chr10	+	124640186	124650369	sense overlapping	NR_027282	LOC399815	AGAACTTCAGAAAGGAAGAAAGATCAATGGAATGGATAAAAACAGAGCCAGAATCTGGTG	hsa-miR-3145-3p	hsa-miR-5584-5p	hsa-miR-136-5p	hsa-miR-642a-3p	hsa-miR-1252-5p
hsa_circRNA_090174	hsa_circ_0090174	circBase	-9.32425	-7.0709	0.209737	down	0.146335	0.430387	-9.32425	-7.0709	0.146335	0.430387	false	ASCRP3008247	chrX	+	30725672	30739112	exonic	NM_000167	GK	GAGCGGTTTGAACCTCAGATTAATGCGGAGGGTATGGAACAGGATGTTTCTTACTATGTA	hsa-miR-103b	hsa-miR-4524b-5p	hsa-miR-4445-5p	hsa-miR-7162-3p	hsa-miR-6818-3p
hsa_circRNA_407218		25070500	-7.67494	-6.23652	0.368971	down	0.107522	0.160218	-7.67494	-6.23652	0.107522	0.160218	false	ASCRP3012302	chr9	+	108286344	108286691	intronic	ENST00000374707	FSD1L	TGGACAAGAGGAACTTATAATCAAAACTGTATTAAGCTCGGCAAGAGATGAGCCCTCTGG	hsa-miR-4719	hsa-miR-4490	hsa-miR-4647	hsa-miR-3158-3p	hsa-miR-93-5p
hsa_circRNA_004601	hsa_circ_0004601	circBase	-9.68397	-8.03894	0.319741	down	0.101804	0.197631	-9.68397	-8.03894	0.101804	0.197631	false	ASCRP3009045	chr17	+	44552565	44791352	sense overlapping	NM_006178	NSF	GCCATGAAGAAGCTTGGTGCTAACAGTGGTTTGCACATCATCATCTTTGATGAAATTGAT	hsa-miR-5787	hsa-miR-7851-3p	hsa-miR-1285-3p	hsa-miR-4739	hsa-miR-1273g-3p
hsa_circRNA_406053		25070500	-7.42233	-6.09436	0.398328	down	0.691907	0.694158	-7.42233	-6.09436	0.691907	0.694158	false	ASCRP3004151	chr2	-	225781411	225811906	sense overlapping	NM_014689	DOCK10	CAGAGCACAAGGCAGAAAATTTACTGGTTAAGGAGGTGAAGAGGGAGGATATATGCACAA	hsa-miR-574-5p	hsa-miR-4455	hsa-miR-3149	hsa-miR-3650	hsa-miR-7161-3p
hsa_circRNA_076094	hsa_circ_0076094	circBase	-9.56148	-7.79383	0.293687	down	0.178826	0.269336	-9.56148	-7.79383	0.178826	0.269336	false	ASCRP3006591	chr6	+	35199501	35201078	exonic	NM_152753	SCUBE3	CTGCCATATCAAGTTTGTGCTCCATACCGACGGGAAGACATGCATCGATGTGGACGAGTG	hsa-miR-941	hsa-miR-203a-5p	hsa-miR-6728-3p	hsa-miR-6805-3p	hsa-miR-4322
hsa_circRNA_057753	hsa_circ_0057753	circBase	-9.72329	-7.35616	0.193832	down	0.109464	0.33534	-9.72329	-7.35616	0.109464	0.33534	false	ASCRP3001024	chr2	-	202195192	202195556	exonic	NM_139163	ALS2CR12	ACAAGTATTTGAAGAATATGTTTCGTACGTATCAGGGAGCTCAAAGAGGCCCATGAAGCA	hsa-miR-942-5p	hsa-miR-7156-5p	hsa-miR-6762-3p	hsa-miR-6815-3p	hsa-miR-653-3p
hsa_circRNA_406659		25070500	-10.0154	-8.21174	0.286442	down	0.403181	0.721411	-10.0154	-8.21174	0.403181	0.721411	false	ASCRP3005327	chr5	-	130731255	130743900	antisense	ENST00000502582	CDC42SE2	CCTAACAGGTTACACCTGTCTATCCACAAGATCTCTGAAGAGATCAGGTGTCCAAGCTTT	hsa-miR-1252-5p	hsa-miR-5787	hsa-miR-3915	hsa-miR-3916	hsa-miR-548a-5p
hsa_circRNA_018343	hsa_circ_0018343	circBase	-8.98294	-6.97434	0.248514	down	0.156392	0.3792	-8.98294	-6.97434	0.156392	0.3792	false	ASCRP3005629	chr10	-	51123962	51364771	exonic	NM_003631	PARG	CGATTTCTGGGATAAGTTTTCAAACAAAAAACTATTACCAGTTGGATGGACACTGAAGGA	hsa-miR-141-5p	hsa-miR-578	hsa-miR-29b-2-5p	hsa-miR-1248	hsa-miR-4693-5p
hsa_circRNA_406638		25070500	-10.027	-7.58869	0.184495	down	0.399326	0.317532	-10.027	-7.58869	0.399326	0.317532	false	ASCRP3011232	chr5	+	94901701	94903753	exonic	NM_198150	ARSK	TCAGGACATCACTCCATTAGGATGGAAGGTTAACATTTCATCCAGGAAGTCAGGTAGTGA	hsa-miR-4778-5p	hsa-miR-145-5p	hsa-miR-5590-3p	hsa-miR-6806-5p	hsa-miR-892c-5p
hsa_circRNA_406257		25070500	-8.95142	-6.91962	0.24455	down	0.303519	0.488332	-8.95142	-6.91962	0.303519	0.488332	false	ASCRP3011811	chr3	+	37336469	37337710	exonic	NM_002078	GOLGA4	TGAAGTCTTCACTAAAGAAGAGAATCCAGAAAGTGATGGAGAGCCAGTAGGAGCTCCAAA	hsa-miR-30d-3p	hsa-miR-30a-3p	hsa-miR-30e-3p	hsa-miR-543	hsa-miR-4682
hsa_circRNA_100769	hsa_circ_0002687	circBase	-9.23659	-8.03319	0.434249	down	0.0744392	0.172863	-9.23659	-8.03319	0.0744392	0.172863	false	ASCRP3011535	chr11	-	18536224	18541150	exonic	NM_006292	TSG101	TCTACATGAATGGAAACACTACAAATACAGAGACCTAACTGTACGTGAAACTGTCAATGT	hsa-miR-325	hsa-miR-124-3p	hsa-miR-199a-3p	hsa-miR-199b-3p	hsa-miR-616-3p
hsa_circRNA_003255	hsa_circ_0003255	circBase	-9.68632	-7.95726	0.301649	down	0.0781876	0.282939	-9.68632	-7.95726	0.0781876	0.282939	false	ASCRP3005300	chr18	+	12718515	12720682	exonic	NM_020232	PSMG2	CCGCATTCCGGGAGGAGGTATCACAAAAACACTCTATGATGAAAGTATAAATCAAAGCCA	hsa-miR-3119	hsa-miR-500b-3p	hsa-miR-3680-3p	hsa-miR-1323	hsa-miR-548o-3p
hsa_circRNA_401608		25242744	-9.23899	-6.67216	0.168774	down	0.348295	0.614219	-9.23899	-6.67216	0.348295	0.614219	false	ASCRP3008514	chr16	-	57554979	57560039	exonic	NM_033212	CCDC102A	GATCAAGTATGAGGAGCTGAGCAAGACCAAGCAGGAGATGCTCAAGCAGGAACTGGAGCT	hsa-miR-4268	hsa-miR-6770-3p	hsa-miR-6720-5p	hsa-miR-7974	hsa-miR-6504-5p
hsa_circRNA_077122	hsa_circ_0077122	circBase	-9.76297	-7.49508	0.207632	down	0.143918	0.37545	-9.76297	-7.49508	0.143918	0.37545	false	ASCRP3011932	chr6	-	79675419	79695145	exonic	NM_017934	PHIP	TGAGTCCTTGGGATATGGAGCTTATACCTAATAATGGAAGGCGAAGTAGTTGCTGTCAGT	hsa-miR-4659a-3p	hsa-miR-4659b-3p	hsa-miR-4742-3p	hsa-miR-4778-3p	hsa-miR-136-5p
hsa_circRNA_002008	hsa_circ_0000406	circBase	-7.18137	-6.07876	0.465673	down	0.546428	0.70049	-7.18137	-6.07876	0.546428	0.70049	false	ASCRP3008365	chr12	-	56552657	56552839	antisense	NM_021019	MYL6	GAGGGAGGAAGAAAAGGAGAAAAGAGGCAGAAGTAGCTGATTAAAGGACAAAGGAAAGCA	hsa-miR-632	hsa-miR-517-5p	hsa-miR-370-3p	hsa-miR-1271-3p	hsa-miR-501-5p
hsa_circRNA_104334	hsa_circ_0001686	circBase	-8.66855	-7.43518	0.425323	down	0.0736054	0.128359	-8.66855	-7.43518	0.0736054	0.128359	false	ASCRP3002663	chr7	+	24663284	24708279	exonic	NM_016447	MPP6	ATAGTATTGAATCCCACTAGATTTGGAACTACGGTGCCATCAATGCAGCAAGTCTTGGAA	hsa-miR-188-3p	hsa-miR-186-5p	hsa-miR-140-5p	hsa-miR-103a-2-5p	hsa-miR-616-3p
hsa_circRNA_001393	hsa_circ_0000845	circBase	-9.97123	-8.05618	0.265163	down	0.405242	0.451795	-9.97123	-8.05618	0.405242	0.451795	false	ASCRP3009743	chr18	+	42281139	42292759	sense overlapping	NM_015559	SETBP1	GGGTCCTCGAATGAGAAGTTGAATTCATTGAGGACACAGTTGCAGATCTGATCTCTTCTG	hsa-miR-149-3p	hsa-miR-765	hsa-miR-665	hsa-miR-612	hsa-miR-153-5p
hsa_circRNA_104159	hsa_circ_0008321	circBase	-9.60253	-7.94576	0.317147	down	0.121812	0.265502	-9.60253	-7.94576	0.121812	0.265502	false	ASCRP3003149	chr6	-	101163337	101173579	exonic	NM_006828	ASCC3	ATGTTATGAAAATGTTTTGAAGCAAGTAAAGGCTGGACACCAGATGCTTGTGACCACACC	hsa-let-7b-5p	hsa-miR-98-5p	hsa-miR-500a-5p	hsa-miR-708-5p	hsa-let-7a-5p
hsa_circRNA_402564		25242744	-7.5619	-6.50681	0.481267	down	0.0834972	0.274025	-7.5619	-6.50681	0.0834972	0.274025	false	ASCRP3007049	chr20	-	33632307	33637797	exonic	NM_015638	TRPC4AP	CTTCTGCAGCTGAAATCAATCAAGACAGAGGGAGTTACAAAGCGTTTGGCAGAAAAGAAT	hsa-miR-6758-3p	hsa-miR-298	hsa-miR-6740-3p	hsa-miR-3692-5p	hsa-miR-7151-5p
hsa_circRNA_101605	hsa_circ_0005036	circBase	-8.08611	-7.0371	0.4833	down	0.0542385	0.105368	-8.08611	-7.0371	0.0542385	0.105368	false	ASCRP3012867	chr15	-	76576097	76585041	exonic	NM_000126	ETFA	TTATATGACTTGGCAGATCAACTACATGCTGCAGGTGGCACAAGATCTCTGTAAAGTAGC	hsa-miR-493-5p	hsa-miR-96-5p	hsa-miR-330-5p	hsa-miR-338-3p	hsa-miR-518c-5p
hsa_circRNA_400499		25242744	-8.24237	-6.86785	0.38568	down	0.0895569	0.214774	-8.24237	-6.86785	0.0895569	0.214774	false	ASCRP3009762	chr10	-	5808203	5815904	exonic	NM_001494	GDI2	GGTACCAAAAGACTTGGGAACAGAAAGCCAGGCTAAGTGCTATTTATGGAGGTACCTATA	hsa-miR-4766-3p	hsa-miR-29a-5p	hsa-miR-659-3p	hsa-miR-3192-3p	hsa-miR-5683
hsa_circRNA_100792	hsa_circ_0006254	circBase	-7.78321	-6.54469	0.423808	down	0.152726	0.305175	-7.78321	-6.54469	0.152726	0.305175	false	ASCRP3013508	chr11	+	34969052	34991833	exonic	NM_003477	PDHX	TTTTAAAAGTTAGGCAAGATCTGGTCAAAGGTGAAGCGGTGAGTGCTGGAGATGCATTAT	hsa-miR-378a-3p	hsa-miR-378d	hsa-miR-422a	hsa-miR-542-5p	hsa-miR-510-3p
hsa_circRNA_101008	hsa_circ_0025373	circBase	-8.95604	-7.67616	0.411831	down	0.179289	0.24963	-8.95604	-7.67616	0.179289	0.24963	false	ASCRP3012466	chr12	+	8866406	8906689	exonic	NM_020734	RIMKLB	TGGGAGAATGCAAAGCAACTGCTCATTAGGTAGACGTTACATCCAAGAGGAAATAATCCA	hsa-miR-449b-3p	hsa-miR-630	hsa-miR-502-5p	hsa-miR-652-3p	hsa-miR-197-3p
hsa_circRNA_070037	hsa_circ_0070037	circBase	-9.09931	-6.85861	0.211585	down	0.074542	0.225502	-9.09931	-6.85861	0.074542	0.225502	false	ASCRP3008547	chr4	-	77052382	77065626	exonic	NM_017426	NUP54	GATCCTATTATCTGGGAACAGGCCAAGGTAGATAACCCTGATTCTGAAAAGTGGGTTTGG	hsa-miR-624-5p	hsa-miR-150-5p	hsa-miR-770-5p	hsa-miR-548t-3p	hsa-miR-548aa
hsa_circRNA_028882	hsa_circ_0028882	circBase	-9.82155	-7.15211	0.157188	down	0.166629	0.446056	-9.82155	-7.15211	0.166629	0.446056	false	ASCRP3011094	chr12	+	120907659	120936298	exonic	NM_001037494	DYNLL1	TCAAAATCCATTCCTTTAAAAAATAAATCTGATGCAGATGTGTAGGGAGAGCCTGGGGCC	hsa-miR-766-3p	hsa-miR-6078	hsa-miR-6868-3p	hsa-miR-4665-3p	hsa-miR-513c-3p
hsa_circRNA_405293		25070500	-9.74358	-7.98643	0.295833	down	0.106119	0.304701	-9.74358	-7.98643	0.106119	0.304701	false	ASCRP3003992	chr14	+	104037959	104040507	exonic	NM_032374	APOPT1	CACTCAAGACTAAAAACTAAAGGCCTGGGCCTGAGAACTGAATCAGGTCTCAAGATTCTG	hsa-miR-526b-5p	hsa-miR-26a-1-3p	hsa-miR-1245b-5p	hsa-miR-584-5p	hsa-miR-4464
hsa_circRNA_000771	hsa_circ_0000771	circBase	-8.41211	-6.77981	0.322574	down	0.0941961	0.298052	-8.41211	-6.77981	0.0941961	0.298052	false	ASCRP3009227	chr17	+	40989665	40991397	exonic	NM_005789	PSME3	GCTGAGGAATCAATATCCCACTTATAAGAAGCGAAGGTTGGATGAGTGTGAAGAAGCCTT	hsa-miR-421	hsa-miR-892c-3p	hsa-miR-324-5p	hsa-miR-4646-5p	hsa-miR-2054
hsa_circRNA_001356	hsa_circ_0001356	circBase	-10.0157	-8.08726	0.262718	down	0.402375	0.719933	-10.0157	-8.08726	0.402375	0.719933	false	ASCRP3001594	chr3	+	160131260	160132305	exonic	NM_005496	SMC4	ACTGGAGAAACAACTTCAAAAAGATAAAGAAAAGTTATGAGTTGCAGAAACGAATTGCTG	hsa-miR-627-3p	hsa-miR-335-3p	hsa-miR-4735-5p	hsa-miR-9-5p	hsa-miR-579-3p
hsa_circRNA_104388	hsa_circ_0080428	circBase	-9.71991	-7.64123	0.23673	down	0.257508	0.610297	-9.71991	-7.64123	0.257508	0.610297	false	ASCRP3008070	chr7	+	71130395	71142291	exonic	NM_022479	WBSCR17	GAGAACCACACAGCAATATTGTATCCGTGCCATGGCTGGGGACCACAGGTATGGCTCTGT	hsa-miR-597-3p	hsa-miR-627-3p	hsa-miR-22-5p	hsa-miR-409-3p	hsa-miR-766-3p
hsa_circRNA_002514	hsa_circ_0002514	circBase	-8.70864	-6.9326	0.291984	down	0.388641	0.507807	-8.70864	-6.9326	0.388641	0.507807	false	ASCRP3005898	chr22	+	23437433	23438605	exonic	NM_002073	GNAZ	CTACGACCTGAAACTCTACGAGGATAACCAGACAGTGAAGGGCTGGATGCACAGTGGGAG	hsa-miR-1913	hsa-miR-4530	hsa-miR-7974	hsa-miR-18a-3p	hsa-miR-194-3p
hsa_circRNA_008006	hsa_circ_0008006	circBase	-7.97432	-6.94296	0.48925	down	0.171312	0.24054	-7.97432	-6.94296	0.171312	0.24054	false	ASCRP3010506	chr20	+	36668836	36694658	exonic	NM_021215	RPRD1B	GTTTTGTCGGAGAAGGAGAAAAAACTAGAGCCAAATCAAATAGAAAGCTTACTTTTCTGT	hsa-miR-4691-5p	hsa-miR-6792-3p	hsa-miR-153-5p	hsa-miR-4452	hsa-miR-6809-3p
hsa_circRNA_401764		25242744	-8.25927	-6.74961	0.351194	down	0.173466	0.311324	-8.25927	-6.74961	0.173466	0.311324	false	ASCRP3001626	chr17	-	29130918	29131126	exonic	NM_015986	CRLF3	ACTTAGTCCGAGAAGATCAAAGAAAGTGCATCACAGACAAGGGATGTTCTCAAACAGCAT	hsa-miR-6843-3p	hsa-miR-17-3p	hsa-miR-548aw	hsa-miR-3605-3p	hsa-miR-6499-3p
hsa_circRNA_012389	hsa_circ_0012389	circBase	-8.19482	-6.83542	0.389743	down	0.183111	0.319714	-8.19482	-6.83542	0.183111	0.319714	false	ASCRP3010328	chr1	-	48917223	48918803	exonic	NM_019073	SPATA6	GTTACACAGCTTGAATGTAACTTGCCCAGGAGTCGTGCTTAAAGACAAAGAGGACATCTA	hsa-miR-6783-5p	hsa-miR-548s	hsa-miR-6881-3p	hsa-miR-3591-3p	hsa-miR-6753-5p
hsa_circRNA_103658	hsa_circ_0069981	circBase	-9.61268	-6.9858	0.161894	down	0.101267	0.389188	-9.61268	-6.9858	0.101267	0.389188	false	ASCRP3013511	chr4	+	75040222	75067087	exonic	NM_001144978	MTHFD2L	TTTTACACACTGATGGAGAGCATGAACGGCCAGGAGACATGAAGCCATTATTATATCAGG	hsa-miR-141-5p	hsa-miR-329-5p	hsa-miR-556-5p	hsa-miR-449b-3p	hsa-miR-375
hsa_circRNA_403141		25242744	-9.74822	-8.00625	0.298962	down	0.108132	0.199927	-9.74822	-8.00625	0.108132	0.199927	false	ASCRP3011233	chr4	+	71816416	71841003	exonic	NM_001244766	MOB1B	TCAGGACCAGTTGGATGATGAGACGTTATTTCCATCAAAAATTGGAGTTCTCAGCCTGAA	hsa-miR-587	hsa-miR-9-5p	hsa-miR-2053	hsa-miR-181d-5p	hsa-miR-181b-5p
hsa_circRNA_103865	hsa_circ_0004081	circBase	-9.71771	-7.95187	0.294057	down	0.0884149	0.277595	-9.71771	-7.95187	0.0884149	0.277595	false	ASCRP3001428	chr5	-	68651475	68651780	exonic	NM_016283	AK6	ACGAAAGACTTGAAACAAGAGCAATTGTATGATGGCTATGATGAAGAGTATGACTGTCCC	hsa-miR-9-5p	hsa-miR-579-3p	hsa-miR-26b-3p	hsa-miR-369-3p	hsa-miR-34a-3p
hsa_circRNA_070154	hsa_circ_0070154	circBase	-9.25766	-7.59721	0.316341	down	0.255059	0.409759	-9.25766	-7.59721	0.255059	0.409759	false	ASCRP3007547	chr4	+	79293871	79385737	exonic	NM_025074	FRAS1	GAAGACCATCACAGAGTTTGAGCTTAAGGCGGTGGATGCTGACACAGAGAGTGTGATTGG	hsa-miR-1205	hsa-miR-6511b-5p	hsa-miR-6751-5p	hsa-miR-6811-5p	hsa-miR-6842-5p
hsa_circRNA_102769	hsa_circ_0008440	circBase	-9.73727	-7.80556	0.26212	down	0.278788	0.408569	-9.73727	-7.80556	0.278788	0.408569	false	ASCRP3011054	chr2	-	75745181	75749613	exonic	NM_032181	EVA1A	TATTCCTTTGTCTCAGAGTCTGAGAAGCCAACTGGGGCCAAACAAGTTTTAGAACCTCTA	hsa-miR-330-5p	hsa-miR-660-3p	hsa-miR-520a-5p	hsa-miR-182-3p	hsa-miR-486-3p
hsa_circRNA_406880		25070500	-9.45284	-7.9741	0.358803	down	0.14006	0.391277	-9.45284	-7.9741	0.14006	0.391277	false	ASCRP3008507	chr6	-	154520801	154544377	exonic	NM_015553	IPCEF1	GATCAAAGATCATGGACAAAGGCAGAGAAAGCTGATGGATTTGTCAACCTGCCTGATTTC	hsa-miR-3916	hsa-miR-3619-5p	hsa-miR-4314	hsa-miR-5589-5p	hsa-miR-6837-3p
hsa_circRNA_104612	hsa_circ_0084170	circBase	-7.549	-6.37126	0.442043	down	0.140372	0.21098	-7.549	-6.37126	0.140372	0.21098	false	ASCRP3003446	chr8	+	42914234	42927450	exonic	NM_002027	FNTA	CAAAGAATTATCATGCCTGGCAGCATCGACAATGGGTTATTCAGGGACAGAGCAGAATGG	hsa-miR-670-3p	hsa-miR-647	hsa-miR-125b-1-3p	hsa-miR-573	hsa-miR-568
hsa_circRNA_102709	hsa_circ_0054318	circBase	-8.05607	-6.79044	0.415917	down	0.189415	0.354001	-8.05607	-6.79044	0.189415	0.354001	false	ASCRP3006644	chr2	-	43783483	43783694	exonic	NM_022065	THADA	CTGCTGTGGTGGAAAGGAACACATTAATGGGATTCGGGGAAACTGCAAGGCTTATTTCAG	hsa-miR-761	hsa-miR-214-3p	hsa-miR-891b	hsa-miR-584-5p	hsa-let-7e-5p
hsa_circRNA_001452	hsa_circ_0001452	circBase	-9.87174	-7.36228	0.175622	down	0.20916	0.509211	-9.87174	-7.36228	0.20916	0.509211	false	ASCRP3012734	chr4	-	153562079	153574079	exonic	NM_152680	TMEM154	TGTTTACCTACCTTGAAGGAAGAGAAGGAATCAAATCACAACCCAAGGTAATTATGAGGA	hsa-miR-5002-5p	hsa-miR-1236-3p	hsa-miR-5584-3p	hsa-miR-141-5p	hsa-miR-567
hsa_circRNA_101152	hsa_circ_0006396	circBase	-9.72715	-8.02552	0.307438	down	0.0816411	0.194657	-9.72715	-8.02552	0.0816411	0.194657	false	ASCRP3002677	chr12	-	112116954	112121111	exonic	NM_006768	BRAP	ATATATGGTGCTGATAAAGTTTCGTGCACAGCCGGGGAAATGTCTGATGAGGAGATAAAA	hsa-miR-92a-1-5p	hsa-miR-1298-3p	hsa-miR-215-3p	hsa-miR-184	hsa-miR-181b-3p
hsa_circRNA_024770	hsa_circ_0024770	circBase	-9.71571	-8.17836	0.344517	down	0.0765666	0.272378	-9.71571	-8.17836	0.0765666	0.272378	false	ASCRP3011493	chr11	+	125472197	125488456	exonic	NM_152713	STT3A	TCGCTTTGGACAGGTTTACACAGAAGCCAGTACTTTAATTATCGGACTACCAGGTTCCTG	hsa-miR-4322	hsa-miR-493-5p	hsa-miR-3916	hsa-miR-873-5p	hsa-miR-8060
hsa_circRNA_103153	hsa_circ_0062163	circBase	-8.45565	-7.21546	0.423317	down	0.39559	0.466335	-8.45565	-7.21546	0.39559	0.466335	false	ASCRP3006516	chr22	+	17982113	17984048	exonic	NM_001290046	CECR2	CTGAGATCTGCAACATGATCGCCCAGAAGTGAAAAGCAGGAAGAAAATTCCTTGGCATCC	hsa-miR-505-5p	hsa-miR-558	hsa-miR-136-5p	hsa-miR-708-5p	hsa-miR-874-3p
hsa_circRNA_090237	hsa_circ_0090237	circBase	-9.74757	-8.24793	0.353643	down	0.111629	0.401573	-9.74757	-8.24793	0.111629	0.401573	false	ASCRP3006035	chrX	+	40993977	41010310	exonic	NM_001039590	USP9X	CTCAAAATTTGAGGCCTTGATGTTAAAAGTGAAGCATGTCAGCGATTTTTCCGTGATGGG	hsa-miR-208a-3p	hsa-miR-3156-5p	hsa-miR-1273d	hsa-miR-22-5p	hsa-miR-548g-3p
hsa_circRNA_406480		25070500	-9.54636	-8.03641	0.351124	down	0.235171	0.337145	-9.54636	-8.03641	0.235171	0.337145	false	ASCRP3010644	chr4	+	56830439	56851524	exonic	NM_025009	CEP135	TAATCATCAGATTGAGCTAAGAGAACGAGAGATAGAACGACTGTCAGTTGCTTTGGATGG	hsa-miR-130b-5p	hsa-miR-4753-3p	hsa-miR-627-3p	hsa-miR-29a-5p	hsa-miR-6830-3p
hsa_circRNA_100178	hsa_circ_0008844	circBase	-9.72982	-8.33511	0.38032	down	0.113173	0.392865	-9.72982	-8.33511	0.113173	0.392865	false	ASCRP3005502	chr1	+	40422758	40424497	exonic	NM_032793	MFSD2A	CCTTATGCCCTGAAAGAACCGAAAAAGAAGAAACAACAGTTGTCTGTTTGCAACAAGCTT	hsa-miR-367-5p	hsa-miR-484	hsa-miR-100-3p	hsa-miR-516b-5p	hsa-miR-152-3p
hsa_circRNA_102337	hsa_circ_0047323	circBase	-9.02464	-7.32858	0.308627	down	0.194293	0.418746	-9.02464	-7.32858	0.194293	0.418746	false	ASCRP3013196	chr18	+	23895192	23937758	exonic	NM_005640	TAF4B	TTGCAGCTATTGGACCAAGGAAGAAGAGACCACTAGAATCTGGAATTGAGAGATGAGGAT	hsa-miR-9-5p	hsa-miR-515-5p	hsa-miR-522-3p	hsa-miR-758-3p	hsa-miR-216a-5p
hsa_circRNA_104245	hsa_circ_0078432	circBase	-8.59914	-6.82065	0.29149	down	0.334869	0.538789	-8.59914	-6.82065	0.334869	0.538789	false	ASCRP3007090	chr6	+	158053865	158066871	exonic	NM_024630	ZDHHC14	CTTGATCAGCTCCAACCAGACAACAAATGAGGACGTTCACAGCAAACAGGATTCCTAAAT	hsa-miR-432-5p	hsa-miR-26b-5p	hsa-miR-15b-5p	hsa-miR-140-3p	hsa-miR-219a-5p
hsa_circRNA_104633	hsa_circ_0084606	circBase	-7.48755	-6.1628	0.399219	down	0.154854	0.271238	-7.48755	-6.1628	0.154854	0.271238	false	ASCRP3011965	chr8	-	62531536	62566219	exonic	NM_004318	ASPH	TGATCCAGAACAAAAAGCAAAAGGACTTAAAGAGAGATCTACTTCAGAGCCAGCAGTCCC	hsa-miR-22-5p	hsa-miR-24-3p	hsa-miR-423-3p	hsa-miR-452-3p	hsa-miR-653-3p
hsa_circRNA_104385	hsa_circ_0006365	circBase	-9.71844	-6.89488	0.141261	down	0.0814717	0.24975	-9.71844	-6.89488	0.0814717	0.24975	false	ASCRP3000121	chr7	+	65751497	65751696	exonic	NM_003596	TPST1	AAACACTCGAAGGAGTGGAGAGATCTACAGACCAAGTAATCAAGCCAGTCAATGTAGGAG	hsa-miR-182-5p	hsa-miR-329-5p	hsa-miR-100-3p	hsa-miR-221-3p	hsa-miR-450b-3p
hsa_circRNA_101619	hsa_circ_0036516	circBase	-9.74189	-7.82761	0.265303	down	0.227675	0.469695	-9.74189	-7.82761	0.227675	0.469695	false	ASCRP3000505	chr15	+	80743220	80767564	exonic	NM_014862	ARNT2	AACTGTGCACCTCAGAAAACTCAATGACAGAAATGGCTTCAGACATACCTGGATCTGTGA	hsa-miR-412-3p	hsa-miR-497-3p	hsa-miR-502-3p	hsa-miR-339-5p	hsa-miR-658
hsa_circRNA_404555		25070500	-9.77774	-8.28468	0.355259	down	0.416694	0.70806	-9.77774	-8.28468	0.416694	0.70806	false	ASCRP3011617	chr1	-	100588765	100591498	exonic	NM_194292	SASS6	TCTGAGGAAGATTTTCAAAGGAGAGTAAGTATAAGAATGAGCATTGAACTACAATCAGTT	hsa-miR-217	hsa-miR-203b-3p	hsa-miR-6839-5p	hsa-miR-378j	hsa-miR-383-5p
hsa_circRNA_402622		25242744	-9.52244	-6.93167	0.165997	down	0.0537489	0.248232	-9.52244	-6.93167	0.0537489	0.248232	false	ASCRP3003287	chr20	+	54940142	54940318	exonic	NM_080821	FAM210B	ATTGGAATCTCATTAATTTCCTTGGGCATATTTTACATGGTTGTGTCAAGGACCCCAGCC	hsa-miR-301a-3p	hsa-miR-4709-5p	hsa-miR-425-5p	hsa-miR-6885-3p	hsa-miR-5047
hsa_circRNA_406496		25070500	-9.31488	-7.44909	0.274372	down	0.192206	0.406796	-9.31488	-7.44909	0.192206	0.406796	false	ASCRP3010537	chr4	-	84391355	84403397	exonic	NM_139076	FAM175A	TAAACCTCAAAAAGGGAAGGTTTTCTTCTTGGGGAAGTAAAAGGTGAAGCCAAGAACAGC	hsa-miR-302a-3p	hsa-miR-302b-3p	hsa-miR-646	hsa-miR-302d-3p	hsa-miR-302c-3p
hsa_circRNA_007484	hsa_circ_0007484	circBase	-8.8712	-7.02903	0.278901	down	0.13599	0.30179	-8.8712	-7.02903	0.13599	0.30179	false	ASCRP3011070	chr11	-	18305341	18307006	exonic	NM_007216	HPS5	TATTGTGTATCTGAATGATATGAGCCTGATGGAAGGGGACAATGGCCTCATTCACACTTG	hsa-miR-6809-3p	hsa-miR-3942-3p	hsa-miR-4493	hsa-miR-9-5p	hsa-miR-6744-3p
hsa_circRNA_057139	hsa_circ_0057139	circBase	-10.036	-7.48552	0.170701	down	0.400185	0.386352	-10.036	-7.48552	0.400185	0.386352	false	ASCRP3001446	chr2	-	175711607	175783293	exonic	NM_001822	CHN1	ACGAGCAAATTCCAAAATATGAAAAGATTCACAATTTCAAGGTGGAAAACAGACCAAAGT	hsa-miR-520g-3p	hsa-miR-627-3p	hsa-miR-520h	hsa-miR-5580-5p	hsa-miR-6762-3p
hsa_circRNA_102937	hsa_circ_0004554	circBase	-9.17003	-7.48115	0.310168	down	0.263204	0.275687	-9.17003	-7.48115	0.263204	0.275687	false	ASCRP3002314	chr2	-	230666967	230668943	exonic	NM_004238	TRIP12	AGGGATGATTCTTTAGATCTCAGCCCTCAAGGGTGGATATTCAGAGTCAAAGAAGGATGA	hsa-miR-370-3p	hsa-miR-93-3p	hsa-miR-186-5p	hsa-miR-513a-3p	hsa-miR-302c-3p
hsa_circRNA_086348	hsa_circ_0086348	circBase	-9.80513	-7.88437	0.264114	down	0.148197	0.53451	-9.80513	-7.88437	0.148197	0.53451	false	ASCRP3000287	chr9	+	7128065	7165357	exonic	NM_015061	KDM4C	AAATATTTTGGATCAAATATTGCCCACATGTACCAGAAGTCCAAGGCTTGCGAGAAGGTC	hsa-miR-640	hsa-miR-6773-5p	hsa-miR-4776-3p	hsa-miR-493-3p	hsa-miR-541-3p
hsa_circRNA_074063	hsa_circ_0074063	circBase	-9.59782	-7.91949	0.312443	down	0.0428449	0.222679	-9.59782	-7.91949	0.0428449	0.222679	false	ASCRP3003743	chr5	-	136969725	136975666	exonic	NM_017415	KLHL3	CAATGAATGGATATACGTGGCGGACATGAGCACCCGCCGCAGTGGCGCAGGTCATGATTG	hsa-miR-3907	hsa-miR-3928-5p	hsa-miR-6806-3p	hsa-miR-3663-3p	hsa-miR-1228-3p
hsa_circRNA_027622	hsa_circ_0027622	circBase	-9.79103	-8.3269	0.362455	down	0.146972	0.370339	-9.79103	-8.3269	0.146972	0.370339	false	ASCRP3011264	chr12	+	77199096	77203637	exonic	NM_015336	ZDHHC17	TCATAGCAAAAGGACAGATATGGAATATATGAACGCTGTCGAGAATTGGTGGAAGCAGGT	hsa-miR-4802-5p	hsa-miR-29b-3p	hsa-miR-5682	hsa-miR-6514-5p	hsa-miR-6887-3p
hsa_circRNA_005287	hsa_circ_0005287	circBase	-9.72838	-7.51257	0.215265	down	0.100592	0.562417	-9.72838	-7.51257	0.100592	0.562417	false	ASCRP3000141	chr16	+	21326631	21328447	sense overlapping	NR_026675	CRYM-AS1	AAACCCTCAAATGAAAGTATTTCCATGGGGATTGGGAAAGCTACTGGCAAGATTTACCTG	hsa-miR-3145-3p	hsa-miR-124-3p	hsa-miR-153-5p	hsa-miR-18a-3p	hsa-miR-16-5p
hsa_circRNA_103195	hsa_circ_0006303	circBase	-8.50151	-7.15346	0.392825	down	0.351664	0.34843	-8.50151	-7.15346	0.351664	0.34843	false	ASCRP3011710	chr22	+	30366964	30375041	exonic	NM_021090	MTMR3	TCTTGTTAATACTTCACCATAAGGGAAAGAAGAGAGCCTTGTTGGACACTGAAGAAGGGA	hsa-miR-605-5p	hsa-miR-651-3p	hsa-miR-362-5p	hsa-miR-765	hsa-miR-24-3p
hsa_circRNA_054469	hsa_circ_0054469	circBase	-8.74332	-7.33843	0.377647	down	0.265559	0.400675	-8.74332	-7.33843	0.265559	0.400675	false	ASCRP3000906	chr2	+	47635539	47657080	exonic	NM_000251	MSH2	AATGTTATACAGGCTCTGGAAAAACATGAAGGAGCAAAGAATCTGCAGAGTGTTGTGCTT	hsa-miR-26b-3p	hsa-miR-544a	hsa-miR-3156-5p	hsa-miR-3191-5p	hsa-miR-6888-3p
hsa_circRNA_103333	hsa_circ_0004089	circBase	-8.50569	-6.98482	0.348476	down	0.0713198	0.123692	-8.50569	-6.98482	0.0713198	0.123692	false	ASCRP3009297	chr3	+	43341245	43345284	exonic	NM_017719	SNRK	GCTTGGTGATGAGTATGATGCACCTGCAGTAGGAAAAAGAAGCAACTAACAAAACACTGT	hsa-miR-1264	hsa-miR-154-3p	hsa-miR-329-5p	hsa-miR-487a-3p	hsa-miR-335-3p
hsa_circRNA_104509	hsa_circ_0004684	circBase	-8.0687	-6.74076	0.398339	down	0.246791	0.375955	-8.0687	-6.74076	0.246791	0.375955	false	ASCRP3002529	chr7	-	139741443	139757834	exonic	NM_022750	PARP12	AGTTTGGTTCTTGGCAGGAATATGGAAGACAGGAAGAACTGTAGGAATAGTCACAGCTTG	hsa-miR-548b-3p	hsa-miR-488-3p	hsa-miR-506-3p	hsa-miR-770-5p	hsa-miR-345-5p
hsa_circRNA_101532	hsa_circ_0035446	circBase	-8.81063	-7.76161	0.483295	down	0.232812	0.284778	-8.81063	-7.76161	0.232812	0.284778	false	ASCRP3008462	chr15	-	58306055	58306479	exonic	NM_003888	ALDH1A2	GATAAGCTTGCAGACTTGGTGGAACGGGACAGGGCAGTTCTTGCAATCTTTATAAACAAC	hsa-miR-21-5p	hsa-miR-329-3p	hsa-miR-632	hsa-miR-26b-3p	hsa-miR-590-5p
hsa_circRNA_091669	hsa_circ_0091669	circBase	-9.94927	-7.1978	0.1485	down	0.301254	0.740593	-9.94927	-7.1978	0.301254	0.740593	false	ASCRP3000119	chrX	+	147733519	147744289	exonic	NM_002025	AFF2	AAACAAGTGAATCACTATGAACAAGACCGTAGTGCACTTAAAAAAAGGGAATGGGAGCGG	hsa-miR-10b-3p	hsa-miR-6839-3p	hsa-miR-7152-3p	hsa-miR-378h	hsa-miR-5009-5p
hsa_circRNA_001521	hsa_circ_0001521	circBase	-9.95212	-8.27071	0.311777	down	0.289631	0.643371	-9.95212	-8.27071	0.289631	0.643371	false	ASCRP3011274	chr5	+	122137563	122144050	exonic	NM_003100	SNX2	TCATCCACTGAGTTTGTAGAAAAACGGAGAGCAGCTCTTGAAAGATTGAAGAAGAAGCAA	hsa-miR-627-3p	hsa-miR-5187-3p	hsa-miR-487a-5p	hsa-miR-3681-5p	hsa-miR-4724-5p
hsa_circRNA_404937		25070500	-8.59006	-6.55105	0.24333	down	0.307326	0.560169	-8.59006	-6.55105	0.307326	0.560169	false	ASCRP3000754	chr11	+	114388277	114411482	sense overlapping	ENST00000459372	snoU13	AAGTTTTGGTGGGAAGATGAAACTTGGAAGAAGGTGCCATTAAGAGGAGATACACAGAGA	hsa-miR-329-5p	hsa-miR-29b-1-5p	hsa-miR-7107-3p	hsa-miR-4739	hsa-miR-6758-5p
hsa_circRNA_100566	hsa_circ_0017972	circBase	-7.60881	-6.44827	0.447345	down	0.204554	0.349129	-7.60881	-6.44827	0.204554	0.349129	false	ASCRP3004453	chr10	-	22880557	22880710	exonic	NM_005028	PIP4K2A	CAGTGAAGACGTGGCCGAAATGCACAACATCCTGAAGAAATACCACCAGAATTCCCTGAC	hsa-miR-653-3p	hsa-miR-122-5p	hsa-miR-661	hsa-miR-506-5p	hsa-miR-134-3p
hsa_circRNA_405764		25070500	-9.2611	-7.5484	0.305088	down	0.215582	0.271983	-9.2611	-7.5484	0.215582	0.271983	false	ASCRP3004245	chr19	-	33372749	33409245	exonic	NM_032816	CEP89	CAGCAGAACAGGCGTCAGCTTCAGACTCAAGCAAAACTGGTTTTAGAGGAAAACAAGTTG	hsa-miR-3119	hsa-miR-135a-5p	hsa-miR-6868-3p	hsa-miR-6876-3p	hsa-miR-1976
hsa_circRNA_103538	hsa_circ_0068390	circBase	-9.81993	-8.34176	0.358944	down	0.18466	0.328741	-9.81993	-8.34176	0.18466	0.328741	false	ASCRP3005364	chr3	+	185183534	185184751	exonic	NM_004721	MAP3K13	CCTCACAAATCTGGGATGCAGACCAAACGGCATGCGCTGGATATTCGTGAACACTATGAG	hsa-miR-335-3p	hsa-miR-568	hsa-miR-483-3p	hsa-miR-556-5p	hsa-miR-590-3p
hsa_circRNA_101750	hsa_circ_0038381	circBase	-9.89381	-7.5914	0.202724	down	0.273324	0.50713	-9.89381	-7.5914	0.273324	0.50713	false	ASCRP3013082	chr16	-	19883137	19884168	exonic	NM_016235	GPRC5B	TTCTCCATGGATGAACACAATGCAGAATGTTCGTGGCATCAGAGAGAAAGATGAGAGCTC	hsa-miR-766-5p	hsa-miR-583	hsa-miR-665	hsa-miR-214-3p	hsa-miR-24-3p
hsa_circRNA_043591	hsa_circ_0043591	circBase	-9.33052	-8.2284	0.465831	down	0.223535	0.334842	-9.33052	-8.2284	0.223535	0.334842	false	ASCRP3010815	chr17	-	39669997	39678026	exonic	uc002hxb.1	KRT15	TACTTTTCCTTTTGCAAATTTTTCCTGATTGGTAGACTAAGGCTCAGAGAGAGGAGGCGG	hsa-miR-6772-3p	hsa-miR-4691-5p	hsa-miR-6855-5p	hsa-miR-7161-3p	hsa-miR-6791-5p
hsa_circRNA_062551	hsa_circ_0062551	circBase	-8.64875	-7.19108	0.364081	down	0.174277	0.336945	-8.64875	-7.19108	0.174277	0.336945	false	ASCRP3010472	chr22	-	24042912	24052054	exonic	NR_024448	GUSBP11	GTTTCTTTATCCCTTTATCTGTGCATGAACAGGACTGGATGGAGGACCTGAAGACGTGAG	hsa-miR-1184	hsa-miR-4496	hsa-miR-7156-3p	hsa-miR-6864-5p	hsa-miR-452-3p
hsa_circRNA_100247	hsa_circ_0012779	circBase	-8.93803	-7.67873	0.417746	down	0.179319	0.458559	-8.93803	-7.67873	0.179319	0.458559	false	ASCRP3001913	chr1	+	62321701	62350080	exonic	NM_176877	INADL	AGATATGCCACTGATACATGGACCCTTTAGATCCTACAAGATCAGTGATTGTGATCCGCT	hsa-miR-218-2-3p	hsa-miR-335-3p	hsa-miR-16-2-3p	hsa-miR-410-3p	hsa-miR-203a-5p
hsa_circRNA_002829	hsa_circ_0002829	circBase	-8.85829	-6.93693	0.264006	down	0.288807	0.632518	-8.85829	-6.93693	0.288807	0.632518	false	ASCRP3003997	chr1	+	185056683	185062408	exonic	NM_007212	RNF2	CACTCAGTCACAGCATTGAGGAAGGACTGAAGATACAGGCCATGAACAGCAATGTCTCAG	hsa-miR-636	hsa-miR-4495	hsa-miR-19b-1-5p	hsa-miR-4679	hsa-miR-19b-2-5p
hsa_circRNA_101734	hsa_circ_0038264	circBase	-9.50697	-7.60569	0.267705	down	0.348326	0.612703	-9.50697	-7.60569	0.348326	0.612703	false	ASCRP3001876	chr16	-	18847254	18856973	exonic	NM_015092	SMG1	AGAGCGTTGTCAAGAGCTCTATAGGAAAGAAGAGAAAATTGCAATCATGAGGGAGAAGCA	hsa-miR-634	hsa-miR-330-3p	hsa-miR-367-5p	hsa-miR-618	hsa-miR-644a
hsa_circRNA_021156	hsa_circ_0021156	circBase	-9.72182	-7.54748	0.221542	down	0.0671851	0.229852	-9.72182	-7.54748	0.0671851	0.229852	false	ASCRP3003297	chr11	-	9308001	9321248	exonic	NM_015012	TMEM41B	ATTGGTACTTTTCTAGAAAAATCCTGGGTAGAAGCTGGATCAGCAAGAATGTCACTCCTT	hsa-miR-548p	hsa-miR-5582-3p	hsa-miR-4803	hsa-miR-3915	hsa-miR-3153
hsa_circRNA_000454	hsa_circ_0001703	circBase	-6.48755	-5.3507	0.454754	down	0.206334	0.313468	-6.48755	-5.3507	0.206334	0.313468	false	ASCRP3009452	chr7	-	45802132	45802362	intronic	ENST00000398921	SEPT7P2	GGAGACAGGGATATGAGGAGTGGAGAGGCATGAGATTAAGGAGCACATAAGAGGAATATT	hsa-miR-605-5p	hsa-miR-337-3p	hsa-miR-876-5p	hsa-miR-339-5p	hsa-miR-26a-2-3p
hsa_circRNA_406155		25070500	-8.70283	-7.04015	0.315852	down	0.391244	0.664773	-8.70283	-7.04015	0.391244	0.664773	false	ASCRP3009395	chr21	-	45050202	45064273	exonic	NM_007031	HSF2BP	GGAATTGTCACGAACCTGGAAAGGAAAGAGCAAGAATTAGAGCAGCTGAAAATGGATTGT	hsa-miR-6762-3p	hsa-miR-1298-5p	hsa-miR-20b-5p	hsa-miR-106a-5p	hsa-miR-17-5p
hsa_circRNA_404965		25070500	-9.1837	-6.83876	0.196836	down	0.163446	0.522377	-9.1837	-6.83876	0.163446	0.522377	false	ASCRP3004877	chr12	+	11992073	12022903	exonic	NM_001987	ETV6	CATTGGGAGAATAGCAGGCTTGCAGCCAATTTACTGGAGCAGGGATGACGTAGCCCAGTG	hsa-miR-6889-5p	hsa-miR-637	hsa-miR-6813-5p	hsa-miR-6860	hsa-miR-4768-3p
hsa_circRNA_103731	hsa_circ_0070819	circBase	-8.47851	-7.34522	0.455873	down	0.146638	0.166104	-8.47851	-7.34522	0.146638	0.166104	false	ASCRP3011211	chr4	-	121698342	121732604	exonic	NM_018699	PRDM5	TCAGAGTTCATATCCGGAGCCACACAGGAGATCCTAAGAAAAAGCTTATATGTTCAGTGT	hsa-miR-578	hsa-miR-511-5p	hsa-miR-588	hsa-miR-619-3p	hsa-miR-183-5p
hsa_circRNA_070616	hsa_circ_0070616	circBase	-9.77144	-7.06337	0.153034	down	0.130809	0.309859	-9.77144	-7.06337	0.130809	0.309859	false	ASCRP3009530	chr4	-	108608194	108622441	exonic	NM_005443	PAPSS1	GGATGTCAAAGGACTCTACAAAAAAGCCCGGGCAGGAGAAATTAAAGGGAATGCAGAGAG	hsa-miR-4786-3p	hsa-miR-6841-3p	hsa-miR-642a-5p	hsa-miR-5704	hsa-miR-574-5p
hsa_circRNA_406005		25070500	-9.82371	-8.07291	0.297137	down	0.186361	0.381629	-9.82371	-8.07291	0.186361	0.381629	false	ASCRP3011919	chr2	-	186946056	186964557	sense overlapping	NR_110218	LINC01473	TGAGCTTCCAAATCAGGTACTCAGATGAAAACTACTTGCATGAAAGAATTGAGACAACAA	hsa-miR-3145-3p	hsa-miR-1277-5p	hsa-miR-1252-5p	hsa-miR-548a-5p	hsa-miR-30d-3p
hsa_circRNA_009160	hsa_circ_0009160	circBase	-8.26558	-7.19821	0.477188	down	0.35639	0.433366	-8.26558	-7.19821	0.35639	0.433366	false	ASCRP3001390	chr14	-	58877560	58890813	exonic	NM_012460	TIMM9	ACCTGAAGAGGTAAGAATCAGGCCTTATTGGAGACATTCAAGCAAAGGTTGGACAACTAC	hsa-miR-4762-3p	hsa-miR-6782-3p	hsa-miR-548n	hsa-miR-383-5p	hsa-miR-892c-3p
hsa_circRNA_032394	hsa_circ_0032394	circBase	-9.82774	-8.04567	0.290766	down	0.149669	0.324307	-9.82774	-8.04567	0.149669	0.324307	false	ASCRP3005700	chr14	+	71435737	71462642	exonic	NM_014982	PCNX	CGGTAGCAGTTTGCACGATGAACTTGGAGATACAGACACTGCTAAGACTTCTGATGATAT	hsa-miR-7107-3p	hsa-miR-1236-3p	hsa-miR-942-5p	hsa-miR-6813-5p	hsa-miR-3660
hsa_circRNA_061800	hsa_circ_0061800	circBase	-9.89396	-6.29585	0.0825774	down	0.223547	0.590294	-9.89396	-6.29585	0.223547	0.590294	false	ASCRP3005951	chr21	+	42824547	42831141	exonic	NM_002462	MX1	CTAGCAGACATCCAAAATTGAAGACATTAGAGCAGAACAAGAGAGAGAAGGTGAGAAGCT	hsa-miR-4721	hsa-miR-4448	hsa-miR-6873-3p	hsa-miR-6860	hsa-miR-3187-5p
hsa_circRNA_404325		25242744	-7.82509	-6.2918	0.345488	down	0.198758	0.463341	-7.82509	-6.2918	0.198758	0.463341	false	ASCRP3008228	chrX	+	12817325	12828265	exonic	NM_002765	PRPS2	GAGCCAAAAGCGTGGAGATTGGTGAAAGCGTGAGAGGGGAAGATGTCTACATCATCCAGA	hsa-miR-4782-5p	hsa-miR-518c-5p	hsa-miR-3691-5p	hsa-miR-1272	hsa-miR-5706
hsa_circRNA_407329		25070500	-8.13545	-7.09241	0.485304	down	0.425179	0.456449	-8.13545	-7.09241	0.425179	0.456449	false	ASCRP3003571	chrX	+	129128350	129139293	sense overlapping	NM_021946	BCORL1	CAACGAGGAGAGATCGACCCTGAAAGGATGGGTTCCAGCACTAATGAGGAGAGTGAAAAG	hsa-miR-1273h-5p	hsa-miR-4739	hsa-miR-7851-3p	hsa-miR-6873-3p	hsa-miR-665
hsa_circRNA_001146	hsa_circ_0001429	circBase	-9.76183	-7.85269	0.26625	down	0.127251	0.284535	-9.76183	-7.85269	0.127251	0.284535	false	ASCRP3001597	chr4	-	103610730	103612114	exonic	ENST00000514430	MANBA	ACTGGATGGAGGCTTAAATATTGAAAAATCAGCTAAGAATGAAGGATTAAACTGAAGATT	hsa-miR-376a-5p	hsa-miR-501-5p	hsa-miR-10b-3p	hsa-miR-1323	hsa-miR-500a-5p
hsa_circRNA_406485		25070500	-9.80589	-7.96576	0.279298	down	0.232422	0.465912	-9.80589	-7.96576	0.232422	0.465912	false	ASCRP3001714	chr4	-	68396532	68409913	exonic	NM_001812	CENPC	AGAACCAAGTGAAGCCACAAACAGATCAGGATCATCTCAAAAATGGCTACAGAAGAAGAT	hsa-miR-548g-3p	hsa-miR-5691	hsa-miR-3136-5p	hsa-miR-4738-3p	hsa-miR-511-5p
hsa_circRNA_085187	hsa_circ_0085187	circBase	-8.4837	-6.98505	0.353886	down	0.199728	0.379001	-8.4837	-6.98505	0.199728	0.379001	false	ASCRP3013448	chr8	-	103274142	103276786	exonic	NM_015902	UBR5	TTTGCAATTGACCTGTGTAAAGAAGAAGGTGGAGGACAGGATTCTTGGACTATGTCTGTT	hsa-miR-4659a-3p	hsa-miR-4778-3p	hsa-miR-323a-3p	hsa-miR-4659b-3p	hsa-miR-570-3p
hsa_circRNA_028072	hsa_circ_0028072	circBase	-5.91015	-4.81958	0.469576	down	0.100464	0.0719348	-5.91015	-4.81958	0.100464	0.0719348	false	ASCRP3007198	chr12	-	109048081	109095099	exonic	NM_014325	CORO1C	CTTTCTATGACCCTGACACCAGCATCATTTACTTATGTGGAAAGACACGATGAGGCGAGT	hsa-miR-619-5p	hsa-miR-6506-5p	hsa-miR-1272	hsa-miR-6847-3p	hsa-miR-3912-5p
hsa_circRNA_100954	hsa_circ_0024271	circBase	-9.72039	-7.87579	0.278433	down	0.0837455	0.184807	-9.72039	-7.87579	0.0837455	0.184807	false	ASCRP3004361	chr11	-	111622882	111624301	exonic	NM_002716	PPP2R1B	CAGGCCAGCTGGAATTAGTATCCGATACCAATCAACATGTCAAATCGGCTCTAGCTTCTG	hsa-miR-873-3p	hsa-let-7c-5p	hsa-let-7e-5p	hsa-let-7f-5p	hsa-miR-620
hsa_circRNA_407198		25070500	-9.84889	-8.07348	0.292111	down	0.171894	0.293299	-9.84889	-8.07348	0.171894	0.293299	false	ASCRP3013231	chr9	-	94614602	94649052	intronic	ENST00000375708	ROR2	TTGGATATGACAGAATTTCTCCAAGTGGGGAAGCTAAATTAAGCAAATGGCAAAGCACCC	hsa-miR-4739	hsa-miR-3916	hsa-miR-6798-5p	hsa-miR-328-5p	hsa-miR-4685-5p
hsa_circRNA_101125	hsa_circ_0000431	circBase	-9.16361	-6.72077	0.183922	down	0.117268	0.413671	-9.16361	-6.72077	0.117268	0.413671	false	ASCRP3012243	chr12	+	102301963	102308010	exonic	NM_018370	DRAM1	TGCTTCACTAATTTCCATAACCAAGCTGGAGTGGAATCCAAGAGAAAAGGAGTTAGCTGT	hsa-miR-143-3p	hsa-miR-339-3p	hsa-let-7i-3p	hsa-miR-140-3p	hsa-miR-450a-2-3p
hsa_circRNA_031845	hsa_circ_0031845	circBase	-8.87644	-7.58207	0.407712	down	0.184513	0.31552	-8.87644	-7.58207	0.184513	0.31552	false	ASCRP3006775	chr14	-	50768734	50769735	exonic	NM_024884	L2HGDH	CTGTCAGCAAAAGGGAATTTCCTACAAGCAGTGTGGCAAGCTCATTTGATATAGTCATCG	hsa-miR-513a-3p	hsa-miR-513c-3p	hsa-miR-628-5p	hsa-miR-3924	hsa-miR-374b-5p
hsa_circRNA_403520		25242744	-8.91564	-7.77993	0.455111	down	0.205198	0.227334	-8.91564	-7.77993	0.205198	0.227334	false	ASCRP3010484	chr5	-	179743340	179744058	exonic	NM_005110	GFPT2	GTTTGCTTTTTCATCAGCCAGTCAGGTAACTTCAGTGCGTTTATGCAGAAGGAGATCTTC	hsa-miR-499b-3p	hsa-miR-34a-5p	hsa-miR-6806-3p	hsa-miR-498	hsa-miR-362-5p
hsa_circRNA_047075	hsa_circ_0047075	circBase	-8.04143	-6.72128	0.400494	down	0.134448	0.240476	-8.04143	-6.72128	0.134448	0.240476	false	ASCRP3008942	chr18	-	19119880	19120661	exonic	uc002kti.1	ESCO1	GCAGGATAATAATGGTTCTTCCTGAAGACCCAAAGTATGCCCTGAAAAAGGTTCTGCTCA	hsa-miR-6512-3p	hsa-miR-6875-3p	hsa-miR-6720-5p	hsa-miR-5196-5p	hsa-miR-15b-3p
hsa_circRNA_406612		25070500	-9.07738	-7.36963	0.306136	down	0.173804	0.284949	-9.07738	-7.36963	0.173804	0.284949	false	ASCRP3007409	chr5	+	64096074	64100213	exonic	NM_005869	CWC27	GAAATCAGTCAGCCGCAGAGCATGAAGGGCAAAAGCAAAAGTAGTCATGACTTGCTTAAG	hsa-miR-4325	hsa-miR-4436b-5p	hsa-miR-543	hsa-miR-1277-5p	hsa-miR-4775
hsa_circRNA_102147	hsa_circ_0004958	circBase	-7.99168	-6.89037	0.466092	down	0.230137	0.305256	-7.99168	-6.89037	0.230137	0.305256	false	ASCRP3004328	chr17	+	58711213	58725443	exonic	NM_003620	PPM1D	CAGGACCAAGAGGAGAAAAAATACCTGATGTGTAATGAACAAGTCTGGGGTGAATCGTGT	hsa-miR-218-5p	hsa-miR-574-5p	hsa-miR-489-3p	hsa-miR-122-5p	hsa-miR-221-5p
hsa_circRNA_001968	hsa_circ_0000730	circBase	-9.37151	-8.10328	0.415169	down	0.190788	0.396752	-9.37151	-8.10328	0.190788	0.396752	false	ASCRP3007611	chr17	-	1457063	1457152	intronic	ENST00000313486	PITPNA	GAAGCGAGTAGATGAGCCAGTTTTACGATAGAGGTTTCATTGCCTGAAAGAGCTACTTGC	hsa-miR-892b	hsa-miR-103a-2-5p	hsa-miR-149-5p	hsa-miR-877-3p	hsa-miR-582-3p
hsa_circRNA_101814	hsa_circ_0039353	circBase	-9.14874	-7.59613	0.340892	down	0.0854539	0.131547	-9.14874	-7.59613	0.0854539	0.131547	false	ASCRP3001202	chr16	+	53189837	53191453	exonic	NM_025134	CHD9	ACATGACAGAAATCACCTATGTTTACAGCGACAGGATTTTGACACTTCATGACATGTCAT	hsa-miR-376a-5p	hsa-miR-450a-2-3p	hsa-miR-452-3p	hsa-miR-151a-3p	hsa-miR-376a-2-5p
hsa_circRNA_007019	hsa_circ_0007019	circBase	-9.92703	-7.38889	0.172164	down	0.274449	0.429061	-9.92703	-7.38889	0.274449	0.429061	false	ASCRP3000339	chr1	+	240421244	240555862	exonic	NM_020066	FMN2	AAATTGACCAAGAGGCAGAGGAAAATTCACTGACAGAGACTCATAAATGGTTGTCAAGTT	hsa-miR-6830-3p	hsa-miR-5001-3p	hsa-miR-6508-3p	hsa-miR-4677-5p	hsa-miR-4328
hsa_circRNA_057929	hsa_circ_0057929	circBase	-8.99632	-6.88566	0.231541	down	0.227646	0.642302	-8.99632	-6.88566	0.227646	0.642302	false	ASCRP3012049	chr2	+	207026761	207026828	exonic	NM_001959	EEF1B2	TGCACAATATGAATCAAAGAAAGCCAAAAGAAAGTGAAGAAGCAAAGAGGCTAAGGGAAG	hsa-miR-4696	hsa-miR-4289	hsa-miR-4708-3p	hsa-miR-1279
hsa_circRNA_003529	hsa_circ_0003529	circBase	-9.7095	-7.62115	0.235149	down	0.0537107	0.211325	-9.7095	-7.62115	0.0537107	0.211325	false	ASCRP3013047	chr1	+	39463842	39466778	exonic	NM_024595	AKIRIN1	TTCGGGAGGAGTATGAGCAAATCCTCAATACCAAACTAGCAGAGCAAATTTTTCAGAACA	hsa-miR-4689	hsa-miR-4762-3p	hsa-miR-3928-3p	hsa-miR-490-3p	hsa-miR-1294
hsa_circRNA_402224		25242744	-8.28988	-6.77571	0.350098	down	0.270485	0.387889	-8.28988	-6.77571	0.270485	0.387889	false	ASCRP3012408	chr2	+	42883339	42909729	exonic	NM_020744	MTA3	TGGCAAAGACTTCAATGACATACGGCAAGATTTTGAGAATCAGATGAGAGGGAACAATCA	hsa-miR-4511	hsa-miR-183-5p	hsa-miR-616-3p	hsa-miR-4776-3p	hsa-miR-4685-5p
hsa_circRNA_406789		25070500	-8.68897	-6.34516	0.196989	down	0.219595	0.39886	-8.68897	-6.34516	0.219595	0.39886	false	ASCRP3005352	chr6	+	56915571	56920595	sense overlapping	NM_020931	KIAA1586	CCTAGTACAACTGGAACAGTAAACAGACTCAAAGAAGGAAGGACCATCGAGACCTGTTCT	hsa-miR-8065	hsa-miR-548n	hsa-miR-548ab	hsa-miR-619-5p	hsa-miR-545-5p
hsa_circRNA_406065		25070500	-9.77983	-7.87179	0.266454	down	0.216146	0.427059	-9.77983	-7.87179	0.216146	0.427059	false	ASCRP3012383	chr2	+	238729713	238733062	exonic	NM_001080504	RBM44	TGGATCTTACAGGAGGAATTTATCAAGTAATTCTGCTAAGAAGGAATTGGGATCAGCACT	hsa-miR-6503-5p	hsa-miR-641	hsa-miR-30a-3p	hsa-miR-3617-5p	hsa-miR-30e-3p
hsa_circRNA_103423	hsa_circ_0005605	circBase	-8.62912	-7.48049	0.451053	down	0.222985	0.273606	-8.62912	-7.48049	0.222985	0.273606	false	ASCRP3001861	chr3	+	100013930	100016889	exonic	NM_018309	TBC1D23	AGAGATCCTTCAAGCGAATCAGCTACAAGGGCTTGGAAGTCTTTTTGCATGTTACTGTTC	hsa-miR-345-5p	hsa-miR-376b-5p	hsa-miR-329-5p	hsa-miR-376c-5p	hsa-miR-20a-3p
hsa_circRNA_407153		25070500	-9.68767	-6.66915	0.123406	down	0.0891768	0.368143	-9.68767	-6.66915	0.0891768	0.368143	false	ASCRP3000952	chr9	+	6493825	6499931	exonic	NM_152896	UHRF2	AATTTCAGATGGACCGAGGTGATGAGTTCACATACACTGGAAGCGGTGGTAAAAATCTTG	hsa-miR-4778-3p	hsa-miR-1248	hsa-miR-2681-5p	hsa-miR-103a-2-5p	hsa-miR-3925-3p
hsa_circRNA_104118	hsa_circ_0003563	circBase	-8.12294	-6.72238	0.378783	down	0.313511	0.477149	-8.12294	-6.72238	0.313511	0.477149	false	ASCRP3005992	chr6	+	45399599	45405788	exonic	NM_001015051	RUNX2	CTATCACAGAGCAATTAAAGTTACAGTAGATGGACCTCGGGAACCCAGAAGTGGTAGCCC	hsa-miR-335-3p	hsa-miR-216a-5p	hsa-miR-450a-2-3p	hsa-miR-125a-3p	hsa-miR-502-5p
hsa_circRNA_404880		25070500	-9.76971	-6.8393	0.131178	down	0.363723	0.525917	-9.76971	-6.8393	0.363723	0.525917	false	ASCRP3001029	chr11	-	38891626	38906764	intergenic			ACAATAACATTTCCAAGATAGGAAGAAAGCGAGGGTTCAAAACGGAGAAGATGAAGCTGA	hsa-miR-1277-5p	hsa-miR-3171	hsa-miR-3149	hsa-miR-297	hsa-miR-3924
hsa_circRNA_104195	hsa_circ_0002198	circBase	-8.87248	-7.57965	0.40815	down	0.158553	0.246044	-8.87248	-7.57965	0.158553	0.246044	false	ASCRP3000013	chr6	+	136472297	136476896	exonic	NM_018945	PDE7B	AAAAACTAACCACCATCTTGCAAACCTATATCAGGAAACAGCCTGGTAACACTGTTGTGC	hsa-miR-455-3p	hsa-miR-876-3p	hsa-miR-661	hsa-miR-323a-5p	hsa-miR-198
hsa_circRNA_101601	hsa_circ_0036398	circBase	-9.70565	-7.61252	0.234371	down	0.0424736	0.159541	-9.70565	-7.61252	0.0424736	0.159541	false	ASCRP3012304	chr15	-	76566752	76578822	exonic	NM_000126	ETFA	TGGACAGACGGGAAAAATAGTAGCACCAGAAATGCTCTATGTACAGTGAAGTGTGATGAG	hsa-miR-96-5p	hsa-miR-338-3p	hsa-miR-107	hsa-miR-103a-3p	hsa-miR-1271-5p
hsa_circRNA_100784	hsa_circ_0021609	circBase	-9.86645	-8.07325	0.288532	down	0.197011	0.387734	-9.86645	-8.07325	0.197011	0.387734	false	ASCRP3005288	chr11	+	33572585	33573787	exonic	NM_012194	KIAA1549L	CCGAGAGGAAAGTCCTGAATACCAAAAGCAACTTGACAATTCAGGTGGACATTCTGGAAT	hsa-miR-214-3p	hsa-miR-375	hsa-miR-140-3p	hsa-miR-595	hsa-miR-512-3p
hsa_circRNA_400687		25242744	-8.44449	-7.12381	0.400348	down	0.313792	0.437869	-8.44449	-7.12381	0.313792	0.437869	false	ASCRP3011400	chr10	+	135211938	135213123	exonic	NM_138384	MTG1	TCCGGAGGCAGCACCTCAGGAAAGAAAATTATGCAACACTTAGAAGGAGAAGGCCTAAAA	hsa-miR-6130	hsa-miR-6127	hsa-miR-6133	hsa-miR-6785-5p	hsa-miR-4510
hsa_circRNA_100991	hsa_circ_0024865	circBase	-9.78678	-7.85204	0.261568	down	0.225338	0.553664	-9.78678	-7.85204	0.225338	0.553664	false	ASCRP3002328	chr11	-	129825406	129830977	exonic	NM_020228	PRDM10	AGGTAGCTTATGTCCAACAGGATGCTACAGCTCAGCAGGCATGCTGCAGACAGACCTTTC	hsa-miR-105-3p	hsa-miR-370-3p	hsa-miR-181d-3p	hsa-miR-629-3p	hsa-miR-500a-3p
hsa_circRNA_103115	hsa_circ_0001180	circBase	-9.72377	-7.24275	0.179117	down	0.124191	0.26134	-9.72377	-7.24275	0.124191	0.26134	false	ASCRP3009031	chr21	+	30693541	30693835	exonic	NM_001186	BACH1	GCCAGGCTGATGGAGAGCTGAACATTACTCTTCCAGAAGAGGTTGATGATAATTAGAAGC	hsa-miR-526b-5p	hsa-miR-489-3p	hsa-miR-409-3p	hsa-miR-548d-3p	hsa-miR-31-3p
hsa_circRNA_104691	hsa_circ_0085613	circBase	-9.64482	-7.96369	0.311837	down	0.239358	0.383083	-9.64482	-7.96369	0.239358	0.383083	false	ASCRP3002431	chr8	-	131249167	131249240	exonic	NM_018482	ASAP1	AGTCTGTAAAAGCAATATATAATTCTGGTCAAGGCTCTAGACCAAGATAGAACAGCCCTT	hsa-miR-137	hsa-miR-103a-2-5p	hsa-miR-190a-3p
hsa_circRNA_403739		25242744	-8.35239	-7.27455	0.473739	down	0.0643958	0.179933	-8.35239	-7.27455	0.0643958	0.179933	false	ASCRP3006122	chr6	+	158994451	159046786	exonic	NM_020823	TMEM181	CTCAGGTTGAAATTTTTGACTGCATTGACTTTCGTAGTACTTGTCATTAGGCTGGCGCCC	hsa-miR-6893-5p	hsa-miR-3607-5p	hsa-miR-30c-1-3p	hsa-miR-6838-5p	hsa-miR-6797-5p
hsa_circRNA_007467	hsa_circ_0007467	circBase	-10.057	-8.06674	0.251696	down	0.395876	0.581837	-10.057	-8.06674	0.395876	0.581837	false	ASCRP3006730	chr15	-	83858112	83861060	exonic	ENST00000563404	HDGFRP3	CTGGGGGAGAAGGACAGAAGATGAATTCAGATTGGAACTTTTGGCAGAAAGTCAAAACTG	hsa-miR-93-3p	hsa-miR-4728-3p	hsa-miR-4743-3p	hsa-miR-670-3p	hsa-miR-6758-3p
hsa_circRNA_400294		25242744	-8.55339	-7.37051	0.440471	down	0.0882583	0.117358	-8.55339	-7.37051	0.0882583	0.117358	false	ASCRP3009380	chr1	-	103540173	103548528	exonic	NM_001854	COL11A1	GGAATCACGGTTTTTGGAACAAGGATTTTGGATGAAGAAGTTTTTGAGCTGCTCCAGTTG	hsa-miR-4668-3p	hsa-miR-4659a-3p	hsa-miR-4659b-3p	hsa-miR-2113	hsa-miR-548aq-3p
hsa_circRNA_004875	hsa_circ_0004875	circBase	-8.76198	-6.67473	0.235329	down	0.111071	0.270473	-8.76198	-6.67473	0.111071	0.270473	false	ASCRP3010206	chr10	-	126799558	126811437	intronic	ENST00000460976	CTBP2	GTGGACAGATTTATATTGCCTTAGACCAGAACACTGCGGAAGAGGAAATCCATCATGGAA	hsa-miR-4747-5p	hsa-miR-6797-5p	hsa-miR-1249-5p	hsa-miR-1913	hsa-miR-6780a-5p
hsa_circRNA_006868	hsa_circ_0006868	circBase	-7.92376	-6.66881	0.419006	down	0.105465	0.162855	-7.92376	-6.66881	0.105465	0.162855	false	ASCRP3000824	chr11	-	107260799	107289013	exonic	NM_152434	CWF19L2	AATCAAAACAAGCTCTTTATGAGAATGGCATCTAAGCAGTCCAGAGCGTGAGTCCATTCA	hsa-miR-335-3p	hsa-miR-29a-5p	hsa-miR-4753-3p	hsa-miR-329-5p	hsa-miR-6809-3p
hsa_circRNA_000315	hsa_circ_0001071	circBase	-8.02137	-6.84358	0.442027	down	0.74168	0.633517	-8.02137	-6.84358	0.74168	0.633517	false	ASCRP3006877	chr2	+	144003919	144004117	intronic	ENST00000295095	ARHGAP15	CTTAAGCAGAGTCAAAGGCCCAGCTGAAGAAGACTAAGTATGAAAGTGGGAAGAGTTGTG	hsa-miR-146a-3p	hsa-miR-877-3p	hsa-miR-384	hsa-miR-522-3p	hsa-miR-224-3p
hsa_circRNA_400523		25242744	-9.70337	-7.88375	0.283294	down	0.281668	0.573898	-9.70337	-7.88375	0.281668	0.573898	false	ASCRP3001465	chr10	-	17401512	17432619	exonic	NM_001004470	ST8SIA6	ACGGCAAGCAGAAGAATATGCAAATTTTAGCACATATCTGAATGAGAAGTCGCTCCAACT	hsa-miR-548u	hsa-miR-549a	hsa-miR-3680-3p	hsa-miR-1303	hsa-miR-3664-5p
hsa_circRNA_102584	hsa_circ_0003146	circBase	-6.16562	-4.92905	0.424381	down	0.383712	0.530058	-6.16562	-4.92905	0.383712	0.530058	false	ASCRP3002099	chr19	+	48229068	48229481	exonic	NM_014601	EHD2	AGCCTTGCGCAAGCTCAACGACCTGGTGAAGAGGGCCCGGCTGGTGCGAGCTACGACTTC	hsa-miR-766-3p	hsa-miR-762	hsa-miR-412-3p	hsa-let-7i-3p	hsa-miR-431-3p
hsa_circRNA_404129		25242744	-10.0003	-7.51005	0.177972	down	0.349155	0.663823	-10.0003	-7.51005	0.349155	0.663823	false	ASCRP3001118	chr9	+	5066677	5081861	exonic	NM_004972	JAK2	ACAGCAACTTGGCAAGGATGGATTTTGCCATTAGTAAACTGAAGAAAGCAGGTAATCAGA	hsa-miR-548g-3p	hsa-miR-153-5p	hsa-miR-4748	hsa-miR-548o-3p	hsa-miR-4641
hsa_circRNA_400367		25242744	-9.79331	-7.15305	0.160399	down	0.204617	0.517863	-9.79331	-7.15305	0.204617	0.517863	false	ASCRP3002293	chr1	-	185114570	185121067	exonic	NM_030934	TRMT1L	AGGCGCCACATGAATAAAGGAGAGACTAAATCTAGTTATATTGCAGAGAGACACATCTCA	hsa-miR-5683	hsa-miR-3120-5p	hsa-miR-26b-3p	hsa-miR-4682	hsa-miR-29b-2-5p
hsa_circRNA_101053	hsa_circ_0009035	circBase	-9.3116	-7.32553	0.252427	down	0.128373	0.477993	-9.3116	-7.32553	0.128373	0.477993	false	ASCRP3003518	chr12	-	50385780	50386438	exonic	NM_013277	RACGAP1	CAACACCACAGACACCAGATATTAAAGAAATCACAGATGAAGACAACAGCATAGCTGCCA	hsa-miR-135b-3p	hsa-miR-345-5p	hsa-miR-486-3p	hsa-miR-520a-5p	hsa-miR-181d-5p
hsa_circRNA_001675	hsa_circ_0001675	circBase	-8.93741	-7.44934	0.356489	down	0.248098	0.477579	-8.93741	-7.44934	0.248098	0.477579	false	ASCRP3001686	chr7	+	7273933	7283381	sense overlapping	NM_020156	C1GALT1	AGAAAATCATGAATGAACAAAGAAATACACTTTCGGGAAATGGCCTCTAAATCCTGGCTG	hsa-miR-4775	hsa-miR-6831-5p	hsa-miR-3166	hsa-miR-3976	hsa-miR-2278
hsa_circRNA_023509	hsa_circ_0023509	circBase	-7.78704	-6.56009	0.427219	down	0.0646551	0.12314	-7.78704	-6.56009	0.0646551	0.12314	false	ASCRP3005020	chr11	-	73429657	73429763	exonic	NM_198896	RAB6A	CCACTGTGGCAGTTGTTGTTTATGATATCACAAGTACGATTGCAATTATGGGACACAGCA	hsa-miR-216a-3p	hsa-miR-6812-3p	hsa-miR-1200	hsa-miR-4474-3p	hsa-miR-3064-3p
hsa_circRNA_100032	hsa_circ_0009580	circBase	-7.09901	-5.73861	0.389473	down	0.20717	0.238115	-7.09901	-5.73861	0.20717	0.238115	false	ASCRP3008616	chr1	-	8555122	8568734	exonic	NM_012102	RERE	GATGACACCACTCTGAATGCACTGAACACAGAGGCTGAACAGTACCCAGGGGGAGATTCG	hsa-miR-27a-3p	hsa-miR-27b-3p	hsa-miR-105-5p	hsa-miR-670-3p	hsa-miR-18a-3p
hsa_circRNA_103888	hsa_circ_0005777	circBase	-8.95754	-7.51729	0.368506	down	0.0771329	0.211502	-8.95754	-7.51729	0.0771329	0.211502	false	ASCRP3012404	chr5	+	73136304	73136585	exonic	NM_001080479	ARHGEF28	TGGATTTGAAAAGGAACAAAGTCATCTAAAGAAAAGAAGGTTGGTGATTTGGATATCAGC	hsa-miR-603	hsa-miR-607	hsa-miR-759	hsa-miR-15a-3p	hsa-miR-454-3p
hsa_circRNA_092538	hsa_circ_0001401	circBase	-8.88105	-7.01032	0.273435	down	0.260823	0.351598	-8.88105	-7.01032	0.260823	0.351598	false	ASCRP3007985	chr4	+	38022211	38029500	exonic	NM_015173	TBC1D1	GACTATTTTTGAAGAGGTTCAGGGCATCAGACACGTGGACCACTTTGGGTTTATCTGTCG	hsa-miR-4493	hsa-miR-2113	hsa-miR-632	hsa-miR-1909-3p	hsa-miR-486-3p
hsa_circRNA_407211		25070500	-8.36658	-6.88942	0.359195	down	0.223464	0.412854	-8.36658	-6.88942	0.223464	0.412854	false	ASCRP3011221	chr9	+	103204192	103204638	sense overlapping	NM_080655	MSANTD3	TCAGCCCAAGCTAGCGGCCAGGAGAAATACAGTGGAAAATGCAAAACAACGAAATTATAA	hsa-miR-6833-3p	hsa-miR-4738-5p	hsa-miR-627-3p	hsa-miR-5003-3p	hsa-miR-4656
hsa_circRNA_103820	hsa_circ_0072309	circBase	-9.42049	-7.99184	0.371478	down	0.038868	0.0417566	-9.42049	-7.99184	0.038868	0.0417566	false	ASCRP3005903	chr5	-	38523520	38530768	exonic	NM_002310	LIFR	CTACGTAAAGAGAGTATGGAGCTCGTAAAATTAGACTGACTGCATTGCACAGATGATGGA	hsa-miR-875-3p	hsa-miR-516b-5p	hsa-miR-525-5p	hsa-miR-515-5p	hsa-miR-520a-5p
hsa_circRNA_104910	hsa_circ_0088467	circBase	-9.65868	-8.11247	0.342408	down	0.0614403	0.164424	-9.65868	-8.11247	0.0614403	0.164424	false	ASCRP3004669	chr9	-	126392654	126641300	exonic	NM_020946	DENND1A	CATCTGCTGGACTACTGCTGGCAGAATCCAGAGACCACATTTGAAGTATATGTTGAAGTG	hsa-miR-21-5p	hsa-miR-512-3p	hsa-miR-148a-5p	hsa-miR-646	hsa-miR-759
hsa_circRNA_406996		25070500	-9.66308	-7.96551	0.308307	down	0.039644	0.105546	-9.66308	-7.96551	0.039644	0.105546	false	ASCRP3011370	chr7	-	115750761	115752092	exonic	uc011kmw.2	TFEC	TCCCAGCAAGACCACAAATTTATTCAAGTCAATTACCATCCTTTACCAGGAGTCCTATCA	hsa-miR-29b-1-5p	hsa-miR-6809-3p	hsa-miR-29a-5p	hsa-miR-5087	hsa-miR-627-3p
hsa_circRNA_026232	hsa_circ_0026232	circBase	-8.1838	-6.92455	0.417762	down	0.0729379	0.12429	-8.1838	-6.92455	0.0729379	0.12429	false	ASCRP3001100	chr12	+	50824277	50829407	exonic	NM_052879	LARP4	ACAGACCCTGATCTAATTCTTGAAGTGTTAAGATGAGAAAGCAATTCAGCAGTTTCTACA	hsa-miR-7107-3p	hsa-miR-203b-3p	hsa-miR-4445-5p	hsa-miR-182-5p	hsa-miR-34c-3p
hsa_circRNA_104782	hsa_circ_0087071	circBase	-9.23492	-7.58848	0.319429	down	0.118508	0.29432	-9.23492	-7.58848	0.118508	0.29432	false	ASCRP3000532	chr9	+	37495165	37495983	exonic	NM_022490	POLR1E	AAGAAATACTGAAGATGATTGAGGAGAACAGCTCTGGTCAGCGATGCTATCCACAATGAC	hsa-miR-146a-3p	hsa-miR-576-5p	hsa-miR-766-5p	hsa-miR-647	hsa-miR-431-5p
hsa_circRNA_405067		25070500	-9.90108	-7.97473	0.263095	down	0.207574	0.328909	-9.90108	-7.97473	0.207574	0.328909	false	ASCRP3001342	chr12	+	110566754	110600870	exonic	NM_014055	IFT81	ACCCGTGAATTTGATGGTACTGAAGTTTTAAAGGGAGATGAGGAGTACTTTTCGTCAGGG	hsa-miR-4753-3p	hsa-miR-627-3p	hsa-miR-6832-3p	hsa-miR-942-5p	hsa-miR-6873-3p
hsa_circRNA_101530	hsa_circ_0035443	circBase	-10.0551	-7.99561	0.239896	down	0.398349	0.650484	-10.0551	-7.99561	0.398349	0.650484	false	ASCRP3003220	chr15	-	58284902	58306479	exonic	NM_003888	ALDH1A2	ATTCACAGGGTCTACTGAGATCTTTATAAACAACGAGTGGCAGAACTCAGAGAGTGGGAG	hsa-miR-100-3p	hsa-miR-584-5p	hsa-miR-21-5p	hsa-miR-625-5p	hsa-miR-329-3p
hsa_circRNA_403659		25242744	-10.0509	-7.31753	0.150379	down	0.400283	0.687697	-10.0509	-7.31753	0.400283	0.687697	false	ASCRP3012045	chr6	+	88311501	88315739	exonic	NM_012381	ORC3	TGCAAGCTAAAGATTGTCCAGAGGACTATTTTAACAAAGGGAAAAATGAGCCTGAGGACA	hsa-miR-1299	hsa-miR-8066	hsa-miR-4757-5p	hsa-miR-6838-5p	hsa-miR-6744-3p
hsa_circRNA_002503	hsa_circ_0002503	circBase	-9.01291	-7.26237	0.297192	down	0.13176	0.335268	-9.01291	-7.26237	0.13176	0.335268	false	ASCRP3004558	chr8	+	72964773	72988862	exonic	ENST00000518916	RP11-383H13.1	CATAGGTGCACTCAGCAACGACTTCAAATCATCCCAACACCAGAGAACACTAAATGACAG	hsa-miR-6760-3p	hsa-miR-1182	hsa-miR-6837-5p	hsa-miR-4685-5p	hsa-miR-372-3p
hsa_circRNA_047474	hsa_circ_0047474	circBase	-9.83409	-7.00456	0.140678	down	0.164774	0.3939	-9.83409	-7.00456	0.164774	0.3939	false	ASCRP3003437	chr18	+	34646852	34664195	exonic	uc002lab.3	KIAA1328	CAAACTGGATATGAATGGCAGTGACTCTGGACCAAGGTATCCAGTAGAAAAAGCACTCTC	hsa-miR-5195-3p	hsa-miR-29b-1-5p	hsa-miR-145-5p	hsa-miR-29b-2-5p	hsa-miR-593-3p
hsa_circRNA_400738		25242744	-8.91068	-7.44313	0.361598	down	0.293819	0.379459	-8.91068	-7.44313	0.293819	0.379459	false	ASCRP3001952	chr11	+	34978930	35013926	exonic	NM_003477	PDHX	AGATGGAAAATTGTTGCCTGAAGAATACCAAGGAGGATCTTTTAGGTTGAAGAAGGAAGT	hsa-miR-6751-5p	hsa-miR-378c	hsa-miR-378a-3p	hsa-miR-378e	hsa-miR-378d
hsa_circRNA_072780	hsa_circ_0072780	circBase	-8.31673	-6.93535	0.383852	down	0.182543	0.405175	-8.31673	-6.93535	0.182543	0.405175	false	ASCRP3001591	chr5	-	68590619	68607031	exonic	NM_176816	CCDC125	ACTGCTTCTTCAGCTCAAACAAGAGGAGGTAGAAATGTTAAAAACTGAACTTGAGGCATC	hsa-miR-20a-3p	hsa-miR-6807-3p	hsa-miR-4776-3p	hsa-miR-3922-5p	hsa-miR-4753-3p
hsa_circRNA_003122	hsa_circ_0003122	circBase	-9.77293	-7.79768	0.254326	down	0.187608	0.470928	-9.77293	-7.79768	0.187608	0.470928	false	ASCRP3007519	chr4	+	139964227	139966543	sense overlapping	NM_012118	CCRN4L	GAAGAACAGATTGGACCCAACAGTGTGTTCCATGGGAACCGGTACAAGCAGACTCTATAG	hsa-miR-4668-5p	hsa-miR-4430	hsa-miR-3613-3p	hsa-miR-143-5p	hsa-miR-6787-3p
hsa_circRNA_102203	hsa_circ_0045848	circBase	-8.3377	-6.73703	0.329724	down	0.204266	0.471707	-8.3377	-6.73703	0.204266	0.471707	false	ASCRP3008151	chr17	+	75085234	75085353	exonic	NR_027058	SNHG20	GAGAGCATTCGAAGTGACCTCAGCAGGGCATCCAGGTTTCAACAGAAAATGAGAAATATC	hsa-miR-423-5p	hsa-miR-328-5p	hsa-miR-370-5p	hsa-miR-30d-3p	hsa-miR-30a-3p
hsa_circRNA_017549	hsa_circ_0017549	circBase	-9.77644	-8.14196	0.322085	down	0.106558	0.281905	-9.77644	-8.14196	0.106558	0.281905	false	ASCRP3013433	chr10	+	5147786	5149878	exonic	NM_003739	AKR1C3	TTTGAAATAAGTTTTTGAGTTCCAGTTGACTGCAGAGGACATGAAAGCCATAGATGGCCT	hsa-miR-8076	hsa-miR-6806-5p	hsa-miR-135b-5p	hsa-miR-5583-3p	hsa-miR-135a-5p
hsa_circRNA_004384	hsa_circ_0004384	circBase	-9.7472	-7.94913	0.287559	down	0.0769088	0.11608	-9.7472	-7.94913	0.0769088	0.11608	false	ASCRP3013037	chr2	-	172182350	172188377	exonic	NM_024770	METTL8	TTCGAGGAGATGGTACCAGAGCATATTTCTTTACAAAAGGAACTCTCCGGAGTCCTTTCT	hsa-miR-3605-5p	hsa-miR-5691	hsa-miR-548p	hsa-miR-6805-3p	hsa-miR-924
hsa_circRNA_406672		25070500	-9.77194	-7.89994	0.273195	down	0.0957571	0.257641	-9.77194	-7.89994	0.0957571	0.257641	false	ASCRP3001673	chr5	-	136566487	136566586	intronic	ENST00000282223	SPOCK1	ACTTTCTGGGGAGGTTGGGTAAAGGAAAATGGAATTTTTGTAAGAAGTCACTTTCTGGGG	hsa-miR-3121-5p	hsa-miR-2681-5p	hsa-miR-6820-3p	hsa-miR-3164	hsa-miR-1250-3p
hsa_circRNA_103962	hsa_circ_0008595	circBase	-9.91654	-7.81005	0.232211	down	0.222912	0.444486	-9.91654	-7.81005	0.222912	0.444486	false	ASCRP3006853	chr5	+	138614015	138615747	exonic	uc003lds.3	MATR3	CTGTTCTAGAGCAGGGATCAGCAAACTTGCTGTAAAGAGCCAGGATGACTTGAAAGTAGG	hsa-miR-148b-3p	hsa-miR-152-3p	hsa-miR-148a-3p	hsa-miR-448	hsa-miR-1301-5p
hsa_circRNA_101326	hsa_circ_0031359	circBase	-7.42682	-6.41115	0.4946	down	0.391379	0.467714	-7.42682	-6.41115	0.391379	0.467714	false	ASCRP3004763	chr14	-	24680620	24681035	exonic	NM_014169	CHMP4A	CATGGAGCTTGCTGCCCAAAGCATGAAGAAGGCCTACCAGGACATGGAAGAAGGAGAAAG	hsa-miR-33a-5p	hsa-miR-33b-5p	hsa-miR-2113	hsa-miR-544a	hsa-miR-223-3p
hsa_circRNA_078402	hsa_circ_0078402	circBase	-9.35661	-7.12654	0.213148	down	0.11446	0.414066	-9.35661	-7.12654	0.11446	0.414066	false	ASCRP3009980	chr6	+	157256599	157431695	exonic	NM_017519	ARID1B	GTCACCAATGCCACAGGAAAGAGGACATGTCTCAGGAAGGCTATGGAACTAGATCTCAAC	hsa-miR-4726-5p	hsa-miR-4640-5p	hsa-miR-6845-5p	hsa-miR-4722-5p	hsa-miR-892b
hsa_circRNA_029775	hsa_circ_0029775	circBase	-9.79556	-8.23782	0.339682	down	0.121886	0.295041	-9.79556	-8.23782	0.121886	0.295041	false	ASCRP3013043	chr13	-	25478063	25487229	exonic	NM_018451	CENPJ	TTCGCATTGAACGAGAAAGTGCCTTGGAAAAACTCAGGTGTTGGAAATCAATAGCTCTTC	hsa-miR-22-5p	hsa-miR-7107-3p	hsa-miR-6876-3p	hsa-miR-4778-3p	hsa-miR-6739-3p
hsa_circRNA_103094	hsa_circ_0004887	circBase	-9.70701	-7.48096	0.213742	down	0.0461128	0.193874	-9.70701	-7.48096	0.0461128	0.193874	false	ASCRP3002526	chr20	-	54956488	54959380	exonic	NM_003600	AURKA	AGTTTGATGAGCAGAGAACTGCTACTAAAATAATCCTGAGGAGGAACTGGCATCAAAACA	hsa-miR-627-3p	hsa-miR-379-5p	hsa-miR-153-5p	hsa-miR-1264	hsa-miR-561-3p
hsa_circRNA_000927	hsa_circ_0001024	circBase	-9.81648	-7.48608	0.198828	down	0.145262	0.300989	-9.81648	-7.48608	0.145262	0.300989	false	ASCRP3008976	chr2	+	68717321	68795482	sense overlapping	NM_173545	APLF	GCATACAAACAGCTGACTTGTAATCAAATAACAGACAAGAGAGTATCCAGAAGACATGCC	hsa-miR-190a-5p	hsa-miR-153-5p	hsa-miR-190b	hsa-miR-190a-3p	hsa-miR-651-3p
hsa_circRNA_092574	hsa_circ_0001752	circBase	-8.75419	-7.54647	0.432952	down	0.348256	0.456846	-8.75419	-7.54647	0.348256	0.456846	false	ASCRP3007426	chr7	-	137330217	137363398	exonic	NM_004717	DGKI	GAAATGTAAGCAGTGTGGTAAGGAGAATGCCGTGAATGGAGAACACCTGTGGCTGGAGAC	hsa-miR-660-3p	hsa-miR-6809-3p	hsa-miR-6829-3p	hsa-miR-4757-3p	hsa-miR-216b-3p
hsa_circRNA_092545	hsa_circ_0001426	circBase	-9.88518	-8.22069	0.315456	down	0.222949	0.266489	-9.88518	-8.22069	0.222949	0.266489	false	ASCRP3000884	chr4	+	89396991	89415482	exonic	NM_016323	HERC5	AATGCCATCATTGGAAGACTTGAAAGAACTCAGTCCTGATTTGGGAAAATAACCACCTGC	hsa-miR-670-3p	hsa-miR-4753-3p	hsa-miR-6739-5p	hsa-miR-130b-5p	hsa-miR-4694-3p
hsa_circRNA_103850	hsa_circ_0003503	circBase	-8.30359	-7.23316	0.476178	down	0.137713	0.202281	-8.30359	-7.23316	0.137713	0.202281	false	ASCRP3003341	chr5	-	64466443	64484047	exonic	NM_197941	ADAMTS6	ATTTCTAATACTGAAGGTGGTTCATTGGGGATTGGTTGGAATGCAGCAAGACTTGTGATG	hsa-miR-589-3p	hsa-miR-363-3p	hsa-miR-370-5p	hsa-miR-23a-3p	hsa-miR-23b-3p
hsa_circRNA_073608	hsa_circ_0073608	circBase	-9.73819	-6.94691	0.144458	down	0.0674615	0.345044	-9.73819	-6.94691	0.0674615	0.345044	false	ASCRP3009313	chr5	+	112321531	112337371	exonic	NM_152624	DCP2	GGAAAAATTGAGCCGATTTATTTTGCATATTCCCAGCGAGGAAAGAGACAATGCAATCCG	hsa-miR-6818-3p	hsa-miR-3915	hsa-miR-4668-3p	hsa-miR-3140-3p	hsa-miR-153-5p
hsa_circRNA_035152	hsa_circ_0035152	circBase	-9.73608	-7.72998	0.248945	down	0.0646201	0.186813	-9.73608	-7.72998	0.0646201	0.186813	false	ASCRP3000681	chr15	-	48766451	48786451	exonic	NM_000138	FBN1	AAGGATACACAGGTGATGGCTTCACTTGTACAGATCCCATATGTGGTAAAGGGTACTCAA	hsa-miR-181b-5p	hsa-miR-181d-5p	hsa-miR-181a-5p	hsa-miR-181c-5p	hsa-miR-6841-3p
hsa_circRNA_101111	hsa_circ_0002419	circBase	-8.45084	-6.81389	0.321537	down	0.384089	0.401052	-8.45084	-6.81389	0.384089	0.401052	false	ASCRP3008721	chr12	+	78443772	78452895	exonic	NM_014903	NAV3	GATGTGACAGTGGATGCAGACAGGTGAAGACCCTGAAACAAGAAGAATGAGAACAGTTAA	hsa-miR-512-3p	hsa-miR-215-3p	hsa-miR-144-5p	hsa-miR-556-3p	hsa-miR-641
hsa_circRNA_087236	hsa_circ_0087236	circBase	-9.65607	-7.40889	0.210636	down	0.104263	0.172668	-9.65607	-7.40889	0.104263	0.172668	false	ASCRP3006547	chr9	-	79244107	79251473	exonic	NM_015225	PRUNE2	CTGATCCCAATGGATTGCATCCACATTCCAGAGAGCATCATCAAGTTGAGGAAGAATTTG	hsa-miR-4762-3p	hsa-miR-3165	hsa-miR-541-5p	hsa-miR-4690-3p	hsa-miR-6128
hsa_circRNA_006198	hsa_circ_0006198	circBase	-9.84288	-7.93257	0.266035	down	0.162945	0.525965	-9.84288	-7.93257	0.162945	0.525965	false	ASCRP3010418	chr10	+	98618048	98667504	sense overlapping	NM_032440	LCOR	GTTGCTTGAGAAGAGATAAAGTAAAGAGCATGTTACTCTGAGGTTTCTGAAGCACCAGCA	hsa-miR-1285-3p	hsa-miR-1273g-3p	hsa-miR-7851-3p	hsa-miR-1273h-5p	hsa-miR-5787
hsa_circRNA_002371	hsa_circ_0002371	circBase	-8.03237	-6.46656	0.337788	down	0.317932	0.596579	-8.03237	-6.46656	0.317932	0.596579	false	ASCRP3011588	chr10	+	70545892	70546449	exonic	NM_018237	CCAR1	TCTCGGGCTCAGATAGGGATGAGGAAGAAATGACCAAACGAGATGACAAAAGAGATATCA	hsa-miR-548ba	hsa-miR-548ai	hsa-miR-570-5p	hsa-miR-8081	hsa-miR-502-5p
hsa_circRNA_036942	hsa_circ_0036942	circBase	-8.78021	-7.20977	0.336707	down	0.388717	0.695935	-8.78021	-7.20977	0.388717	0.695935	false	ASCRP3007086	chr15	-	91553030	91560254	exonic	NM_018668	VPS33B	CTTGAGGAAGAGGGAATCTATGGAGCAACACGAAGTAGACAAGCTATACAAGGTGGAGAA	hsa-miR-4446-3p	hsa-miR-4656	hsa-miR-4721	hsa-miR-1226-5p	hsa-miR-7849-3p
hsa_circRNA_000731	hsa_circ_0000731	circBase	-9.82702	-7.29268	0.172619	down	0.168217	0.377933	-9.82702	-7.29268	0.168217	0.377933	false	ASCRP3004562	chr17	-	1475710	1489345	sense overlapping	NM_152346	SLC43A2	CATATACACCTGAAAAACGAGGCCTGGAGCGATGGAGGAGCTTGTTCAAGTTGGCCTCTA	hsa-miR-5001-5p	hsa-miR-5787	hsa-miR-619-5p	hsa-miR-4498	hsa-miR-1303
hsa_circRNA_088357	hsa_circ_0088357	circBase	-8.67568	-6.95256	0.302893	down	0.3429	0.686756	-8.67568	-6.95256	0.3429	0.686756	false	ASCRP3011557	chr9	-	124906337	124922098	exonic	NM_014222	NDUFA8	TCTATACCATTTCCTGTCCATTAAAATTTTTAAAGGAAGGTTGGGCAGGGCAATACGCCT	hsa-miR-6736-3p	hsa-miR-8055	hsa-miR-127-3p	hsa-miR-4707-5p	hsa-miR-603
hsa_circRNA_103743	hsa_circ_0071023	circBase	-8.52933	-7.04125	0.356486	down	0.328498	0.596758	-8.52933	-7.04125	0.328498	0.596758	false	ASCRP3001301	chr4	-	143003183	143067149	exonic	NM_003866	INPP4B	ACCAGTTACACAAGGACTTCTTTATCCGAGCGCTGGATTGCATGAGAAGGACAGGGTGTG	hsa-miR-30d-3p	hsa-miR-30a-3p	hsa-miR-30e-3p	hsa-miR-100-3p	hsa-miR-329-5p
hsa_circRNA_000964	hsa_circ_0001653	circBase	-9.89032	-7.455	0.184883	down	0.202205	0.518176	-9.89032	-7.455	0.202205	0.518176	false	ASCRP3002348	chr6	-	152456984	152457139	intronic	ENST00000265368	SYNE1	AGGTGGTCAGGAACCAGATGGCTTTGTAGGTAATATAATAAATGGAAAGTCCCAGAAGCA	hsa-miR-24-3p	hsa-miR-149-5p	hsa-miR-668-3p	hsa-miR-378a-5p	hsa-miR-218-1-3p
hsa_circRNA_005025	hsa_circ_0005025	circBase	-8.85244	-7.56468	0.409584	down	0.220366	0.463661	-8.85244	-7.56468	0.220366	0.463661	false	ASCRP3001559	chr5	+	134388143	134411078	exonic	ENST00000507641	C5orf66	ACTGAAGCATACATTTTGAGAGTACCGTAACAGGGTGCCAGCTGAGATGAGACGTGGAAG	hsa-miR-5586-5p	hsa-miR-769-5p	hsa-miR-1285-3p	hsa-miR-1273a	hsa-miR-1273g-3p
hsa_circRNA_105006	hsa_circ_0004278	circBase	-9.99767	-8.22516	0.2927	down	0.313933	0.584903	-9.99767	-8.22516	0.313933	0.584903	false	ASCRP3001261	chrX	+	69561648	69573657	exonic	NM_012310	KIF4A	ACCAATACCAGTGTGGAACCATCAGAGAATCTACAATCCCTGATGGAGAAGAATCAGTCC	hsa-miR-335-3p	hsa-miR-103a-2-5p	hsa-miR-410-5p	hsa-miR-29b-2-5p	hsa-miR-29b-1-5p
hsa_circRNA_100220	hsa_circ_0005191	circBase	-8.44656	-7.30594	0.453568	down	0.108996	0.186709	-8.44656	-7.30594	0.108996	0.186709	false	ASCRP3001849	chr1	-	51253671	51267349	exonic	NM_007051	FAF1	AGAGACAGAAATGTTGATGTGGTACTTGAAGACACCTGTACTGTTGGCAGCTATCAATGG	hsa-miR-377-5p	hsa-miR-338-3p	hsa-miR-381-5p	hsa-miR-127-5p	hsa-let-7i-5p
hsa_circRNA_087761	hsa_circ_0087761	circBase	-9.76341	-8.27888	0.357365	down	0.0951488	0.167822	-9.76341	-8.27888	0.0951488	0.167822	false	ASCRP3002705	chr9	-	103065913	103072661	exonic	NM_017746	TEX10	ATATGTTGACCAATGCGATCTTGGTGCAGCAGATCATCAAGAATATCACGGCAGTTTTTC	hsa-miR-544b	hsa-miR-6838-5p	hsa-miR-6874-3p	hsa-miR-4652-3p	hsa-miR-505-5p
hsa_circRNA_406651		25070500	-7.80888	-6.42838	0.384087	down	0.410641	0.514574	-7.80888	-6.42838	0.410641	0.514574	false	ASCRP3000765	chr5	+	115781859	115785513	sense overlapping	NR_109879	SEMA6A-AS1	AATAAAAGGCAGTCAAGGCAATTCACCATAAGGAAAGAGTGTACAAGACGGTTGGAACGC	hsa-miR-3202	hsa-miR-4690-3p	hsa-miR-1236-3p	hsa-miR-4679	hsa-miR-6510-5p
hsa_circRNA_100067	hsa_circ_0000020	circBase	-9.7349	-7.18813	0.171138	down	0.0788431	0.339001	-9.7349	-7.18813	0.0788431	0.339001	false	ASCRP3000292	chr1	+	15964801	15978390	exonic	NM_032341	DDI2	AAATCAGCAGAGGATGCAGGCAACAGAACATTGAGGAAAACATGACAATAGCTATGGAAG	hsa-miR-612	hsa-miR-1298-3p	hsa-miR-433-3p	hsa-miR-340-5p	hsa-miR-1323
hsa_circRNA_006610	hsa_circ_0006610	circBase	-9.52828	-8.07927	0.366273	down	0.0827422	0.141613	-9.52828	-8.07927	0.0827422	0.141613	false	ASCRP3011265	chr10	+	116603499	116608496	exonic	NM_020940	FAM160B1	TCATAGGCAGGATGGCAGAATAGCTGTGAAGGCATGTGAAGGCTTGATGCTGTTAGTAAG	hsa-miR-1265	hsa-let-7e-5p	hsa-miR-302c-3p	hsa-let-7i-5p	hsa-miR-302d-3p
hsa_circRNA_104194	hsa_circ_0004712	circBase	-9.77659	-7.11674	0.158236	down	0.141798	0.316674	-9.77659	-7.11674	0.141798	0.316674	false	ASCRP3000155	chr6	+	136468488	136476896	exonic	NM_018945	PDE7B	AAACTAACCACCATCTTGCAAACCTATATCAGGTACAACATACTCAGGGGAGATTGGCAC	hsa-miR-455-3p	hsa-let-7g-5p	hsa-miR-876-3p	hsa-miR-661	hsa-miR-323a-5p
hsa_circRNA_076155	hsa_circ_0076155	circBase	-8.60785	-6.44603	0.223473	down	0.250491	0.398321	-8.60785	-6.44603	0.250491	0.398321	false	ASCRP3000835	chr6	-	35586872	35604935	exonic	NM_004117	FKBP5	AATCCAAACGAAGGAGCAACAGTAGAAAATTGTCAAAAGAGTGGGGAATGGTGAGGAAAC	hsa-miR-6845-3p	hsa-miR-1468-5p	hsa-miR-642a-5p	hsa-miR-6834-3p	hsa-miR-561-5p
hsa_circRNA_104787	hsa_circ_0087159	circBase	-9.39072	-7.97868	0.375781	down	0.163844	0.323777	-9.39072	-7.97868	0.163844	0.323777	false	ASCRP3005878	chr9	-	72338241	72356774	exonic	NM_001099666	PTAR1	CTACCCAGGACATGAAACCCTTTGGTGTCATAGAATTGATAGATGTCACATGTACCCTGC	hsa-miR-500a-5p	hsa-miR-512-3p	hsa-miR-653-5p	hsa-miR-627-3p	hsa-miR-766-5p
hsa_circRNA_401536		25242744	-9.87965	-7.7369	0.226447	down	0.183069	0.565686	-9.87965	-7.7369	0.183069	0.565686	false	ASCRP3012743	chr16	-	14720962	14723531	exonic	NM_002582	PARN	TGTTTGTCAGATTTTAAGAGTAATCTTCACAAAGTGTACCAGGCCATAGAGGAGGCCGAC	hsa-miR-6829-3p	hsa-miR-145-3p	hsa-miR-516b-5p	hsa-miR-4420	hsa-miR-4753-5p
hsa_circRNA_070626	hsa_circ_0070626	circBase	-7.25471	-6.18416	0.476138	down	0.329988	0.530881	-7.25471	-6.18416	0.329988	0.530881	false	ASCRP3008179	chr4	-	109780811	109790306	exonic	NM_032518	COL25A1	GAGATCATAGACTACAACGGCAACCTCCACGAAGCCTTACAGGGAGAACCAGGTTTCATT	hsa-miR-133a-3p	hsa-miR-133b	hsa-miR-6826-3p	hsa-miR-6846-3p	hsa-miR-6832-3p
hsa_circRNA_101379	hsa_circ_0032363	circBase	-9.92838	-6.57501	0.097844	down	0.241935	0.618737	-9.92838	-6.57501	0.241935	0.618737	false	ASCRP3007870	chr14	+	70459133	70480208	exonic	NM_022137	SMOC1	GACATGGTTCAGGCCATTAACTCAGCAGCGCCCACTGGAGGTGGGAGATGACGGGTCTAA	hsa-miR-612	hsa-miR-194-3p	hsa-miR-542-5p	hsa-miR-432-5p	hsa-miR-339-5p
hsa_circRNA_404704		25070500	-7.39285	-6.32941	0.478491	down	0.381933	0.527441	-7.39285	-6.32941	0.381933	0.527441	false	ASCRP3000425	chr10	-	355970	415573	exonic	NM_014974	DIP2C	AACCACTGTCTACGTGGACATGAGAGCCCTGAGACACGACAGGCCCACGGATGACAGTAA	hsa-miR-4726-3p	hsa-miR-1236-3p	hsa-miR-4757-5p	hsa-miR-15a-3p	hsa-miR-1184
hsa_circRNA_406089		25070500	-9.88576	-6.78287	0.116396	down	0.20625	0.51035	-9.88576	-6.78287	0.20625	0.51035	false	ASCRP3004244	chr20	+	20003099	20003632	intronic	ENST00000480550	NAA20	CAGCAGAAACAGCAGAGGGGGAGTAACTTGGATCCACTTACAGAAACTGTATCCTTTTTT	hsa-miR-30e-3p	hsa-miR-30d-3p	hsa-miR-3064-5p	hsa-miR-30a-3p	hsa-miR-423-5p
hsa_circRNA_004856	hsa_circ_0004856	circBase	-9.84197	-7.52685	0.200947	down	0.410976	0.683205	-9.84197	-7.52685	0.410976	0.683205	false	ASCRP3004996	chr10	+	13150961	13151288	exonic	NM_001008211	OPTN	CCACCAGCTGAAAGGAAGAATCAAAAATGTCCAAAATGTAACTGGAGAGAAAGTGGGCAA	hsa-miR-7152-5p	hsa-miR-494-5p	hsa-miR-6756-5p	hsa-miR-495-5p	hsa-miR-130b-5p
hsa_circRNA_000079	hsa_circ_0000079	circBase	-9.56934	-8.01737	0.341043	down	0.089331	0.297689	-9.56934	-8.01737	0.089331	0.297689	false	ASCRP3002466	chr1	+	62908829	62914337	exonic	NM_003368	USP1	AGTGCTTTGCTGCTAGTGGTTTGGAGGAAATTGCAAAGAAGATTCTTTGGCAAGTTATGA	hsa-miR-4677-5p	hsa-miR-501-5p	hsa-miR-6809-3p	hsa-miR-4659b-3p	hsa-miR-130a-5p
hsa_circRNA_402237		25242744	-8.85102	-6.63713	0.215553	down	0.020818	0.0886465	-8.85102	-6.63713	0.020818	0.0886465	false	ASCRP3001755	chr2	-	45715378	45780869	exonic	NM_018079	SRBD1	AGAAGTGCAGGTGGAGACCACGTAGCTTTGCAAGGCCAGAGTTAATGAAGATCTTATATA	hsa-miR-3127-5p	hsa-miR-545-3p	hsa-miR-4680-3p	hsa-miR-15b-3p	hsa-miR-6844
hsa_circRNA_100538	hsa_circ_0017625	circBase	-9.73146	-7.96102	0.29312	down	0.0924654	0.233404	-9.73146	-7.96102	0.0924654	0.233404	false	ASCRP3005827	chr10	-	7262372	7269899	exonic	NM_001018039	SFMBT2	CTAATGTGGCTTCACCTGGAAGGTTACTCTGGCCAGGACTTCGACTGGGCAGATTATCAC	hsa-miR-298	hsa-miR-145-3p	hsa-miR-23a-5p	hsa-miR-449b-3p	hsa-miR-223-5p
hsa_circRNA_102527	hsa_circ_0050525	circBase	-9.72131	-8.05028	0.314029	down	0.0596697	0.152955	-9.72131	-8.05028	0.0596697	0.152955	false	ASCRP3004867	chr19	+	34925772	34929671	exonic	NM_005499	UBA2	CATTGCATCGTTTGGGCAAAGTACTTGTTCAACTGCCCGAAACCATGTTAATAGAATGTG	hsa-miR-597-3p	hsa-miR-425-5p	hsa-miR-329-5p	hsa-miR-106a-3p	hsa-miR-330-5p
hsa_circRNA_405838		25070500	-9.79083	-8.11467	0.312915	down	0.1118	0.327953	-9.79083	-8.11467	0.1118	0.327953	false	ASCRP3012672	chr2	-	25830104	25830751	intronic	ENST00000356599	DTNB	TGTGGTGGAAAAATGCTGGACAAATTGAGATTGGTGTATTAGAAGATCTGAGACAGGTGT	hsa-miR-3146	hsa-miR-892c-5p	hsa-miR-494-3p	hsa-miR-5096	hsa-miR-4724-5p
hsa_circRNA_405400		25070500	-9.90053	-7.02044	0.135833	down	0.206747	0.644024	-9.90053	-7.02044	0.206747	0.644024	false	ASCRP3000050	chr15	-	77657504	77696619	intronic	ENST00000567337	PEAK1	AAAACCAAAGGTATTCTGGAGAGGTGTATGAGAAGAAAACAGCAAAGCCAAGTTACACCA	hsa-miR-4739	hsa-miR-3121-3p	hsa-miR-3145-3p	hsa-miR-548d-5p	hsa-miR-548ab
hsa_circRNA_405225		25070500	-8.07357	-6.39531	0.31246	down	0.202791	0.458592	-8.07357	-6.39531	0.202791	0.458592	false	ASCRP3012394	chr14	-	50301080	50307584	exonic	NM_004713	NEMF	TGGATTCTCGGGTAATGTCAAAGTGGATGAAAAACTTGAAACTAAAGGGGAACATTGTTC	hsa-miR-222-5p	hsa-miR-548ao-5p	hsa-miR-4660	hsa-miR-30a-3p	hsa-miR-30e-3p
hsa_circRNA_002930	hsa_circ_0002930	circBase	-10.0389	-6.95312	0.117787	down	0.363669	0.614406	-10.0389	-6.95312	0.363669	0.614406	false	ASCRP3007561	chr6	+	73590599	73606865	intronic	ENST00000342056	KCNQ5	GAAGAGCAGAGTACTCCAGGCATAGAAGGAGAAAGAAGAATGTCCAGTACAGCGTTAAGT	hsa-miR-3145-3p	hsa-miR-4775	hsa-miR-4677-5p	hsa-miR-297	hsa-miR-1299
hsa_circRNA_102998	hsa_circ_0059501	circBase	-9.72987	-7.37901	0.196029	down	0.0533722	0.347927	-9.72987	-7.37901	0.0533722	0.347927	false	ASCRP3005281	chr20	-	17928129	17932239	exonic	NM_014426	SNX5	CCGAATCTGCAAAAGAAGCTAAGTGTTAGGCGGAAAAATACTAAAGAGATGTTTGGTGGC	hsa-miR-9-5p	hsa-miR-383-3p	hsa-miR-511-5p	hsa-miR-22-5p	hsa-miR-607
hsa_circRNA_404820		25070500	-8.82194	-7.34723	0.359805	down	0.126221	0.281957	-8.82194	-7.34723	0.126221	0.281957	false	ASCRP3004797	chr10	+	126628942	126650977	sense overlapping	NM_017580	ZRANB1	CATGTGGGCTCAGGAATAGCTATTCAGTCAGACAGAACCACTTATCACGTTTTGCAGTAT	hsa-miR-7851-3p	hsa-miR-1273g-3p	hsa-miR-1285-3p	hsa-miR-5787	hsa-miR-1273h-5p
hsa_circRNA_104441	hsa_circ_0005253	circBase	-8.28418	-7.21198	0.475595	down	0.285584	0.460666	-8.28418	-7.21198	0.285584	0.460666	false	ASCRP3003391	chr7	+	101801839	101821937	exonic	NM_001913	CUX1	CAAAAACAGCACACTCAAAGGCCGACGAGATTGAAATGATCATGACGGACCTTGAAAGGG	hsa-miR-485-5p	hsa-miR-18a-3p	hsa-miR-645	hsa-miR-212-5p	hsa-miR-661
hsa_circRNA_404572		25070500	-8.53549	-7.51251	0.492099	down	0.231687	0.298009	-8.53549	-7.51251	0.231687	0.298009	false	ASCRP3011946	chr1	-	119558458	119576836	sense overlapping	NM_015836	WARS2	TGATAAGAGAGAGGTTAGAGGTTGCAAATTCACATGGCTTCACGGAACAGGTCCACACAC	hsa-miR-3121-3p	hsa-miR-6795-5p	hsa-miR-6864-5p	hsa-miR-6873-5p	hsa-miR-6797-5p
hsa_circRNA_400484		25242744	-9.78659	-8.32629	0.363417	down	0.11156	0.194248	-9.78659	-8.32629	0.11156	0.194248	false	ASCRP3002946	chr1	-	247076533	247081679	exonic	NM_015446	AHCTF1	ATGAAGTTGAAGCATCAGTGGAAGTATGCGAGACTTAAGAGCTCAAGTGACTAGTGGTCT	hsa-miR-499b-5p	hsa-miR-5695	hsa-miR-4722-5p	hsa-miR-3692-3p	hsa-miR-892b
hsa_circRNA_404874		25070500	-9.87502	-7.57702	0.203345	down	0.190237	0.410334	-9.87502	-7.57702	0.190237	0.410334	false	ASCRP3001277	chr11	+	33065295	33076271	exonic	NM_018393	TCP11L1	ACCAGAAAACAGGAAAGTGAATAAACTTAATTGAGAATGTCTGAAAACCTTGACAAGTCC	hsa-miR-762	hsa-miR-1250-3p	hsa-miR-29b-1-5p	hsa-miR-6846-5p	hsa-miR-4793-3p
hsa_circRNA_105014	hsa_circ_0091175	circBase	-9.26342	-7.16647	0.233752	down	0.107779	0.253107	-9.26342	-7.16647	0.107779	0.253107	false	ASCRP3001721	chrX	-	80047352	80049271	exonic	NM_153252	BRWD3	AGAACTACCTGTAAATTATGTGAAACCTCCAAATGTGGGTGGCAGCAAATGCACACATTC	hsa-miR-660-5p	hsa-miR-324-5p	hsa-miR-873-5p	hsa-miR-628-3p	hsa-miR-346
hsa_circRNA_024008	hsa_circ_0024008	circBase	-9.90651	-7.6423	0.208163	down	0.370093	0.52498	-9.90651	-7.6423	0.370093	0.52498	false	ASCRP3004314	chr11	+	93412577	93421031	exonic	NM_033395	CEP295	CAGGAACAAGCCAGATGCTCGTTTGGCTGCTGAAGAGGAAGCTAAACGATTGGAAGAACT	hsa-miR-6873-3p	hsa-miR-6833-3p	hsa-miR-4768-5p	hsa-miR-653-3p	hsa-miR-335-3p
hsa_circRNA_405892		25070500	-8.24815	-7.22115	0.490727	down	0.196521	0.344075	-8.24815	-7.22115	0.196521	0.344075	false	ASCRP3012417	chr2	-	61468694	61484485	exonic	NM_014709	USP34	TGGCAGAGAATACAAATTTGATGTTTCGTCAGAGTTACTAGAGGAGAGTGAATGCAAAGC	hsa-miR-6074	hsa-miR-511-5p	hsa-miR-6875-3p	hsa-miR-215-3p	hsa-miR-4729
hsa_circRNA_405626		25070500	-7.55795	-6.34428	0.43117	down	0.40703	0.533794	-7.55795	-6.34428	0.40703	0.533794	false	ASCRP3002730	chr17	-	70837896	70845943	sense overlapping	NM_139177	SLC39A11	ATATTTTGATACAGACAAGAGTGAGAATGGTGAGGCATATCAGAGAAAGAAGGCGGCAGC	hsa-miR-1273g-3p	hsa-miR-4459	hsa-miR-1273h-5p	hsa-miR-510-5p	hsa-miR-4518
hsa_circRNA_004021	hsa_circ_0004021	circBase	-9.00829	-7.38016	0.323507	down	0.357424	0.490032	-9.00829	-7.38016	0.357424	0.490032	false	ASCRP3012997	chr12	+	132588541	132599090	exonic	ENST00000332441	EP400NL	TTCCATAAAAATGGAAGCATCTAAGAGGCAGTGAACACTGGCGCCCACAGGGAGCATTTC	hsa-miR-5001-5p	hsa-miR-762	hsa-miR-6085	hsa-miR-6813-5p	hsa-miR-637
hsa_circRNA_104905	hsa_circ_0088373	circBase	-10.0539	-7.64584	0.188409	down	0.396579	0.489644	-10.0539	-7.64584	0.396579	0.489644	false	ASCRP3001425	chr9	-	125616230	125659855	exonic	NM_001100588	RC3H2	ACCTTTTAAGCAAGGAAATTGAACTAAGAAATGGAGAGCTTACAAAACACTACACAGCAA	hsa-miR-765	hsa-miR-514a-5p	hsa-miR-146a-3p	hsa-miR-619-3p	hsa-miR-135b-5p
hsa_circRNA_101414	hsa_circ_0032746	circBase	-7.44785	-6.12264	0.399091	down	0.16187	0.219692	-7.44785	-6.12264	0.16187	0.219692	false	ASCRP3005178	chr14	+	76642965	76662315	exonic	NM_017926	GPATCH2L	CCCAGTGCAGGAGACCAGCATAAACACTTTGGGGACTGAGAGGATAAGCCATATCATTAG	hsa-miR-29a-5p	hsa-miR-199a-5p	hsa-miR-199b-5p	hsa-miR-10b-3p	hsa-miR-323a-5p
hsa_circRNA_105042	hsa_circ_0092135	circBase	-9.04837	-7.87617	0.443745	down	0.189095	0.302062	-9.04837	-7.87617	0.189095	0.302062	false	ASCRP3000846	chrX	-	153924191	153928334	exonic	NM_080612	GAB3	AATCCTGTTTCCAGAGAAGACGAAGAAAGCTACATCGAAATGCTGATGTAGAAGGCCAAT	hsa-miR-637	hsa-miR-516b-5p	hsa-miR-518c-5p	hsa-miR-593-5p	hsa-miR-320a
hsa_circRNA_001308	hsa_circ_0001308	circBase	-7.70756	-6.58375	0.458879	down	0.175087	0.289934	-7.70756	-6.58375	0.175087	0.289934	false	ASCRP3008328	chr3	-	52771601	52773650	exonic	NM_003157	NEK4	GAGGAGGAGGATGAATTTGATAGAGAGGAAAGGTCAGACAAATGAAATTAATGCCTTGGT	hsa-miR-4452	hsa-miR-6839-3p	hsa-miR-6757-3p	hsa-miR-4772-3p	hsa-miR-877-3p
hsa_circRNA_003665	hsa_circ_0003665	circBase	-8.191	-6.7234	0.361586	down	0.279249	0.412996	-8.191	-6.7234	0.279249	0.412996	false	ASCRP3002311	chr3	-	129389172	129390107	exonic	NR_033361	TMCC1	AGGGACTATTCCTTAATAATGCAGACCTTACAGGAGGAGCGATATAGATCGAACGGTTGG	hsa-miR-6764-3p	hsa-miR-4793-3p	hsa-miR-544a	hsa-miR-6782-3p	hsa-miR-501-5p
hsa_circRNA_103909	hsa_circ_0073247	circBase	-9.78187	-7.98263	0.287326	down	0.0994529	0.397657	-9.78187	-7.98263	0.0994529	0.397657	false	ASCRP3013271	chr5	+	85913783	85916583	exonic	NM_001867	COX7C	TTGTCAATAAACTTATGACGTGAACAAGGTCGTGAAAAAAAAGGTCTTGGTGAGGTGCCG	hsa-miR-377-5p	hsa-miR-580-3p	hsa-miR-525-5p	hsa-miR-140-3p	hsa-miR-766-5p
hsa_circRNA_405822		25070500	-9.82784	-8.18934	0.321191	down	0.133512	0.426314	-9.82784	-8.18934	0.133512	0.426314	false	ASCRP3000851	chr19	+	58772216	58775042	intronic	ENST00000595981	ZNF544	AATCTCTGGCAGTAAAATCCAGGAGTCTGCAGTTTCTAAAATCACACAGACTGGAAAGCT	hsa-miR-3925-3p	hsa-miR-3692-3p	hsa-miR-199b-5p	hsa-miR-188-3p	hsa-miR-4302
hsa_circRNA_400816		25242744	-8.86486	-7.84522	0.493238	down	0.618422	0.47672	-8.86486	-7.84522	0.618422	0.47672	false	ASCRP3005774	chr11	+	92564787	92577898	exonic	NM_001008781	FAT3	CGTTTCTACAGGAACGTGCGTTGCACCTGCAATGGCATCAATAGGAAGGTCGTGTACTCC	hsa-miR-494-5p	hsa-miR-6741-5p	hsa-miR-3120-5p	hsa-miR-138-5p	hsa-miR-3688-5p
hsa_circRNA_405313		25070500	-10.0413	-8.01171	0.244932	down	0.400915	0.658475	-10.0413	-8.01171	0.400915	0.658475	false	ASCRP3002186	chr15	-	40005644	40068732	exonic	NM_152597	FSIP1	AGGAAAATGTGGATTTCAATGGATATTATAAAGGGAAACCTAGATGGAATTTCAAAACCA	hsa-miR-4742-3p	hsa-miR-335-3p	hsa-miR-432-5p	hsa-miR-2117	hsa-miR-3606-3p
hsa_circRNA_063722	hsa_circ_0063722	circBase	-8.9739	-7.67877	0.4075	down	0.241016	0.576573	-8.9739	-7.67877	0.241016	0.576573	false	ASCRP3003167	chr22	-	45588122	45599866	exonic	NM_015264	KIAA0930	ATTAAATTTTTTTTTTCTGTGTCGTGTTCAGCGACATGACCGTAGGGGAAGGAGAGATGG	hsa-miR-3620-5p	hsa-miR-6855-5p	hsa-miR-4685-5p	hsa-miR-1587	hsa-miR-6753-5p
hsa_circRNA_067744	hsa_circ_0067744	circBase	-9.92717	-7.98413	0.260068	down	0.230541	0.269261	-9.92717	-7.98413	0.230541	0.269261	false	ASCRP3010092	chr3	+	153905473	153912507	exonic	NM_015595	ARHGEF26	GTCTGCAAAAGAGCCTTGAAGGAAGTTAGCAAGGTTCTTTATAGAGTTGGAAGCAAGACA	hsa-miR-1-5p	hsa-miR-3692-3p	hsa-miR-6722-3p	hsa-miR-4725-3p	hsa-miR-3621
hsa_circRNA_008765	hsa_circ_0008765	circBase	-8.37042	-7.11761	0.419629	down	0.285993	0.437558	-8.37042	-7.11761	0.285993	0.437558	false	ASCRP3007471	chr1	-	21076215	21076468	exonic	uc010odf.1	HP1BP3	GAACCAATTCTAACTATCAAAGAACTCCGACCCACCTGGTGCAGAGGAGTCTTGTCTTGA	hsa-miR-2278	hsa-miR-629-3p	hsa-miR-6501-3p	hsa-miR-29a-5p	hsa-miR-4422
hsa_circRNA_006875	hsa_circ_0006875	circBase	-7.42372	-6.30149	0.459383	down	0.525223	0.589713	-7.42372	-6.30149	0.525223	0.589713	false	ASCRP3004171	chr4	-	5566984	5586577	exonic	NM_147127	EVC2	CAGAGGATTAGAAAAGATGCTGTGGGCCCGCAAGAGAAAGCAGAGGTTCGAGGTGAATTG	hsa-miR-4685-5p	hsa-miR-7974	hsa-miR-6787-3p	hsa-miR-660-3p	hsa-miR-6747-3p
hsa_circRNA_403746		25242744	-9.86309	-8.20175	0.316146	down	0.169934	0.22304	-9.86309	-8.20175	0.169934	0.22304	false	ASCRP3003290	chr6	+	167435896	167440103	exonic	NM_007045	FGFR1OP	ATTGGATCACTTGGATTAGAAGGCCAATGATGAGGCCAATCAGAGTGATACAAGTGTCTC	hsa-miR-548g-3p	hsa-miR-4298	hsa-miR-548o-3p	hsa-miR-4742-3p	hsa-miR-181b-2-3p
hsa_circRNA_013637	hsa_circ_0013637	circBase	-9.65901	-7.96409	0.308872	down	0.0518032	0.110118	-9.65901	-7.96409	0.0518032	0.110118	false	ASCRP3012273	chr1	-	115005725	115006178	exonic	NM_015906	TRIM33	TGGAACACAAAGAACATAGGTATGTACTAGTTGTGAAGACAATGCAAGTGCAGTTGGCTT	hsa-miR-4666a-5p	hsa-miR-4436b-3p	hsa-miR-6735-5p	hsa-miR-4435	hsa-miR-103b
hsa_circRNA_081626	hsa_circ_0081626	circBase	-9.83435	-7.78774	0.242052	down	0.1776	0.512302	-9.83435	-7.78774	0.1776	0.512302	false	ASCRP3004060	chr7	+	101842081	101843452	exonic	NM_181552	CUX1	CAGAAAACTGAGAATCCAGGCCAGAGCCTGAACAGACTATTTCAGGAAGTACCGAAACGA	hsa-miR-4469	hsa-miR-4724-3p	hsa-miR-8083	hsa-miR-6502-5p	hsa-miR-5705
hsa_circRNA_001699	hsa_circ_0001699	circBase	-8.17202	-6.57845	0.331351	down	0.176239	0.422345	-8.17202	-6.57845	0.176239	0.422345	false	ASCRP3002551	chr7	+	40027197	40041630	exonic	NM_003718	CDK13	ATAAAGAAGATGCTTTGGATTTCAAGAAGGACAAAGACGGTCTGGAAAATCCCGAAGCAG	hsa-miR-1248	hsa-miR-103a-2-5p	hsa-miR-627-3p	hsa-miR-7856-5p	hsa-miR-212-5p
hsa_circRNA_406417		25070500	-7.45227	-5.99608	0.364455	down	0.494324	0.635669	-7.45227	-5.99608	0.494324	0.635669	false	ASCRP3007922	chr3	-	192444969	192463145	sense overlapping	NM_004113	FGF12	GACCGAAATGGAGAGCAAAGGGCAGAGCAGTTGGAAGAGGTGAGCCAACAGGATTTCTGT	hsa-miR-329-5p	hsa-miR-1244	hsa-miR-29b-1-5p	hsa-miR-6734-3p	hsa-miR-153-5p
hsa_circRNA_404958		25070500	-7.56814	-6.22921	0.395311	down	0.176322	0.356365	-7.56814	-6.22921	0.176322	0.356365	false	ASCRP3013167	chr12	-	6030205	6031970	exonic	NM_001278596	ANO2	TTGAGCACAATCTGATGGAGGCTGGACTGGAGCTTGAGAAGGACTTGGAGATATACCCCT	hsa-miR-661	hsa-miR-6762-3p	hsa-miR-3661	hsa-miR-4691-5p	hsa-miR-484
hsa_circRNA_031607	hsa_circ_0031607	circBase	-9.72645	-8.03204	0.308981	down	0.041903	0.145245	-9.72645	-8.03204	0.041903	0.145245	false	ASCRP3000645	chr14	-	35044961	35078948	exonic	NM_021249	SNX6	AAGCTGCTAAGCTTAAAGCAATAAATGTAGATCTTCAAAGTGATGCTGCTCTGCAGGTGG	hsa-miR-4753-3p	hsa-miR-4482-3p	hsa-miR-153-5p	hsa-miR-361-5p	hsa-miR-1272
hsa_circRNA_104206	hsa_circ_0001649	circBase	-7.25241	-6.04344	0.432579	down	0.119173	0.239348	-7.25241	-6.04344	0.119173	0.239348	false	ASCRP3003715	chr6	-	146209155	146216113	exonic	NM_173082	SHPRH	CAATAGAAGAAAGAATGCAGGCAATGCTGAAAACTGCTGAGAGAAGGGCAGCCATTCTAC	hsa-miR-653-5p	hsa-miR-15a-5p	hsa-miR-203a-3p	hsa-miR-16-5p	hsa-miR-195-5p
hsa_circRNA_002414	hsa_circ_0002414	circBase	-8.35435	-7.17931	0.442871	down	0.173508	0.302166	-8.35435	-7.17931	0.173508	0.302166	false	ASCRP3005051	chr1	+	202385914	202391866	exonic	NM_002481	PPP1R12B	CCAGCCATGAAGGATCTTCTTCTGGAGCAAGTAAAGAAGCAAGGCATGTATTGATGAAAA	hsa-miR-149-5p	hsa-miR-8057	hsa-miR-892b	hsa-miR-2276-3p	hsa-miR-19b-2-5p
hsa_circRNA_009059	hsa_circ_0009059	circBase	-8.65997	-7.07236	0.332722	down	0.252788	0.394226	-8.65997	-7.07236	0.252788	0.394226	false	ASCRP3005637	chr7	-	50737418	50778687	exonic	uc003tpl.2	GRB10	CGCAAAGCAGGTTCTGAAAATATTGTGCACAGGGCAGGCTGAGGACACAGCCACGTGATA	hsa-miR-1226-5p	hsa-miR-4685-5p	hsa-miR-6889-5p	hsa-miR-4734	hsa-miR-6837-5p
hsa_circRNA_405806		25070500	-9.65572	-7.35397	0.202816	down	0.231043	0.515945	-9.65572	-7.35397	0.231043	0.515945	false	ASCRP3008735	chr19	+	50221928	50223192	antisense	ENST00000498085	CTB-33G10.1	GATGTTGGCCAAGTGAGATAGGAATTTGGCAAGACTGGTTTCCAAGACAACAGGACACAA	hsa-miR-378g	hsa-miR-6812-5p	hsa-miR-6783-3p	hsa-miR-5001-5p	hsa-miR-939-3p
hsa_circRNA_406047		25070500	-9.81932	-8.08286	0.300106	down	0.131724	0.475034	-9.81932	-8.08286	0.131724	0.475034	false	ASCRP3009220	chr2	-	219324512	219339608	exonic	NM_020935	USP37	GCTGAAGCTGAGGAACTGAAAAGAAATGCTGAGGATTCAAAATTATGCCCAATAGAGCCT	hsa-miR-4635	hsa-miR-6873-3p	hsa-miR-6806-3p	hsa-miR-3928-5p	hsa-miR-6796-3p
hsa_circRNA_101376	hsa_circ_0003485	circBase	-7.33907	-6.21431	0.458579	down	0.412018	0.602176	-7.33907	-6.21431	0.412018	0.602176	false	ASCRP3003585	chr14	-	69558390	69589077	exonic	NM_003861	DCAF5	CAACTCATGCACCATGAAAAGCTGCTGTTTTGCAGGAGATCGTGACCAGGAGGAGATGAC	hsa-miR-653-5p	hsa-miR-409-3p	hsa-miR-31-5p	hsa-miR-494-3p	hsa-miR-432-3p
hsa_circRNA_101499	hsa_circ_0034920	circBase	-9.81978	-6.86932	0.129367	down	0.142908	0.51216	-9.81978	-6.86932	0.142908	0.51216	false	ASCRP3007923	chr15	-	43317026	43317627	exonic	NM_174916	UBR1	GACCGAAGGGATGCTCCAAATGGCTGAACATATGCAGAAGAAAAGGAGAAAACAAGAAAA	hsa-miR-580-3p	hsa-miR-125b-2-3p	hsa-miR-506-5p	hsa-miR-608	hsa-miR-27a-3p
hsa_circRNA_404885		25070500	-8.58667	-7.23561	0.392003	down	0.269714	0.334375	-8.58667	-7.23561	0.269714	0.334375	false	ASCRP3002673	chr11	-	47857202	47862140	exonic	NM_015231	NUP160	ATATACATGCATGCACCAAAACGAGGACAGGAAGACCTCTGGAGATACATTGGAGCTGAT	hsa-miR-5586-5p	hsa-miR-6782-5p	hsa-miR-584-3p	hsa-miR-361-3p	hsa-miR-559
hsa_circRNA_000604	hsa_circ_0000621	circBase	-9.81542	-7.52623	0.204591	down	0.123157	0.320086	-9.81542	-7.52623	0.123157	0.320086	false	ASCRP3008714	chr15	+	68976370	68976532	intronic	ENST00000261861	CORO2B	GATGTCCTAGAACTGCATCCTAGGAAAATTAGGCAACAGTGTGTAAGGTGGATTGGAGAG	hsa-miR-519c-5p	hsa-miR-518e-5p	hsa-miR-519a-5p	hsa-miR-519b-5p	hsa-miR-522-5p
hsa_circRNA_406154		25070500	-9.82566	-7.94876	0.272268	down	0.133211	0.305256	-9.82566	-7.94876	0.133211	0.305256	false	ASCRP3011168	chr21	+	44414957	44415453	intronic	ENST00000291547	PKNOX1	TCACAGCTTGCATTTTAGGAAGGACTGCACAGAAGCCAGTAGAGTTGTTTGTTTTTGAAA	hsa-miR-6840-3p	hsa-miR-4496	hsa-miR-665	hsa-miR-6884-5p	hsa-miR-485-5p
hsa_circRNA_100265	hsa_circ_0012992	circBase	-9.74247	-7.68391	0.240055	down	0.0719771	0.153699	-9.74247	-7.68391	0.0719771	0.153699	false	ASCRP3011669	chr1	-	78183551	78184326	exonic	NM_015017	USP33	TCTGTCAGTCATTTGCCATCATGGAACTGCAAGTAGTTGAGAAATGGAGTGAAGTTTTGT	hsa-miR-378a-3p	hsa-miR-570-3p	hsa-miR-422a	hsa-miR-29a-5p	hsa-miR-216a-5p
hsa_circRNA_406057		25070500	-8.54416	-7.38839	0.448826	down	0.11299	0.327175	-8.54416	-7.38839	0.11299	0.327175	false	ASCRP3011465	chr2	+	231624673	231663612	exonic	NM_016289	CAB39	TCGAAATGTCAACATTTGACATAGCTTCAGATGCATTTGCCACATTCAAGGTAGCACAGG	hsa-miR-654-3p	hsa-miR-1270	hsa-miR-6741-5p	hsa-miR-3182	hsa-miR-129-5p
hsa_circRNA_406463		25070500	-9.77382	-7.0264	0.148917	down	0.214338	0.600467	-9.77382	-7.0264	0.214338	0.600467	false	ASCRP3003760	chr4	-	38791690	38792852	sense overlapping	ENST00000505744	TLR1	CAATGCATGCTGGAGCAAAATGACAGACAGTAATTTGAGAGAGGAAAACAGTTCCTCCTG	hsa-miR-6739-3p	hsa-miR-3916	hsa-miR-6754-5p	hsa-miR-586	hsa-miR-5009-5p
hsa_circRNA_104390	hsa_circ_0008708	circBase	-6.41981	-5.33781	0.472374	down	0.165161	0.325509	-6.41981	-5.33781	0.165161	0.325509	false	ASCRP3011801	chr7	+	72302181	72302378	exonic	NR_001588	SBDSP1	TGAAGGACATCCACTATTTGGTGAAAACCAACAGGAGTACAAAACAGCAGATTTTGACTA	hsa-miR-106a-3p	hsa-miR-346	hsa-miR-450b-5p	hsa-miR-541-5p	hsa-miR-218-2-3p
hsa_circRNA_400938		25242744	-9.06253	-7.66432	0.379399	down	0.230185	0.521735	-9.06253	-7.66432	0.230185	0.521735	false	ASCRP3007010	chr12	-	45097508	45108524	exonic	NM_006159	NELL2	CTTCGAGAGGATAATGCCTACTGTGAAGCGATATGCCAATTTCAAGGACGAACCTACTTT	hsa-miR-4638-3p	hsa-miR-1233-3p	hsa-miR-3654	hsa-miR-4742-3p	hsa-miR-6856-3p
hsa_circRNA_104129	hsa_circ_0008878	circBase	-9.90464	-7.84954	0.240633	down	0.204321	0.473304	-9.90464	-7.84954	0.204321	0.473304	false	ASCRP3013381	chr6	+	64356431	64356700	exonic	NM_001290259	PHF3	TTTCCAGATGCCTTGTTCAACAGGGCTGAAAGACACACAGAAGTCTTCATGGATATAGTT	hsa-miR-450b-3p	hsa-miR-22-5p	hsa-miR-222-5p	hsa-miR-592	hsa-miR-1468-3p
hsa_circRNA_102811	hsa_circ_0056310	circBase	-8.37339	-6.95432	0.373953	down	0.105673	0.221436	-8.37339	-6.95432	0.105673	0.221436	false	ASCRP3005814	chr2	-	122215262	122216551	exonic	NM_015282	CLASP1	CTAAGTCTGTCGCAGTTAGAAGGCATCTGTCATCAGTTCTGGGGAATAAGTTTGACCATG	hsa-miR-187-5p	hsa-miR-331-5p	hsa-miR-576-3p	hsa-miR-452-5p	hsa-miR-135b-5p
hsa_circRNA_050545	hsa_circ_0050545	circBase	-7.97644	-6.34683	0.323177	down	0.183992	0.384977	-7.97644	-6.34683	0.183992	0.384977	false	ASCRP3005001	chr19	+	34935904	34957919	exonic	NM_005499	UBA2	CCACCTCCACAGGGGAACCAACGGAAGCCGAAGCCAGAGCTAGAGCATCTAATGAAGATG	hsa-miR-6817-5p	hsa-miR-3170	hsa-miR-4769-3p	hsa-miR-4686	hsa-miR-513b-3p
hsa_circRNA_102341	hsa_circ_0000841	circBase	-8.06523	-6.52258	0.343253	down	0.144206	0.266613	-8.06523	-6.52258	0.144206	0.266613	false	ASCRP3013220	chr18	-	29432408	29432626	exonic	NM_014939	TRAPPC8	TTGGAAATGAACAGATACCAAACTTGCCAGTAGGGAGAAGGGAAAGTTTTGCTTTAAGGC	hsa-miR-186-3p	hsa-miR-147a	hsa-miR-644a	hsa-miR-892a	hsa-miR-567
hsa_circRNA_007263	hsa_circ_0007263	circBase	-8.48144	-7.3137	0.445119	down	0.356451	0.371212	-8.48144	-7.3137	0.356451	0.371212	false	ASCRP3000058	chr4	+	87614739	87622954	exonic	NM_006264	PTPN13	AAAAGAAACTTCAGGTTCTGAGGGAAGCCATGAATGTAGAAGACAGATCAGCTTTCCTGT	hsa-miR-4778-3p	hsa-miR-6835-3p	hsa-miR-4693-3p	hsa-miR-6858-5p	hsa-miR-330-3p
hsa_circRNA_104330	hsa_circ_0001684	circBase	-8.55546	-7.39492	0.447346	down	0.0362482	0.0568254	-8.55546	-7.39492	0.0362482	0.0568254	false	ASCRP3012391	chr7	+	23650789	23651172	exonic	NM_138771	CCDC126	TGGATGTCGAGAACGGTGCTTCTATGGCAGGATATGAGTTAATAGAGTGGATACAACCTT	hsa-miR-526b-5p	hsa-miR-194-5p	hsa-miR-514a-3p	hsa-miR-651-3p	hsa-miR-551b-5p
hsa_circRNA_089471	hsa_circ_0089471	circBase	-9.50064	-7.56003	0.260508	down	0.180733	0.397456	-9.50064	-7.56003	0.180733	0.397456	false	ASCRP3001942	chr9	+	138392843	138396519	exonic	NM_016034	MRPS2	AGATGACCTGATTCCAGCAAAAATAAAACTCAGATTTGGGCAAAATGAGAGTGCCCGGGC	hsa-miR-4728-5p	hsa-miR-3147	hsa-miR-1202	hsa-miR-6787-3p	hsa-miR-5589-3p
hsa_circRNA_105050	hsa_circ_0007907	circBase	-7.28302	-6.06187	0.42894	down	0.12625	0.122694	-7.28302	-6.06187	0.12625	0.122694	false	ASCRP3005885	chrY	+	2829114	2829687	exonic	NM_003411	ZFY	CTACCTAATGATTTCGTGAGCTGATGCTACACACATGGATGGTGATCAGATTGTTGTGGA	hsa-miR-1298-3p	hsa-miR-132-3p	hsa-miR-885-5p	hsa-miR-196a-5p	hsa-miR-377-3p
hsa_circRNA_090135	hsa_circ_0090135	circBase	-7.50425	-5.70418	0.287161	down	0.120992	0.225585	-7.50425	-5.70418	0.120992	0.225585	false	ASCRP3005481	chrX	+	24512858	24523415	exonic	NM_005391	PDK3	CCTGTAACGTGGCGGATGTGGTGAAAGGGAGAGATAATGCATGTGAGAAAACTTCATATA	hsa-miR-8065	hsa-miR-6864-5p	hsa-miR-599	hsa-miR-3127-5p	hsa-miR-3682-5p
hsa_circRNA_405264		25070500	-8.2819	-6.99807	0.410704	down	0.453358	0.55853	-8.2819	-6.99807	0.453358	0.55853	false	ASCRP3011444	chr14	+	77237532	77239554	exonic	NM_014909	VASH1	TCCTGGGAATGTACAATCACACAGGGACACAGTTCTTTGAAATTAAGAAGAGCAGACCTC	hsa-miR-6744-3p	hsa-miR-146b-3p	hsa-miR-6828-3p	hsa-miR-4757-5p	hsa-miR-9-5p
hsa_circRNA_029409	hsa_circ_0029409	circBase	-8.65813	-7.61323	0.484677	down	0.140087	0.212858	-8.65813	-7.61323	0.140087	0.212858	false	ASCRP3009665	chr12	+	129410903	129469509	exonic	uc001uhy.1	GLT1D1	GGGAAGGGCGTGTTTTTAAATTAATAAAGTGTGTCACCATTAGCCATACGAGATTAACCA	hsa-miR-10b-3p	hsa-miR-6764-5p	hsa-miR-6756-5p	hsa-miR-6819-3p	hsa-miR-663a
hsa_circRNA_019086	hsa_circ_0019086	circBase	-8.55994	-7.33278	0.427157	down	0.669618	0.664534	-8.55994	-7.33278	0.669618	0.664534	false	ASCRP3003368	chr10	-	92671856	92672733	exonic	NM_014391	ANKRD1	ATTTTATATTCATAATAAAGGCAATCAAACTCGCTGGGAAGACGCCGATGGATCTGGTGC	hsa-miR-6809-3p	hsa-miR-1277-5p	hsa-miR-6837-3p	hsa-miR-130b-5p	hsa-miR-2117
hsa_circRNA_402130		25242744	-10.0678	-7.56009	0.175837	down	0.393333	0.566652	-10.0678	-7.56009	0.393333	0.566652	false	ASCRP3000954	chr19	-	49388704	49391518	exonic	NM_003323	TULP2	AATTTCGTGGGCAAAGTCAGGAAGAAGACTTGGAAAAGAAGAGAGAGGCCTCTGAGTCTA	hsa-miR-98-5p	hsa-let-7i-5p	hsa-let-7c-5p	hsa-let-7a-5p	hsa-let-7b-5p
hsa_circRNA_102790	hsa_circ_0055904	circBase	-8.1909	-6.94227	0.420849	down	0.145146	0.336391	-8.1909	-6.94227	0.145146	0.336391	false	ASCRP3011967	chr2	-	101898320	101911643	exonic	NM_173647	RNF149	TGATCCCAGCTTTAAAGGAGATGCAGGAGAAAATACGGCATTGCTAGGAACAGGAAATAT	hsa-miR-485-5p	hsa-miR-493-5p	hsa-miR-9-3p	hsa-miR-320a	hsa-miR-320b
hsa_circRNA_008512	hsa_circ_0008512	circBase	-9.06889	-7.00478	0.239135	down	0.157086	0.326014	-9.06889	-7.00478	0.157086	0.326014	false	ASCRP3008886	chr17	-	19698934	19708143	exonic	NM_014683	ULK2	GCACAGACAGTTTAAATACAGAACGACCAATGGATATAGGCAGTGTCAGCCTACTGTGTC	hsa-miR-6876-3p	hsa-miR-589-5p	hsa-miR-2113	hsa-miR-6856-5p	hsa-miR-3120-5p
hsa_circRNA_007903	hsa_circ_0007903	circBase	-7.71506	-6.46364	0.420034	down	0.276944	0.409192	-7.71506	-6.46364	0.276944	0.409192	false	ASCRP3007938	chr5	-	179268906	179271227	exonic	NM_016175	C5orf45	GACCTGCCTAGAAAAAGGTCTCTAGAAGAAACTGTCAGTGCCAGTGAAGAAGAAAACGTG	hsa-miR-6893-3p	hsa-miR-370-3p	hsa-miR-6848-5p	hsa-miR-4268	hsa-miR-887-5p
hsa_circRNA_092387	hsa_circ_0000300	circBase	-9.95705	-7.40204	0.170163	down	0.279581	0.61206	-9.95705	-7.40204	0.279581	0.61206	false	ASCRP3005115	chr11	-	47368976	47370092	exonic	uc021qis.1	MYBPC3	CCATGAGGACACTGGGATTCTGGACTTCAGCTCACTGCTGAAAAAGAGGTCTATCTGTTC	hsa-miR-3138	hsa-miR-4656	hsa-miR-22-3p	hsa-miR-3155a	hsa-miR-3157-5p
hsa_circRNA_103320	hsa_circ_0064772	circBase	-9.19265	-8.18924	0.49882	down	0.236965	0.294738	-9.19265	-8.18924	0.236965	0.294738	false	ASCRP3000972	chr3	-	33633886	33686395	exonic	NM_015097	CLASP2	ACAAAAATGGTGTCTCAATCACAGCATAAAAGCTTCGATGATGAAGAATCAGTGGATGGA	hsa-miR-497-5p	hsa-miR-1301-3p	hsa-miR-16-5p	hsa-miR-93-3p	hsa-miR-29a-5p
hsa_circRNA_100465	hsa_circ_0016601	circBase	-9.72735	-8.13141	0.330808	down	0.0471107	0.210969	-9.72735	-8.13141	0.0471107	0.210969	false	ASCRP3002011	chr1	+	225140371	225195246	exonic	NM_001373	DNAH14	AGCAATTTCAGAGATGAAAAGTACTTTTCTAAAGCCAGTTCCTTTATAGTTTTGTTCAGA	hsa-miR-570-5p	hsa-miR-146a-3p	hsa-miR-29b-2-5p	hsa-miR-548a-5p	hsa-miR-551b-5p
hsa_circRNA_007443	hsa_circ_0007443	circBase	-8.48843	-7.16318	0.399081	down	0.391976	0.325568	-8.48843	-7.16318	0.391976	0.325568	false	ASCRP3007038	chr8	-	93017343	93029591	exonic	NM_004349	RUNX1T1	CTTCTCGATGTGAACGAAAACGGGAAGAGGCGAACTCCAGACAGATCGTACTGAGAAGCA	hsa-miR-765	hsa-miR-608	hsa-miR-6858-5p	hsa-miR-125a-3p	hsa-miR-6722-3p
hsa_circRNA_405827		25070500	-9.82772	-7.45685	0.193329	down	0.132376	0.40636	-9.82772	-7.45685	0.132376	0.40636	false	ASCRP3011448	chr2	-	15131415	15138348	intergenic			TCCTTACAGAGCTGAGACATTAATCCAGGAAGAAGAAACAACCACCTAGTGCACTATCGT	hsa-miR-6791-5p	hsa-miR-6743-5p	hsa-miR-4688	hsa-miR-5193	hsa-miR-6830-3p
hsa_circRNA_102940	hsa_circ_0003922	circBase	-6.22877	-5.1227	0.464559	down	0.139748	0.176471	-6.22877	-5.1227	0.139748	0.176471	false	ASCRP3008604	chr2	+	231307651	231314970	exonic	NM_003113	SP100	GATGAAGAAAGATGTTCACGGAAGACCAGGGTGTAGATGACAGGCTGCTCTATGACATTG	hsa-miR-302a-3p	hsa-miR-511-5p	hsa-miR-338-3p	hsa-miR-890	hsa-miR-302d-3p
hsa_circRNA_082778	hsa_circ_0082778	circBase	-8.82982	-7.05694	0.292624	down	0.269274	0.41637	-8.82982	-7.05694	0.269274	0.41637	false	ASCRP3008111	chr7	+	141310994	141321601	exonic	NM_018238	AGK	GAGACAGTTCCACTTGATGTCTTGCAGATCAAGACAGATTATGAGGGACAAGCCAAGAAA	hsa-miR-660-3p	hsa-miR-6895-3p	hsa-miR-802	hsa-miR-1976	hsa-miR-5009-5p
hsa_circRNA_000151	hsa_circ_0000151	circBase	-9.83247	-8.11545	0.304177	down	0.359079	0.736317	-9.83247	-8.11545	0.359079	0.736317	false	ASCRP3006627	chr1	+	167666388	167666583	sense overlapping	NM_052862	RCSD1	CTGCTGAAAAGCCTCCTCTGAGGAGGTCACAGTCAGACTGTGGAGAACTTGGAGATTTCA	hsa-miR-4469	hsa-miR-1343-3p	hsa-miR-1236-3p	hsa-miR-877-3p	hsa-miR-6870-3p
hsa_circRNA_008417	hsa_circ_0008417	circBase	-9.67239	-7.13451	0.172195	down	0.052424	0.168646	-9.67239	-7.13451	0.052424	0.168646	false	ASCRP3000985	chr5	-	94244955	94259726	exonic	NM_024717	MCTP1	ACAAAGATGCTGGGAAAAGGGATGATTTCATTGGCAGGAACTTTCAGAAAATGAAGTGGT	hsa-miR-519d-5p	hsa-miR-515-5p	hsa-miR-519e-5p	hsa-miR-153-5p	hsa-miR-376a-3p
hsa_circRNA_404660		25070500	-8.46744	-7.31945	0.451254	down	0.276021	0.254408	-8.46744	-7.31945	0.276021	0.254408	false	ASCRP3000276	chr1	+	220934999	220943898	sense overlapping	NM_017898	MARC2	AAATACAGATGTTGGAGTAGAGACGGCAGAGTGGAGGATATTTGGCCTTGACATTAAAGG	hsa-miR-4518	hsa-miR-6778-3p	hsa-miR-3135b	hsa-miR-6780a-5p	hsa-miR-5006-5p
hsa_circRNA_006515	hsa_circ_0006515	circBase	-8.73094	-7.2288	0.353028	down	0.48368	0.48636	-8.73094	-7.2288	0.48368	0.48636	false	ASCRP3000611	chr9	-	36351111	36353328	exonic	NM_022781	RNF38	AAGATGGAGAAGTAGAAAATTACGAGCCTCTGCAAAGGATAGAAAATGAAGTGGAACTCT	hsa-miR-6851-5p	hsa-miR-4534	hsa-miR-4802-5p	hsa-miR-8075	hsa-miR-6812-5p
hsa_circRNA_001375	hsa_circ_0001375	circBase	-8.26291	-7.13063	0.456196	down	0.179639	0.363775	-8.26291	-7.13063	0.179639	0.363775	false	ASCRP3013331	chr3	+	193332511	193336725	exonic	NM_015560	OPA1	TTTAGAGCAACAGATCGTGGATCTGAAAGTGACAAGCATTTTAGAAAGTGAGGTCTGCCA	hsa-miR-4476	hsa-miR-3123	hsa-miR-5007-5p	hsa-let-7e-5p	hsa-miR-329-5p
hsa_circRNA_407299		25070500	-10.0564	-8.06452	0.251403	down	0.379237	0.596397	-10.0564	-8.06452	0.379237	0.596397	false	ASCRP3004222	chrX	+	70823437	70830669	exonic	NM_052957	ACRC	CAGATTGGCTTGAAAGTCTGCGACTCTGCAGATGAGAGTCCGGAGTGTTGTCATGTGAAG	hsa-miR-15b-3p	hsa-miR-920	hsa-miR-708-5p	hsa-miR-499b-3p	hsa-miR-639
hsa_circRNA_006008	hsa_circ_0006008	circBase	-9.31665	-6.9465	0.193425	down	0.134117	0.44209	-9.31665	-6.9465	0.134117	0.44209	false	ASCRP3008907	chr16	+	24762046	24788679	exonic	NM_014494	TNRC6A	GCAGAACAGCAAAAACCAGTCAGGGATTTAGTGCAAGAAGAAGAACAGTTGATGGAAGAA	hsa-miR-4474-3p	hsa-miR-3064-5p	hsa-miR-647	hsa-miR-6762-3p	hsa-miR-1248
hsa_circRNA_405714		25070500	-9.76741	-7.39847	0.193588	down	0.149242	0.525597	-9.76741	-7.39847	0.149242	0.525597	false	ASCRP3003352	chr19	-	2936521	2939405	exonic	NM_021217	ZNF77	ATTTGATAACACTGGAGATCAGCACCAAATCCCACAGAGGCATCTGAGGACTGCGTGATC	hsa-miR-4653-5p	hsa-miR-3925-3p	hsa-miR-3921	hsa-miR-640	hsa-miR-519e-5p
hsa_circRNA_011371	hsa_circ_0011371	circBase	-8.64429	-7.168	0.359411	down	0.337477	0.528536	-8.64429	-7.168	0.337477	0.528536	false	ASCRP3007961	chr1	+	32687958	32689722	exonic	uc001bur.4	EIF3I	GACGCTGACTGGGCGGAGACCCATAATCCGGAAGTGACCTCGAAACCTTTTCCGGTCTTA	hsa-miR-6847-3p	hsa-miR-583	hsa-miR-4797-5p	hsa-miR-8057	hsa-miR-4709-3p
hsa_circRNA_100082	hsa_circ_0010470	circBase	-7.00878	-5.66669	0.394448	down	0.554059	0.0265157	-7.00878	-5.66669	0.554059	0.0265157	false	ASCRP3008828	chr1	-	21220009	21377487	exonic	NM_003760	EIF4G3	GATTTTGGAAGGCAGACACCTGGTGGAAGAGGCGTACCTGTAACACAAGTGGCAAGACAG	hsa-miR-765	hsa-miR-29b-1-5p	hsa-miR-541-5p	hsa-miR-185-3p	hsa-miR-492
hsa_circRNA_053073	hsa_circ_0053073	circBase	-9.8852	-8.27856	0.328362	down	0.183478	0.285137	-9.8852	-8.27856	0.183478	0.285137	false	ASCRP3006912	chr2	+	26492820	26508439	exonic	NM_000183	HADHB	CTTAGTGGCTGCGTGTGCAGCTGGAGGGCAGATATAAAGACCTGATGCCACATGATTTGG	hsa-miR-1248	hsa-miR-7845-5p	hsa-miR-455-5p	hsa-miR-6810-5p	hsa-miR-4793-5p
hsa_circRNA_056019	hsa_circ_0056019	circBase	-9.91338	-8.31267	0.329715	down	0.212331	0.283723	-9.91338	-8.31267	0.212331	0.283723	false	ASCRP3004093	chr2	-	110919179	110920712	exonic	NM_000272	NPHP1	CAGAAGGCACTCAGATAAACACTGTTGATGTGTTAACTACGATGGGAGCTATTCCTGCAG	hsa-miR-1226-5p	hsa-miR-6126	hsa-miR-4493	hsa-miR-556-5p	hsa-miR-146a-3p
hsa_circRNA_405309		25070500	-9.67517	-7.52259	0.22491	down	0.072556	0.265029	-9.67517	-7.52259	0.072556	0.265029	false	ASCRP3002438	chr15	-	34440832	34455891	exonic	NM_024713	KATNBL1	AGTGAACTTGTAGCTTATTTGTTGAGGTACTTAAGAGATTATGGCATCAGAAACCCACAA	hsa-miR-892c-3p	hsa-miR-3914	hsa-miR-452-5p	hsa-miR-2681-3p	hsa-miR-1272
hsa_circRNA_405298		25070500	-8.49592	-7.03929	0.364344	down	0.268024	0.522595	-8.49592	-7.03929	0.268024	0.522595	false	ASCRP3009738	chr15	-	25936861	25947247	exonic	NM_024490	ATP10A	GGGTATGCAGGTGCCACTGGGATTGAAGACCGCCTGCAGGACGGAGTCCCTGAAACTATT	hsa-miR-6811-5p	hsa-miR-2467-3p	hsa-miR-589-5p	hsa-miR-6511b-5p	hsa-miR-1295b-5p
hsa_circRNA_036633	hsa_circ_0036633	circBase	-9.46129	-7.9157	0.342556	down	0.171544	0.321657	-9.46129	-7.9157	0.171544	0.321657	false	ASCRP3003339	chr15	+	85666291	85669605	exonic	NM_002605	PDE8A	ATTTCGGAAGAATATTTTTCTCAGGAATGATTATCGGACACTGCGCCAGGGGATTATCGA	hsa-miR-1909-3p	hsa-miR-4659b-3p	hsa-miR-3617-3p	hsa-miR-6823-5p	hsa-miR-671-3p
hsa_circRNA_000415	hsa_circ_0000415	circBase	-9.64906	-7.93646	0.30511	down	0.155809	0.416799	-9.64906	-7.93646	0.155809	0.416799	false	ASCRP3002312	chr12	+	69128487	69136223	sense overlapping	NM_020401	NUP107	AGGGACTTGACCCATTAGGGAAGCCCATGAAACCTTTAATGAGTGGTTTAAGCATATGAA	hsa-miR-1303	hsa-miR-619-5p	hsa-miR-6778-3p	hsa-miR-5787	hsa-miR-4773
hsa_circRNA_400479		25242744	-9.74126	-7.43297	0.2019	down	0.201012	0.325438	-9.74126	-7.43297	0.201012	0.325438	false	ASCRP3012362	chr1	-	243708811	243859018	exonic	NM_005465	AKT3	TGGAGTAAACTGGCAAGATGTATATGATAAAAAGGAGAATATATAAAAAACTGGAGGCCA	hsa-miR-4768-5p	hsa-miR-6809-3p	hsa-miR-6833-3p	hsa-miR-515-5p	hsa-miR-6888-3p
hsa_circRNA_102588	hsa_circ_0051756	circBase	-9.23449	-7.75501	0.358617	down	0.348562	0.785813	-9.23449	-7.75501	0.348562	0.785813	false	ASCRP3007635	chr19	+	49094865	49096073	exonic	NM_004605	SULT2B1	GAAGGGCAAAGACAACTTCCTATTTATCACCTACGAGGAGCTGCAGCAGGTGATCTACAT	hsa-miR-432-5p	hsa-miR-511-5p	hsa-miR-873-5p	hsa-miR-661	hsa-miR-505-5p
hsa_circRNA_400958		25242744	-10.0611	-7.32443	0.150027	down	0.394616	0.737569	-10.0611	-7.32443	0.394616	0.737569	false	ASCRP3010283	chr12	+	50856364	50860903	exonic	NM_052879	LARP4	GTGTCTACAAAGAAAAGGAGAACTCTCTTCAGAGGTCGAAGACGACGAGAAGATGACAGG	hsa-miR-9-5p	hsa-miR-519e-5p	hsa-miR-515-5p	hsa-miR-4720-5p	hsa-miR-5588-5p
hsa_circRNA_100487	hsa_circ_0005223	circBase	-9.2594	-7.12162	0.22723	down	0.0503791	0.249529	-9.2594	-7.12162	0.0503791	0.249529	false	ASCRP3004448	chr1	-	233334684	233344435	exonic	NM_014801	PCNXL2	CAGTCTGCTTCAGTGCAGTGAAGGGACACAACCAAATCATAACATATAGCAGACCAATCT	hsa-miR-1468-3p	hsa-miR-519d-5p	hsa-miR-655-5p	hsa-miR-185-5p	hsa-miR-508-3p
hsa_circRNA_405849		25070500	-8.61777	-6.91399	0.306979	down	0.263743	0.69811	-8.61777	-6.91399	0.263743	0.69811	false	ASCRP3009223	chr2	+	34111438	34169620	exonic	ENST00000442026	AC009499.1	GCTGAGCACATTTGCAAGACATAAAGACCGAAGAACCCAGAACAGCAAGATTTTAGGAAT	hsa-miR-665	hsa-miR-6817-3p	hsa-miR-4459	hsa-miR-6794-3p	hsa-miR-6837-3p
hsa_circRNA_081849	hsa_circ_0081849	circBase	-9.62143	-6.90734	0.152397	down	0.166347	0.591395	-9.62143	-6.90734	0.166347	0.591395	false	ASCRP3001320	chr7	-	105105759	105111295	exonic	NM_019042	PUS7	ACCCAAAGCATAAAACTGAAAAGGGCTACTTGGTTAAATGCAGAGAAGAATGGGCAAAGA	hsa-miR-26a-2-3p	hsa-miR-9-5p	hsa-miR-3692-3p	hsa-miR-3616-3p	hsa-miR-4742-5p
hsa_circRNA_103716	hsa_circ_0006935	circBase	-8.28025	-6.67348	0.328333	down	0.134436	0.21044	-8.28025	-6.67348	0.134436	0.21044	false	ASCRP3008703	chr4	-	108603170	108622441	exonic	NM_005443	PAPSS1	GATGTAAATGACTGTGTCCAGCAAGTTGTGGAACTTCTACAGGAACGGGGAATGCAGAGA	hsa-miR-769-5p	hsa-miR-574-5p	hsa-miR-499a-3p	hsa-miR-520a-5p	hsa-miR-338-3p
hsa_circRNA_028215	hsa_circ_0028215	circBase	-9.83427	-7.77711	0.240288	down	0.134998	0.209344	-9.83427	-7.77711	0.134998	0.209344	false	ASCRP3002584	chr12	+	111064166	111070364	exonic	NM_024549	TCTN1	ATAATAACCCTGCAGGGGCGACAGCCAGTTTTGTAGTCAAAAAGCAGTCATCTATTCATT	hsa-miR-335-3p	hsa-miR-1252-5p	hsa-miR-651-3p	hsa-miR-6838-5p	hsa-miR-7157-5p
hsa_circRNA_059609	hsa_circ_0059609	circBase	-8.74926	-7.36254	0.382434	down	0.635826	0.599079	-8.74926	-7.36254	0.635826	0.599079	false	ASCRP3005819	chr20	-	23059992	23064611	exonic	NM_012072	CD93	CTAATAAACTCTTAAACACATTGATCCGACACCTGGGACAGACTGCTGAAAGTGAGGTGG	hsa-miR-4518	hsa-miR-6894-5p	hsa-miR-4644	hsa-miR-3919	hsa-miR-4511
hsa_circRNA_406172		25070500	-9.69197	-8.0409	0.318404	down	0.191919	0.561613	-9.69197	-8.0409	0.191919	0.561613	false	ASCRP3000326	chr22	-	21154082	21156260	intronic	ENST00000255882	PI4KA	AAATTAAAAAACAAAAAACCTATCTTGGTTTGATGCCTCAGTGGGAAGCTGGGCAAGTGG	hsa-miR-1285-3p	hsa-miR-1827	hsa-miR-6893-5p	hsa-miR-7851-3p	hsa-miR-7977
hsa_circRNA_405160		25070500	-9.33167	-7.53734	0.288306	down	0.273611	0.437852	-9.33167	-7.53734	0.273611	0.437852	false	ASCRP3002656	chr13	+	61083896	61141784	exonic	NM_030794	TDRD3	ATAGGAAAAGGTTGATGAGAAAGCTCTGAAGCACATAACGGAAATGGGCTTCAGTAAGGA	hsa-miR-4778-3p	hsa-miR-7161-3p	hsa-miR-511-5p	hsa-miR-5004-3p	hsa-miR-3152-5p
hsa_circRNA_404738		25070500	-7.72534	-6.43232	0.408096	down	0.343321	0.543055	-7.72534	-6.43232	0.343321	0.543055	false	ASCRP3008997	chr10	-	32306070	32307490	exonic	NM_004521	KIF5B	GCATTCTGCACAGATTGGGTTATGCAAGATAGACGAGAACAAGCAAGACAAGACTTGAAG	hsa-miR-892c-3p	hsa-miR-103a-2-5p	hsa-miR-4677-5p	hsa-miR-3137	hsa-miR-586
hsa_circRNA_104322	hsa_circ_0007904	circBase	-9.83785	-8.09103	0.297958	down	0.199167	0.346416	-9.83785	-8.09103	0.199167	0.346416	false	ASCRP3007253	chr7	+	18705835	18706099	exonic	NM_058176	HDAC9	CTTTTATGCAACAGCTGCTTTCGAAATCTATTGAACAACTGAAGCAACCAGGCAGTCACC	hsa-miR-520g-5p	hsa-miR-103a-2-5p	hsa-miR-744-3p	hsa-miR-512-3p	hsa-miR-10b-3p
hsa_circRNA_100386	hsa_circ_0007745	circBase	-9.87411	-7.0264	0.138917	down	0.17655	0.639578	-9.87411	-7.0264	0.17655	0.639578	false	ASCRP3009721	chr1	+	170688866	170699489	exonic	NM_006902	PRRX1	GGGCTTCATAACGGATTCTAACGGAAGACACTGAAAAGATGACCAGCTGAACTCAGAAGA	hsa-miR-193a-5p	hsa-miR-149-3p	hsa-miR-1301-3p	hsa-miR-139-3p	hsa-miR-494-5p
hsa_circRNA_032306	hsa_circ_0032306	circBase	-8.80146	-7.30642	0.354771	down	0.376534	0.489915	-8.80146	-7.30642	0.376534	0.489915	false	ASCRP3004857	chr14	+	68290258	68331856	exonic	NM_002877	RAD51B	CATTGACACAGAGTCTGCATTTAGTGCTGAAAGGCATGGGTAGCAAGAAACTAAAACGAG	hsa-miR-3692-5p	hsa-miR-499b-5p	hsa-miR-3617-3p	hsa-miR-3660	hsa-miR-4682
hsa_circRNA_400923		25242744	-9.93823	-7.91975	0.246818	down	0.23867	0.530739	-9.93823	-7.91975	0.23867	0.530739	false	ASCRP3007266	chr12	-	30893953	30904067	exonic	NM_023925	CAPRIN2	CTTTTCTGGGTTGAGCCTAGATCTCAAACTGGAGGATTATAAGGATCGCCTGAAAAGTGG	hsa-miR-4684-5p	hsa-miR-5706	hsa-miR-3663-5p	hsa-miR-329-5p	hsa-miR-4448
hsa_circRNA_103849	hsa_circ_0001491	circBase	-9.65212	-7.48631	0.222857	down	0.0704214	0.234934	-9.65212	-7.48631	0.0704214	0.234934	false	ASCRP3012125	chr5	+	61846193	61857084	exonic	NM_016338	IPO11	TGCCATCTGATAATAGGTTGTGGAAAATGCCCTTAAAGTGAACCCAATACTAGGTCCACA	hsa-miR-320b	hsa-miR-320a	hsa-miR-320c	hsa-miR-641	hsa-miR-409-3p
hsa_circRNA_407267		25070500	-9.09365	-7.40305	0.309799	down	0.581581	0.550336	-9.09365	-7.40305	0.581581	0.550336	false	ASCRP3004983	chrX	-	11385890	11388625	intronic	ENST00000337414	ARHGAP6	CCACAATCTGGAGAGAGAAAGAACATGGGTCCTACATTAGGACTGACATCAGAGGAAAGA	hsa-miR-6809-3p	hsa-miR-548x-5p	hsa-miR-548g-5p	hsa-miR-548aj-5p	hsa-miR-101-5p
hsa_circRNA_407138		25070500	-9.08674	-7.39083	0.308659	down	0.338911	0.670018	-9.08674	-7.39083	0.338911	0.670018	false	ASCRP3002166	chr8	-	146105749	146108221	sense overlapping	NM_021061	ZNF250	AGCTGTTACACCAAAATGTGAAACCAAGGGAGAGAGTCAAAATACAGACTTGAGTCCGAA	hsa-miR-3158-3p	hsa-miR-3911	hsa-miR-3692-3p	hsa-miR-188-3p	hsa-miR-103a-2-5p
hsa_circRNA_405299		25070500	-9.54034	-7.37104	0.22232	down	0.280198	0.52243	-9.54034	-7.37104	0.280198	0.52243	false	ASCRP3010089	chr15	-	26075978	26076555	intronic	ENST00000356865	ATP10A	GTCTGAGGAAATGAAGTCCTTAGGTTTGAAACAGTGATTCCCAGGAGCAGGAATTCCCTG	hsa-miR-378h	hsa-miR-4777-3p	hsa-miR-6784-3p	hsa-miR-1224-3p	hsa-miR-1260a
hsa_circRNA_407245		25070500	-9.30734	-7.45875	0.277664	down	0.234038	0.495683	-9.30734	-7.45875	0.234038	0.495683	false	ASCRP3003690	chr9	+	131221845	131223346	exonic	NM_153432	ODF2	CAAGTGGGAGGTTTCCATCGTGTGGGAAGAACGGAGTAACGAGTCTCACGCAGAAAAAGG	hsa-miR-27a-3p	hsa-miR-27b-3p	hsa-miR-624-3p	hsa-miR-6864-3p	hsa-miR-216a-3p
hsa_circRNA_100442	hsa_circ_0002274	circBase	-9.37008	-7.88725	0.357786	down	0.0449497	0.127926	-9.37008	-7.88725	0.0449497	0.127926	false	ASCRP3001404	chr1	-	211952259	211966532	exonic	NM_014873	LPGAT1	ACCTGGATCCTTGGATACAGGAAACCAACAGTCACACATGTACATTACAGTGATGGAATG	hsa-miR-526b-5p	hsa-miR-744-3p	hsa-miR-424-5p	hsa-miR-15a-5p	hsa-miR-660-3p
hsa_circRNA_103952	hsa_circ_0074079	circBase	-9.96483	-8.00769	0.257539	down	0.271147	0.331893	-9.96483	-8.00769	0.271147	0.331893	false	ASCRP3000277	chr5	-	137320945	137346838	exonic	NM_016603	FAM13B	AAATACCCAGCATTTACACAGATGTGGAAGACATGAAAGAGCAAGAAATAGTGAGCAGGA	hsa-miR-877-3p	hsa-miR-548c-3p	hsa-miR-141-5p	hsa-miR-372-5p	hsa-miR-888-5p
hsa_circRNA_405259		25070500	-9.94009	-6.94939	0.125808	down	0.241598	0.441568	-9.94009	-6.94939	0.241598	0.441568	false	ASCRP3009186	chr14	+	74343700	74346881	sense overlapping	NM_152444	PTGR2	GCTATAGAGGCAATCCAGAAAGAAAGAAACATCACAAGGTGTAGACCCACAACTTGTGGA	hsa-miR-545-3p	hsa-miR-29b-1-5p	hsa-miR-545-5p	hsa-miR-5684	hsa-miR-612
hsa_circRNA_057123	hsa_circ_0057123	circBase	-9.61948	-7.89691	0.303007	down	0.0902198	0.338148	-9.61948	-7.89691	0.0902198	0.338148	false	ASCRP3002808	chr2	+	174223439	174224219	exonic	NM_031942	CDCA7	ATCATTTTGCGGTTTCTCAGAGAGTGAGATACAAGATGGAATGCAGAAAGATCTCAGAGT	hsa-miR-3688-3p	hsa-miR-374a-3p	hsa-miR-4680-3p	hsa-miR-361-5p	hsa-miR-1468-3p
hsa_circRNA_103660	hsa_circ_0069986	circBase	-8.42175	-7.25235	0.444607	down	0.133848	0.237865	-8.42175	-7.25235	0.133848	0.237865	false	ASCRP3008680	chr4	+	75065510	75067087	exonic	NM_001144978	MTHFD2L	GATGGAGAGCATGAACGGCCAGGAGACCACGTTGATGAGCGAACAATATGCAATGGAATT	hsa-miR-141-5p	hsa-miR-449b-3p	hsa-miR-324-5p	hsa-miR-30c-2-3p	hsa-miR-383-3p
hsa_circRNA_007416	hsa_circ_0007416	circBase	-8.88362	-7.55884	0.399211	down	0.258582	0.527609	-8.88362	-7.55884	0.258582	0.527609	false	ASCRP3001874	chr9	-	95618092	95618600	exonic	NM_031486	ZNF484	AGAGCCGTCCAGGAATCAGTGTCATTCAAGGACGTAACTGTAGACTTCAGTAGGGATGAG	hsa-miR-744-3p	hsa-miR-338-3p	hsa-miR-6511a-3p	hsa-miR-942-5p	hsa-miR-4653-5p
hsa_circRNA_101130	hsa_circ_0008081	circBase	-6.64379	-5.48686	0.448466	down	0.262243	0.456066	-6.64379	-5.48686	0.262243	0.456066	false	ASCRP3003870	chr12	-	109072047	109095099	exonic	NM_014325	CORO1C	CACATAACGATCAGGTCATTGCCAGCGGTTCAGAGGACTGCACGGTCATGACACGATGAG	hsa-miR-619-5p	hsa-miR-588	hsa-miR-383-3p	hsa-miR-593-5p	hsa-miR-183-5p
hsa_circRNA_104258	hsa_circ_0078605	circBase	-8.74266	-7.55615	0.439365	down	0.0668873	0.138942	-8.74266	-7.55615	0.0668873	0.138942	false	ASCRP3011085	chr6	+	160819010	160828227	exonic	NM_021977	SLC22A3	TATTTGGAAAGGGGACGTGGATGACTTGCTACGTGATTGTTTGACCTTGTCTGTGTCAAT	hsa-miR-19b-3p	hsa-miR-153-3p	hsa-miR-19a-3p	hsa-miR-671-5p	hsa-miR-632
hsa_circRNA_029693	hsa_circ_0029693	circBase	-9.15146	-7.7817	0.386957	down	0.478382	0.630611	-9.15146	-7.7817	0.478382	0.630611	false	ASCRP3001601	chr13	-	21619823	21620369	exonic	NM_014572	LATS2	ACTGGTGAACGCAGGATGCGACCAGAGAGTGATAATCTTCAAAATGAAGACTTTGGAAAA	hsa-miR-1301-3p	hsa-miR-1184	hsa-miR-544a	hsa-miR-4642	hsa-miR-8083
hsa_circRNA_400585		25242744	-8.30631	-7.06611	0.423315	down	0.172961	0.337067	-8.30631	-7.06611	0.172961	0.337067	false	ASCRP3009132	chr10	+	72604229	72628190	exonic	NM_003901	SGPL1	GCCTTTGAGAAGGGGATCAAAACTCCAGAAATAAGGCCTTTGAGCCCTACTTAGAGATTT	hsa-miR-3670	hsa-miR-6854-5p	hsa-miR-133a-3p	hsa-miR-133b	hsa-miR-1236-3p
hsa_circRNA_104329	hsa_circ_0005096	circBase	-9.73877	-7.8388	0.267949	down	0.0557927	0.152499	-9.73877	-7.8388	0.0557927	0.152499	false	ASCRP3001627	chr7	+	23224688	23224917	exonic	NM_007342	NUPL2	ACTTAGTCCTGATGAGCAGAAAGATGAAAAGAAACTTCTGTAATAATAGACGTGGATGGA	hsa-miR-135b-5p	hsa-miR-135a-5p	hsa-miR-766-5p	hsa-miR-597-3p	hsa-miR-127-5p
hsa_circRNA_400817		25242744	-9.63558	-7.61759	0.246902	down	0.13665	0.481427	-9.63558	-7.61759	0.13665	0.481427	false	ASCRP3013171	chr11	-	93466515	93469917	exonic	uc001pdz.3	TAF1D	TTGAGTGATCGCTTAGAGCAGAGGATGAGGATGCAACACATCTTGAAGATAACGAATGTG	hsa-miR-4766-3p	hsa-miR-192-3p	hsa-miR-23a-3p	hsa-miR-130a-5p	hsa-miR-23b-3p
hsa_circRNA_000574	hsa_circ_0000505	circBase	-9.85545	-6.2715	0.0833915	down	0.214838	0.632857	-9.85545	-6.2715	0.214838	0.632857	false	ASCRP3009851	chr13	+	113201142	113201344	antisense	NM_006322	TUBGCP3	GTAACTGCTACTAGGATCTCAATGTTACAAACGAGGGAGAAGGCAAAGAGGTGAGAGAGG	hsa-miR-571	hsa-miR-501-5p	hsa-miR-609	hsa-miR-9-5p	hsa-miR-651-5p
hsa_circRNA_407340		25070500	-9.9738	-8.1935	0.291124	down	0.33729	0.548174	-9.9738	-8.1935	0.33729	0.548174	false	ASCRP3004422	chrX	-	138844119	138857112	exonic	NM_173694	ATP11C	CAGTACTTCTTCTATAAGGCTACAAGATCAAGCTGCAGAGACCATTGAAGCTCTGCATGC	hsa-miR-4760-3p	hsa-miR-26a-1-3p	hsa-miR-4657	hsa-miR-4491	hsa-miR-26a-2-3p
hsa_circRNA_104375	hsa_circ_0080212	circBase	-8.65533	-6.72188	0.261802	down	0.253968	0.365551	-8.65533	-6.72188	0.253968	0.365551	false	ASCRP3004446	chr7	-	50771517	50773020	exonic	uc003tph.3	GRB10	CAGTCTGACCGACTTGCGAATCACCAGGATATTCTGGAGGAAGGTGTGAACGCAACTTTG	hsa-miR-30b-3p	hsa-miR-508-5p	hsa-miR-761	hsa-miR-193a-5p	hsa-miR-632
hsa_circRNA_103886	hsa_circ_0072940	circBase	-8.5295	-7.18785	0.394568	down	0.120738	0.233699	-8.5295	-7.18785	0.120738	0.233699	false	ASCRP3003191	chr5	+	72183904	72185784	exonic	NM_002270	TNPO1	ATTAGCAGATTCAGTAGGACATCATTTAAACAAACCAGTTGCATGCAGGGCATGATTCCA	hsa-miR-578	hsa-miR-148b-5p	hsa-let-7c-3p	hsa-miR-224-3p	hsa-miR-657
hsa_circRNA_100922	hsa_circ_0023923	circBase	-7.91165	-5.96799	0.259956	down	0.0371248	0.0871926	-7.91165	-5.96799	0.0371248	0.0871926	false	ASCRP3012247	chr11	-	85707868	85742653	exonic	NM_007166	PICALM	TGCTTCTCAGGTAGCAAGTACATGGGGAGACTTAATTCAGTGCACAAATGAGATGAATGT	hsa-miR-33b-5p	hsa-miR-891b	hsa-miR-551b-5p	hsa-miR-33a-5p	hsa-miR-1301-3p
hsa_circRNA_407314		25070500	-8.84446	-7.7149	0.457057	down	0.26661	0.452221	-8.84446	-7.7149	0.26661	0.452221	false	ASCRP3004274	chrX	-	102733063	102786112	sense overlapping	NM_080879	RAB40A	CAGCCGGACCTGGCTTGGTTCCAGGAACAACAAGAATAAAGTGTACAGTAACTATTTTTC	hsa-miR-3145-3p	hsa-miR-1277-5p	hsa-miR-4739	hsa-miR-2054	hsa-miR-6797-5p
hsa_circRNA_000782	hsa_circ_0000230	circBase	-9.72612	-6.83428	0.134732	down	0.0338106	0.0906051	-9.72612	-6.83428	0.0338106	0.0906051	false	ASCRP3003038	chr10	+	31661946	31750166	exonic	uc001ivr.4	ZEB1	ATGCTAAGAACTGCTGGGAGGATGACATTTTCAGTTTAAATTCTCAACTGGCAATTGGCC	hsa-miR-141-3p	hsa-miR-200a-3p	hsa-miR-148a-5p	hsa-miR-136-5p	hsa-miR-494-5p
hsa_circRNA_103327	hsa_circ_0064832	circBase	-8.42857	-6.79808	0.322978	down	0.1307	0.259798	-8.42857	-6.79808	0.1307	0.259798	false	ASCRP3008443	chr3	-	37162982	37163182	exonic	NM_006309	LRRFIP2	GAGTTGAGGATGCATTGTCCATTCGAAGTGTTGGCAGTCACAGGGAAGATTCGGAAAGGG	hsa-miR-488-5p	hsa-miR-134-5p	hsa-miR-148b-3p	hsa-miR-586	hsa-miR-612
hsa_circRNA_104333	hsa_circ_0001685	circBase	-8.61204	-7.31157	0.405994	down	0.0770904	0.123849	-8.61204	-7.31157	0.0770904	0.123849	false	ASCRP3001258	chr7	+	24663284	24690331	exonic	NM_016447	MPP6	ACCAAGTTATAGAGATACCATTACTCCTCAACAGCAATGCAGCAAGTCTTGGAAAACCTT	hsa-miR-188-3p	hsa-miR-140-5p	hsa-miR-578	hsa-miR-411-5p	hsa-miR-541-5p
hsa_circRNA_004800	hsa_circ_0004800	circBase	-8.78168	-6.99772	0.290385	down	0.269571	0.579226	-8.78168	-6.99772	0.269571	0.579226	false	ASCRP3002550	chr17	+	27834913	27838010	exonic	NM_020791	TAOK1	ATAAACTTCGAAAAGAGCAGCTTAAAGAGGTTACGAGGCAAATGCAAGAACATGAGCAGG	hsa-miR-4753-3p	hsa-miR-7151-5p	hsa-miR-6781-3p	hsa-miR-7161-3p	hsa-miR-4682
hsa_circRNA_056615	hsa_circ_0056615	circBase	-10.001	-8.10629	0.268919	down	0.405274	0.614357	-10.001	-8.10629	0.405274	0.614357	false	ASCRP3012791	chr2	-	136871918	136875307	exonic	uc010fnk.3	CXCR4	TTAATAAAAGTACATGTTAAACTTAATTCTGTGCACAAGTGCAGAGAAGGCGTGCGCGCT	hsa-miR-6744-5p	hsa-miR-4459	hsa-miR-6894-5p	hsa-miR-4753-5p	hsa-miR-6721-5p
hsa_circRNA_102700	hsa_circ_0000994	circBase	-6.00929	-3.06395	0.129827	down	0.164861	0.178327	-6.00929	-3.06395	0.164861	0.178327	false	ASCRP3004104	chr2	-	40655612	40657444	exonic	NM_021097	SLC8A1	CAGAATGATGAAATTGTTAGGTTGTGACAGTTGGAAGTGTCATGTACAACATGCGGCGAT	hsa-miR-27b-3p	hsa-miR-27a-3p	hsa-miR-373-5p	hsa-miR-335-3p	hsa-miR-628-5p
hsa_circRNA_406563		25070500	-9.90439	-7.93974	0.256202	down	0.20974	0.296077	-9.90439	-7.93974	0.20974	0.296077	false	ASCRP3002167	chr4	+	174309663	174325105	antisense	NM_007281	SCRG1	AGCTGTTTCACAGACACAAGCATCTGGTGAGTGACTAAAATGTAAAGAGATGAGTGGGAG	hsa-miR-5584-5p	hsa-miR-619-5p	hsa-miR-3916	hsa-miR-1303	hsa-miR-6739-5p
hsa_circRNA_033040	hsa_circ_0033040	circBase	-8.86298	-6.74289	0.230032	down	0.236442	0.483008	-8.86298	-6.74289	0.236442	0.483008	false	ASCRP3009726	chr14	-	93727947	93730339	exonic	NM_001002860	BTBD7	GGGGAGAGCATCAGTTGATGAAAAGAATAGCAGATAGAGGCTGTGAGGATATCATTGCTG	hsa-miR-376a-3p	hsa-miR-376b-3p	hsa-miR-6847-5p	hsa-miR-3605-5p	hsa-let-7f-5p
hsa_circRNA_101494	hsa_circ_0034861	circBase	-8.78228	-7.74397	0.486895	down	0.16159	0.194889	-8.78228	-7.74397	0.16159	0.194889	false	ASCRP3005495	chr15	-	43067332	43109295	exonic	NM_173500	TTBK2	CCTTACAGCGCCTCGAGCTGTGGCAGGTTTTCGAGGGACAGTTCGTTATGCATCAATCAA	hsa-miR-432-5p	hsa-miR-145-5p	hsa-miR-873-5p	hsa-miR-298	hsa-miR-452-3p
hsa_circRNA_406402		25070500	-10.066	-7.51882	0.171093	down	0.393197	0.57155	-10.066	-7.51882	0.393197	0.57155	false	ASCRP3000663	chr3	-	183006907	183013265	exonic	NM_015078	MCF2L2	AAGGAAGATGATGAGACTAAATTTGAAGTCAAGGCCAAAGCCCAGAAAGTTTTGCAGAGG	hsa-miR-4638-3p	hsa-miR-1265	hsa-miR-4474-5p	hsa-miR-6847-5p	hsa-miR-510-5p
hsa_circRNA_401021		25242744	-9.89697	-7.70447	0.218773	down	0.19578	0.589704	-9.89697	-7.70447	0.19578	0.589704	false	ASCRP3001532	chr12	+	101727078	101728282	exonic	NM_014503	UTP20	ACTCCTCTGCTGAAACTGATCAGTATCTGGAGCAGAAACGCAAGATACAGCTGAGATTTA	hsa-miR-4330	hsa-miR-922	hsa-miR-5100	hsa-miR-6847-5p	hsa-miR-488-5p
hsa_circRNA_102165	hsa_circ_0045272	circBase	-10.012	-7.43755	0.16789	down	0.325557	0.705187	-10.012	-7.43755	0.325557	0.705187	false	ASCRP3006190	chr17	-	62130139	62130731	exonic	NM_001433	ERN1	CTCCAGAGATGCTGAGCGAAGACTGTAAGGAGAACCCTTATGTGGAGCAGAAGGACTTTG	hsa-miR-608	hsa-miR-346	hsa-miR-518c-5p	hsa-miR-892a	hsa-miR-632
hsa_circRNA_104343	hsa_circ_0079812	circBase	-9.79551	-7.35515	0.184238	down	0.107626	0.297723	-9.79551	-7.35515	0.107626	0.297723	false	ASCRP3009344	chr7	+	33388679	33427756	exonic	NM_014451	BBS9	GGAACCTACAAGCAGGTCACACTGCAGAACAGAGTGATATTGCAAAAAGCCAAATTATCA	hsa-miR-576-5p	hsa-miR-373-5p	hsa-miR-888-5p	hsa-miR-616-5p	hsa-miR-660-5p
[truncated: 1,186 more rows]
