# Supplementary material for: Microarray and bioinformatic analysis reveal the parental genes of m6A modified circRNAs as novel prognostic signatures in colorectal cancer
Source: Front Oncol. 2022 Jul 29;12:939790. doi: 10.3389/fonc.2022.939790 (PMC9373052; doi:10.3389/fonc.2022.939790)
Supplement: Supplementary file 4 [file Table_2.xls]

gene	logFC	logCPM	PValue	FDR
BEST4	-5.94515409	3.10667547	0	0
CUBN	-5.26102933	1.659959133	5.59E-264	9.07E-260
CLEC3B	-4.271763068	2.521747761	2.79E-236	3.01E-232
SLC51A	-4.345261608	3.326767031	5.27E-230	4.28E-226
SLC25A34	-4.114921535	1.421719749	3.60E-221	2.34E-217
CPO	-6.399466562	-0.069160636	6.15E-215	3.33E-211
PHLPP2	-2.69992382	4.712223927	1.10E-192	5.08E-189
ABCG2	-4.905338014	3.32950228	2.76E-191	1.12E-187
TEX11	-4.194313079	-0.160086725	2.07E-177	7.44E-174
PRKG2	-4.109832854	1.141808088	6.87E-174	2.23E-170
MGAM	-5.309679843	2.27740099	9.50E-172	2.80E-168
PEX26	-1.863836459	6.327241026	3.43E-171	9.28E-168
CA7	-5.727136409	3.472368708	4.29E-171	1.07E-167
USP2	-4.093847409	2.487698018	1.65E-170	3.82E-167
UGP2	-2.166450758	6.930240257	4.41E-167	9.53E-164
APPL2	-1.9530425	6.086882773	1.07E-164	2.17E-161
APOA1	-7.632525657	3.861488765	1.44E-159	2.74E-156
SLC22A5	-1.978077998	4.800575685	6.84E-157	1.23E-153
CA2	-4.788725825	7.349382393	8.53E-156	1.46E-152
OTOP2	-8.161678193	3.105778777	4.15E-155	6.74E-152
DAO	-5.686064238	-1.025668944	1.19E-152	1.83E-149
MEP1B	-5.687293857	2.331239358	1.20E-147	1.77E-144
C2orf88	-3.650690469	4.126751829	1.89E-146	2.66E-143
MS4A10	-7.550162893	0.141371374	2.16E-146	2.92E-143
XXbac-B476C20.9	-2.523935126	1.076725646	2.42E-143	3.14E-140
SULT1A2	-3.946500737	1.627583264	1.69E-142	2.11E-139
SLC36A1	-2.076014897	4.922707769	6.76E-142	8.12E-139
SCARA5	-4.819135253	3.451199188	1.36E-139	1.58E-136
GCNT2	-3.79617265	1.884511332	9.10E-139	1.02E-135
IL6R	-2.809648924	4.18403005	3.87E-138	4.19E-135
DHRS7C	-5.145388768	-3.195057279	6.34E-135	6.63E-132
CDKN2B	-3.331177702	4.734535457	1.57E-134	1.59E-131
AQP8	-7.051285929	6.813152841	3.20E-134	3.14E-131
PDCD4	-2.07789187	6.777296272	9.98E-134	9.53E-131
TAT	-3.863235204	-1.216099001	1.02E-132	9.46E-130
NAALADL1	-3.5391755	3.023690695	8.03E-132	7.24E-129
LYVE1	-4.187813095	2.741136435	3.33E-131	2.92E-128
SLC51B	-4.191408682	3.457557439	6.06E-131	5.17E-128
GLP2R	-3.91768478	0.853228904	4.54E-130	3.68E-127
CDKN2B-AS1	-5.108507373	2.365861401	6.53E-130	5.17E-127
GUCA2A	-5.338402466	5.980786006	4.48E-129	3.46E-126
ABCB11	-5.074179298	-0.480168834	5.33E-128	4.02E-125
GLTP	-1.610864961	5.441977839	9.78E-128	7.21E-125
PKIB	-3.920240119	4.37264143	2.57E-126	1.85E-123
SPIB	-4.613188997	2.845986634	3.47E-126	2.44E-123
ZNF575	-2.190366511	2.079649741	6.96E-126	4.81E-123
CNNM2	-1.737239199	4.231609832	1.73E-125	1.17E-122
ASPA	-3.889538741	0.091577085	5.73E-125	3.80E-122
SCGN	-5.0209139	0.938693632	4.63E-124	3.01E-121
TRPM6	-4.335083494	4.072423849	4.18E-122	2.66E-119
CLDN23	-3.035663916	4.695961776	5.29E-122	3.30E-119
CA1	-6.847853851	6.547313116	3.40E-121	2.08E-118
FAM107A	-3.509936421	2.289244218	4.59E-121	2.76E-118
FIGF	-4.398745688	-0.790022314	1.17E-120	6.92E-118
BMP3	-5.331351011	2.857038647	1.47E-119	8.50E-117
GFRA2	-3.672491702	0.396407877	2.18E-118	1.24E-115
SLC30A10	-5.935442773	1.232133836	3.98E-118	2.22E-115
ETFDH	-1.893262523	4.502719732	1.29E-117	7.10E-115
RBFOX3	-4.864851707	1.270226586	3.83E-117	2.07E-114
RETSAT	-1.971422724	7.076921608	1.12E-116	5.97E-114
RP1-35C21.1	-4.453559696	-2.183264102	5.31E-116	2.78E-113
TMEM72	-4.472912829	1.646420552	1.62E-115	8.36E-113
PLP1	-5.290513155	1.622609765	5.64E-115	2.86E-112
CD177P1	-6.46232858	-0.590998527	7.12E-115	3.55E-112
ADAMDEC1	-3.59179219	5.499499698	4.03E-114	1.98E-111
RPL12P14	-3.151774341	-0.544831939	1.17E-113	5.67E-111
PDK4	-3.323685235	4.948664008	1.31E-113	6.23E-111
CSRP1	-2.265393978	8.218371651	2.02E-113	9.48E-111
SLC26A2	-4.244620513	8.015479562	3.38E-113	1.57E-110
SMPDL3A	-2.649951128	4.768621219	2.28E-112	1.04E-109
MAMDC2	-4.684874204	1.761518051	2.35E-111	1.06E-108
GUCA2B	-6.286526008	3.532961263	4.17E-111	1.85E-108
PLPP1	-1.998324428	4.812843435	4.71E-111	2.07E-108
PTGS1	-2.907538336	4.565630825	6.01E-111	2.60E-108
CD177	-5.713313232	6.089751863	7.26E-111	3.10E-108
TNXB	-3.975790473	4.016996064	2.17E-110	9.09E-108
RXRG	-4.01637555	-1.569412389	2.19E-110	9.09E-108
TMEM37	-3.175569355	4.641375277	2.23E-110	9.17E-108
PYGM	-3.868242671	1.187854857	2.26E-110	9.18E-108
RP11-855A2.5	-3.996505369	-3.24382071	2.26E-109	9.04E-107
PLAC9	-2.63568694	1.286220976	3.41E-109	1.35E-106
ABCA8	-4.489883338	2.250000233	5.19E-109	2.03E-106
LRRN2	-3.804468179	2.735514868	1.40E-108	5.42E-106
GSTA2	-5.275513689	-1.120489793	1.85E-108	7.05E-106
DPP6	-4.93649391	0.470658998	9.69E-108	3.66E-105
ENTPD5	-2.608942286	6.311197636	1.73E-107	6.47E-105
NAAA	-2.169614493	5.266364673	2.03E-107	7.47E-105
PLCD1	-2.335314975	4.548316863	4.24E-107	1.53E-104
ALPI	-4.533730119	2.70704999	8.22E-107	2.93E-104
SLC4A4	-4.598185294	5.149467609	8.79E-107	3.10E-104
TMEM220	-3.036591602	2.143413599	3.84E-106	1.33E-103
SGK1	-2.799638688	5.900932016	4.37E-106	1.49E-103
CCDC69	-2.858892671	4.74928695	7.71E-105	2.58E-102
GBA3	-4.953614278	1.884382978	1.04E-104	3.45E-102
TP53INP2	-2.604079469	5.872627808	1.93E-104	6.33E-102
ENPP6	-3.457594528	-0.989122352	3.45E-104	1.12E-101
TMEM253	-3.063664265	0.940956802	6.43E-104	2.07E-101
TMEM100	-3.863114005	0.748076408	1.16E-103	3.65E-101
PP7080	-3.258549699	5.847059817	2.34E-103	7.30E-101
TMCC3	-2.483091484	4.989902107	7.55E-103	2.33E-100
AHCYL2	-2.710992883	6.928039733	2.52E-102	7.70E-100
PYY	-5.962674471	3.098971662	3.40E-102	1.03E-99
ENPEP	-3.249327746	3.135059338	1.25E-101	3.75E-99
TMIGD1	-6.362854366	3.600603015	1.60E-101	4.76E-99
CIPC	-1.373418602	4.938097297	1.90E-101	5.59E-99
POPDC2	-3.417666944	2.014339702	2.01E-101	5.86E-99
XXyac-YM21GA2.7	-5.501793302	-2.292129201	4.16E-101	1.20E-98
AC007182.6	-4.55085797	-0.73235722	8.46E-101	2.43E-98
FHL1	-3.314929417	5.347459725	1.98E-100	5.64E-98
G6PC	-6.556814975	-0.964083693	4.09E-100	1.15E-97
SPPL2A	-1.657023167	6.116543588	1.23E-99	3.45E-97
ADHFE1	-2.858481614	-0.261755939	1.61E-99	4.47E-97
MYOM1	-3.256560494	1.785287127	5.46E-99	1.50E-96
CMTM5	-4.613021483	-2.444900161	1.23E-98	3.36E-96
RP11-396O20.2	-4.828266594	0.249709157	3.05E-98	8.26E-96
LDB3	-4.074166571	1.669364133	3.75E-97	1.00E-94
RERGL	-5.082824265	-0.802238036	3.93E-97	1.05E-94
MT1M	-4.405846588	3.044426127	1.99E-96	5.24E-94
MIER3	-2.002842633	5.412737112	2.54E-96	6.65E-94
SEMA6D	-3.131361954	3.503151853	4.56E-96	1.18E-93
STBD1	-1.984447341	2.059287491	1.25E-95	3.21E-93
FAM151A	-2.535707268	0.875615195	1.62E-95	4.11E-93
GRAMD3	-1.730775455	4.546068681	2.89E-95	7.27E-93
TMEM35	-4.048962931	1.483823673	3.60E-95	8.99E-93
HPGDS	-3.193030339	0.316715682	3.65E-95	9.04E-93
MXI1	-1.699207401	5.584512164	5.18E-95	1.27E-92
NPTX1	-4.885878878	1.790937062	1.45E-94	3.54E-92
ATP1A2	-4.835084115	2.427923419	2.24E-94	5.42E-92
CREB3L3	-4.593866712	2.057523122	1.66E-93	3.98E-91
UGT1A8	-4.342685028	1.133005421	1.76E-93	4.19E-91
METTL7A	-2.527005042	5.900542142	6.05E-93	1.43E-90
SLC17A8	-5.276720812	-1.650574543	1.08E-92	2.54E-90
APOC3	-8.350360991	1.149038874	3.27E-92	7.63E-90
APOB	-6.960271949	4.224256559	4.40E-92	1.02E-89
SYNM	-4.330333287	5.805647562	6.01E-92	1.38E-89
TMEM236	-3.727455363	4.122639031	1.42E-91	3.24E-89
FAM180B	-4.400296765	-2.66206624	3.08E-91	6.98E-89
FUCA1	-1.821943505	6.617506603	3.37E-91	7.60E-89
VSTM2A	-5.11888276	-0.463060691	3.68E-91	8.23E-89
MYLK	-3.34067707	7.396231421	3.82E-91	8.49E-89
PLCE1	-2.069193942	5.046137848	4.10E-91	9.06E-89
MPZ	-2.765893962	0.802094277	4.37E-91	9.57E-89
ACOX1	-1.664857818	6.896019255	6.99E-91	1.52E-88
DPT	-3.933033907	4.044410036	1.38E-90	2.99E-88
CNN1	-4.177618028	6.764018762	3.86E-90	8.26E-88
CD163L1	-3.002715807	3.153667605	3.87E-90	8.26E-88
CADM3	-4.5626733	1.595303442	5.56E-90	1.18E-87
C1orf115	-2.485403894	5.269249646	1.46E-89	3.08E-87
HSPB8	-3.620498689	3.992493592	1.83E-89	3.83E-87
MYH11	-4.471441917	9.296684153	3.79E-89	7.88E-87
LIFR	-3.286907295	2.379252586	5.12E-89	1.06E-86
HAND2-AS1	-4.481998679	1.228792384	5.74E-89	1.18E-86
FAM129A	-3.029666416	4.461937145	5.98E-89	1.22E-86
CASP7	-1.758636073	6.314394084	6.15E-89	1.25E-86
GSTM5	-2.93452146	0.756693198	9.84E-89	1.98E-86
CYP3A4	-5.119938709	2.187715926	1.36E-88	2.72E-86
PRDX6	-1.485653879	7.687165502	1.53E-88	3.04E-86
AC106869.2	-3.985911371	-2.401734731	3.85E-88	7.61E-86
SLC17A7	-3.001436505	-1.002115564	6.11E-88	1.20E-85
MYL9	-3.238324264	8.186030534	8.19E-88	1.60E-85
NR3C2	-2.705204443	4.910320364	1.11E-87	2.16E-85
SGCG	-4.175767655	-2.500261877	1.51E-87	2.91E-85
RN7SKP127	-4.855177227	-2.437501284	1.72E-87	3.30E-85
ENDOD1	-1.646319199	5.866029709	2.60E-87	4.96E-85
SLC6A19	-5.768624617	3.321716745	8.48E-87	1.61E-84
GRIK3	-3.518309889	0.457774549	1.38E-86	2.61E-84
CEACAM7	-4.377935025	8.661441032	2.44E-86	4.57E-84
FAM135B	-4.324235477	-1.323511032	5.42E-86	1.01E-83
TRANK1	-2.181775645	5.333381454	6.63E-86	1.23E-83
AMPD1	-4.022475458	-0.358059123	7.14E-86	1.32E-83
SLC20A1	-1.672509987	6.17855484	1.26E-85	2.31E-83
GNA11	-1.806976279	7.234702293	1.32E-85	2.41E-83
NKX2-3	-2.845793749	2.2849594	3.65E-85	6.61E-83
CDC14A	-1.958330281	2.921013126	4.46E-85	8.04E-83
ZZEF1	-1.765605142	6.300336781	4.56E-85	8.17E-83
ACTG2	-4.190699093	8.149041914	6.24E-85	1.11E-82
MT1F	-3.030031481	3.859600013	6.85E-85	1.21E-82
RNF152	-2.83738367	3.308327775	8.66E-85	1.53E-82
SH2D7	-3.797127429	0.04782284	1.63E-84	2.85E-82
CNNM4	-1.740710255	6.532672084	4.45E-84	7.76E-82
AP3S2	-1.273269897	4.723440301	6.45E-84	1.12E-81
DHRS11	-2.398724902	5.646242985	8.58E-84	1.48E-81
CITED2	-1.755354447	4.963596048	8.83E-84	1.52E-81
PSD	-3.266210915	3.2130652	1.00E-83	1.71E-81
CTD-2385L22.2	-4.350563209	-1.190813922	3.68E-83	6.22E-81
TEF	-1.87437437	4.347571792	6.45E-83	1.08E-80
LINC00682	-4.373299876	-3.374412672	1.25E-82	2.09E-80
RBPMS2	-3.463772665	2.107694384	1.38E-82	2.30E-80
MAL	-3.500284008	-0.003064564	1.86E-82	3.07E-80
ST6GALNAC6	-2.657596536	5.668523394	5.05E-82	8.32E-80
PDE2A	-2.671531283	2.263012975	5.34E-82	8.75E-80
SEPP1	-3.287770597	6.882069214	6.58E-82	1.07E-79
PTPN21	-1.523623371	4.134349808	4.69E-81	7.60E-79
CHAD	-3.060489779	0.782414259	1.72E-80	2.78E-78
SCNN1B	-4.266613184	4.054210052	4.37E-80	7.02E-78
TMEM220-AS1	-2.723845568	-0.334377997	6.10E-80	9.75E-78
RP11-96D1.6	-2.809813262	-1.174384329	7.48E-80	1.19E-77
KLF4	-2.494977329	6.7316268	8.32E-80	1.32E-77
SLC25A23	-1.776456452	6.368008521	8.37E-80	1.32E-77
MS4A12	-5.507724914	5.411481928	1.08E-79	1.69E-77
RDH5	-2.290232661	1.375349897	1.08E-79	1.69E-77
SDPR	-3.00090954	3.41630393	1.25E-79	1.94E-77
NAP1L2	-3.613807138	-0.450126012	1.93E-79	2.98E-77
CFL2	-2.53523294	3.898614178	3.46E-79	5.33E-77
GPAT3	-2.53715913	3.41824984	3.65E-79	5.59E-77
SLC5A11	-3.758590329	-0.757696145	4.02E-79	6.12E-77
NR5A2	-2.382243318	3.827222693	4.28E-79	6.49E-77
LGI1	-5.030613104	-1.695011759	5.62E-79	8.48E-77
ABHD3	-1.955777668	5.380592587	8.45E-79	1.27E-76
UGDH	-1.839179192	6.454957248	1.74E-78	2.60E-76
GNAO1	-3.449769314	2.699683913	1.91E-78	2.85E-76
ELANE	-3.62447095	-2.432999333	3.48E-78	5.15E-76
UGT1A10	-3.686800552	3.040999843	7.28E-78	1.07E-75
LINC00974	-4.791735148	-2.111450189	7.76E-78	1.14E-75
TACR2	-3.795772906	2.899990642	1.35E-77	1.96E-75
MBNL1-AS1	-2.732288352	2.205366583	1.50E-77	2.17E-75
NEGR1	-2.930480845	2.508486505	1.54E-77	2.21E-75
RP11-1090M7.1	-4.151117743	-2.333912803	1.97E-77	2.83E-75
TSPAN7	-2.817970757	4.432097384	2.56E-77	3.66E-75
CBX7	-1.828982933	4.395324385	3.08E-77	4.38E-75
FBXL22	-2.390793732	1.087054733	6.01E-77	8.48E-75
SLC2A4	-2.768338912	2.348549723	7.00E-77	9.83E-75
PCSK5	-2.531960065	4.081797962	7.42E-77	1.04E-74
CA4	-5.13965023	5.659443035	1.10E-76	1.53E-74
SLC17A4	-3.431294548	3.098293874	1.40E-76	1.94E-74
SLC26A3	-4.681252513	8.886999994	1.67E-76	2.31E-74
ADH1C	-4.133556373	5.871889369	1.70E-76	2.34E-74
PRIMA1	-4.554798897	1.427657491	3.03E-76	4.13E-74
BCHE	-4.133712147	0.964645782	3.20E-76	4.34E-74
8-Mar	-1.432460614	5.180370989	3.96E-76	5.36E-74
C2orf40	-4.201200359	-0.198629637	4.87E-76	6.52E-74
PADI2	-3.323916622	6.648120949	5.24E-76	6.99E-74
SLC22A18AS	-2.413804828	3.277535791	5.26E-76	7.00E-74
OTOP3	-6.122445465	-1.45702058	6.27E-76	8.30E-74
MT1CP	-4.565960179	-3.70057399	8.03E-76	1.06E-73
STMN4	-4.284731413	-2.10820087	8.50E-76	1.12E-73
SCN9A	-3.431930647	1.609651043	9.47E-76	1.24E-73
HPSE2	-3.3031339	0.086235309	1.23E-75	1.60E-73
LMOD1	-3.527581248	5.409860172	1.78E-75	2.30E-73
PDZD4	-3.220033146	0.964300742	6.67E-75	8.56E-73
FLNC	-3.398454475	6.35108782	6.89E-75	8.80E-73
MT1G	-3.470445008	5.875723094	7.78E-75	9.90E-73
TDP2	-1.907874463	6.808502758	8.49E-75	1.08E-72
MT1H	-3.957023764	2.963605257	1.13E-74	1.43E-72
SLC25A47P1	-4.615288707	-3.537081834	1.20E-74	1.51E-72
SCN7A	-4.757305548	1.740315494	2.10E-74	2.64E-72
SLC10A2	-7.738249854	0.793678588	3.90E-74	4.86E-72
ANK3	-1.787359746	4.738303706	3.94E-74	4.90E-72
CLCA4	-5.395749763	6.98433993	4.81E-74	5.96E-72
ABI3BP	-3.07208643	3.333856343	8.63E-74	1.06E-71
TM6SF2	-3.347292137	0.654486186	1.03E-73	1.27E-71
PBLD	-2.379199736	4.827142072	1.05E-73	1.28E-71
PTN	-2.667816593	1.763813419	1.37E-73	1.67E-71
CEACAM1	-2.389007538	8.212180397	3.69E-73	4.48E-71
GPD1L	-1.490354549	5.957192575	4.65E-73	5.63E-71
TESK2	-1.432698463	3.005022346	6.07E-73	7.32E-71
PI16	-4.490182392	1.656773888	9.00E-73	1.08E-70
FXYD1	-3.241945598	-0.909776248	1.30E-72	1.56E-70
HSD3B2	-5.700399082	1.391861624	1.65E-72	1.97E-70
PRPH	-3.774563329	0.34133586	3.08E-72	3.66E-70
GREM2	-3.846991873	2.889975138	4.12E-72	4.88E-70
CHP2	-4.052434123	5.668380217	4.34E-72	5.12E-70
LDHD	-2.971101649	4.10878971	5.23E-72	6.15E-70
RP11-202A13.1	-3.718502411	-2.920462661	5.67E-72	6.64E-70
RP11-532F6.3	-2.59482355	-0.056544852	6.13E-72	7.15E-70
HIGD1A	-1.82868351	6.071196757	7.43E-72	8.64E-70
CPT2	-1.475956263	5.242036944	8.11E-72	9.40E-70
SLC23A1	-3.125489243	1.892183531	1.25E-71	1.44E-69
ANK2	-3.070518086	2.759641428	2.44E-71	2.81E-69
TMEM151B	-3.29252358	-1.637602556	2.93E-71	3.36E-69
SVIL	-1.979217582	6.4738906	3.26E-71	3.72E-69
NCAM1	-2.946351367	2.558571816	4.97E-71	5.65E-69
HSD17B2	-3.485694128	4.909916581	5.05E-71	5.73E-69
AC073283.4	-2.529878023	0.467110905	7.19E-71	8.13E-69
RMDN2	-1.950073127	2.60700009	8.64E-71	9.73E-69
PDE6A	-3.51581218	0.979052383	1.02E-70	1.14E-68
APOA4	-8.565400016	2.997063389	1.24E-70	1.38E-68
CNGB1	-3.571469081	-2.226794735	1.90E-70	2.11E-68
PIRT	-4.078039195	-0.293550518	1.93E-70	2.15E-68
DHDDS	-1.232164386	5.357793194	2.45E-70	2.71E-68
HRASLS2	-3.400414865	1.220088595	2.54E-70	2.80E-68
LINC00092	-2.612763382	-1.828597347	2.91E-70	3.20E-68
SRPX	-2.725150071	2.804634656	2.94E-70	3.22E-68
PDE9A	-2.647737795	4.912559039	3.29E-70	3.59E-68
SLC9A3	-3.877765507	5.825003648	3.81E-70	4.14E-68
PLPP3	-1.569650118	5.151275748	3.93E-70	4.26E-68
SYNPO2	-3.690006348	6.395065722	6.83E-70	7.39E-68
GSTA1	-4.349791932	1.987861376	7.94E-70	8.56E-68
NTN1	-2.730074976	2.902319096	1.07E-69	1.15E-67
CCNYL1	-1.364052283	4.67023277	1.89E-69	2.01E-67
CPM	-2.507687119	4.495813961	1.92E-69	2.04E-67
SLC28A1	-4.380356913	-1.446822864	1.94E-69	2.06E-67
RP11-640L9.2	-2.548276428	-0.794792399	2.01E-69	2.12E-67
TRIM40	-3.132913801	1.665954511	2.64E-69	2.78E-67
SECTM1	-3.02598399	5.359650302	3.03E-69	3.18E-67
HAND2	-3.891122966	2.103808356	3.84E-69	4.02E-67
ASB2	-2.940089842	2.662164836	3.93E-69	4.10E-67
SFRP1	-4.216902902	2.839287043	6.07E-69	6.31E-67
PPP1R12B	-2.609051271	6.288642579	6.13E-69	6.35E-67
PDZRN4	-4.043228052	1.044202019	7.44E-69	7.68E-67
KRTAP13-2	-5.942907885	-1.747699836	8.56E-69	8.81E-67
UNC5C	-2.373554042	1.808694174	1.47E-68	1.50E-66
MIR497HG	-2.37986838	-1.039779564	1.47E-68	1.50E-66
CTC-297N7.9	-2.992519088	-1.92487476	1.59E-68	1.62E-66
EDN3	-3.397042205	3.561480972	2.33E-68	2.37E-66
RP11-467L13.4	-3.972244636	-3.023587388	2.92E-68	2.96E-66
STMN2	-3.528224046	2.083248392	3.62E-68	3.66E-66
P2RY1	-2.505434979	3.473581417	5.74E-68	5.78E-66
ATP6V1G2	-2.427454796	-1.08084983	5.87E-68	5.89E-66
ACADS	-2.166697238	6.117765963	6.94E-68	6.95E-66
TMEM82	-3.410681922	1.711561079	7.56E-68	7.55E-66
GDPD2	-3.289155915	2.209930141	7.68E-68	7.64E-66
ABCC13	-3.316996524	0.650528066	8.16E-68	8.09E-66
ACKR2	-2.561053099	0.281175068	9.73E-68	9.59E-66
SST	-5.051009998	0.94014189	1.05E-67	1.04E-65
FNBP1	-1.880711968	5.270641686	1.48E-67	1.45E-65
HLF	-2.588163313	1.681154239	1.52E-67	1.48E-65
INSL5	-6.314329697	1.546806643	1.64E-67	1.60E-65
LRRC1	-1.232558765	5.484367395	1.89E-67	1.83E-65
TTC22	-1.756023937	5.192719891	4.72E-67	4.55E-65
PGM5-AS1	-4.454111724	-2.214080836	5.38E-67	5.18E-65
SCN11A	-3.436053544	-1.227446372	7.85E-67	7.53E-65
ASAP3	-1.957693294	3.882555608	7.91E-67	7.57E-65
WSCD1	-3.074993552	3.374430102	1.01E-66	9.64E-65
RP11-2I17.4	-3.026275153	-2.708869163	1.09E-66	1.03E-64
CCL23	-3.128510028	-0.900684396	1.09E-66	1.03E-64
BVES	-2.77627155	1.493794906	2.20E-66	2.08E-64
KCNMB1	-3.252300365	3.281119217	2.91E-66	2.74E-64
NBPF1	-1.574428909	3.797849404	5.03E-66	4.72E-64
HSD11B2	-2.417115919	7.340006373	5.32E-66	4.97E-64
EMILIN3	-2.662949401	-1.081303504	6.83E-66	6.35E-64
RP11-467J12.4	-2.843073256	-2.45051166	8.60E-66	7.97E-64
CXCL12	-2.588312404	4.997768932	1.04E-65	9.58E-64
HMP19	-4.006402087	-0.204635251	1.08E-65	9.95E-64
DNAJB5	-2.473743898	2.736156225	1.49E-65	1.37E-63
CHP1	-1.491278237	7.463463095	2.19E-65	2.01E-63
PXMP2	-1.592782903	4.106376816	2.28E-65	2.09E-63
PGM5	-3.389641711	4.43532047	2.29E-65	2.09E-63
TRPV3	-3.060963942	1.175008533	3.10E-65	2.82E-63
WDR78	-2.314564066	2.046383461	4.06E-65	3.68E-63
MAB21L2	-3.207292138	3.953571645	5.44E-65	4.91E-63
KIAA1644	-3.118597397	1.873448865	8.73E-65	7.87E-63
CA3-AS1	-3.006941134	-0.953688686	1.45E-64	1.31E-62
GNG7	-2.544391986	1.983195578	1.55E-64	1.39E-62
HHLA2	-2.844606406	5.559688284	2.48E-64	2.22E-62
CTNND2	-3.506704959	-1.359920752	2.83E-64	2.52E-62
BTNL8	-3.357953935	4.15127554	3.14E-64	2.79E-62
AFF3	-2.981937529	1.019248595	3.65E-64	3.23E-62
KHDRBS2	-4.1402032	-2.611890068	3.81E-64	3.36E-62
LRRC19	-2.849256366	4.997426794	5.75E-64	5.07E-62
TPH1	-3.570853876	0.99496888	8.03E-64	7.06E-62
PGM5P4	-3.828413001	-2.98434971	9.46E-64	8.30E-62
RP11-807H22.5	-5.056223036	-1.986216929	1.05E-63	9.14E-62
ELAVL4	-3.223448296	-0.664211629	1.14E-63	9.90E-62
PTPRH	-2.122915169	5.819895161	1.41E-63	1.23E-61
FMO4	-1.836298634	1.982329254	1.45E-63	1.26E-61
FBLIM1	-1.354036261	6.586573978	2.05E-63	1.78E-61
ATP8B1	-1.648157981	7.681527432	3.27E-63	2.82E-61
KCNA5	-2.614056062	-0.804353203	3.78E-63	3.24E-61
ADH1B	-4.413947598	4.012030931	4.07E-63	3.48E-61
B3GALT5-AS1	-4.270679452	0.42993722	4.09E-63	3.49E-61
TPM2	-2.627361407	7.553010561	5.25E-63	4.47E-61
ITM2C	-2.294569619	9.311455161	5.63E-63	4.78E-61
LVRN	-3.235666632	-1.450438669	7.42E-63	6.29E-61
ADCYAP1R1	-4.047933579	-0.450018306	8.92E-63	7.54E-61
NRXN1	-4.48128599	0.207019868	1.02E-62	8.56E-61
CEACAM20	-4.779553474	-1.501139268	1.17E-62	9.81E-61
CPEB1	-3.200050836	-0.647917694	1.18E-62	9.93E-61
PDE8A	-1.25222803	5.399764129	1.28E-62	1.07E-60
RP11-6O2.3	-3.109875309	-0.434301133	1.33E-62	1.11E-60
NPY2R	-4.627836685	-2.047229673	1.40E-62	1.16E-60
P2RY14	-2.626282183	1.667838898	1.58E-62	1.31E-60
FAM46B	-2.96857854	1.273846816	1.66E-62	1.37E-60
OPN3	-1.793431343	3.008172314	1.69E-62	1.40E-60
PCP4L1	-3.933860466	-0.248807331	1.90E-62	1.57E-60
CAND2	-2.23726038	0.636772197	2.12E-62	1.74E-60
ZBTB7B	-1.533015368	6.545682048	3.06E-62	2.50E-60
TMEFF2	-3.991480117	-2.192237379	3.11E-62	2.53E-60
CDKN2B-AS	-4.095449761	-3.378257001	3.26E-62	2.65E-60
MT1X	-2.369875585	4.624885881	3.55E-62	2.88E-60
PHOX2B	-4.573594098	-1.538883805	5.15E-62	4.17E-60
ADCY5	-2.953489301	2.829460321	5.29E-62	4.27E-60
RAB27A	-1.62629883	4.869589411	5.65E-62	4.55E-60
SLC25A20	-1.582360338	4.57955176	6.37E-62	5.12E-60
SMIM14	-1.784064671	6.296156417	7.11E-62	5.69E-60
RBM47	-1.294368838	7.412772799	7.57E-62	6.05E-60
SLCO4C1	-3.657591442	-0.066201028	8.27E-62	6.59E-60
TUBB4A	-3.390871047	-0.314862179	9.31E-62	7.40E-60
RP11-542M13.2	-3.43004116	-1.342257214	1.14E-61	9.03E-60
CDKL1	-1.749370762	1.06668502	1.15E-61	9.12E-60
EPM2A	-1.539414716	2.092913417	1.42E-61	1.12E-59
CLIC5	-2.15890175	6.069751377	1.69E-61	1.33E-59
ARL14	-2.37415792	3.472706186	1.86E-61	1.46E-59
RNF150	-3.134593974	2.339725339	2.21E-61	1.73E-59
CCBE1	-3.65620739	1.191883569	2.29E-61	1.79E-59
ZER1	-1.331931818	5.874413531	2.58E-61	2.00E-59
JAM2	-2.454955718	2.674856588	2.62E-61	2.03E-59
SPECC1L	-1.124138688	4.792010797	2.67E-61	2.07E-59
RP11-209E8.1	-4.761063904	-2.326854744	2.71E-61	2.10E-59
FGL2	-2.589580751	4.771407036	3.55E-61	2.73E-59
SMYD1	-4.542514937	0.094830181	3.83E-61	2.94E-59
SSTR2	-2.457158159	0.583474814	4.42E-61	3.38E-59
CHGA	-4.656126053	5.117476204	4.45E-61	3.39E-59
PPP2R3A	-2.016447645	3.205665951	5.27E-61	4.01E-59
SLC2A2	-5.345771064	-0.842843687	6.39E-61	4.86E-59
PLAC8	-3.067794715	6.139500422	6.66E-61	5.05E-59
KANK2	-1.853040512	6.047153435	7.52E-61	5.69E-59
ADAMTSL3	-3.149032154	1.881074626	9.31E-61	7.02E-59
LITAF	-1.291217471	7.388365682	9.90E-61	7.45E-59
C16orf89	-3.481496142	0.704795152	1.13E-60	8.50E-59
CNR1	-3.73818572	0.372055446	1.21E-60	9.04E-59
PKHD1L1	-3.449726941	-0.600247663	1.23E-60	9.21E-59
SLC13A1	-5.807187189	-1.482455409	1.27E-60	9.45E-59
RP11-521D12.4	-4.721161214	-3.680214141	1.54E-60	1.15E-58
HPGD	-2.853237835	5.590426622	1.86E-60	1.38E-58
METTL24	-3.26034381	-0.885312329	2.01E-60	1.49E-58
ACACB	-1.845813407	4.504042942	3.00E-60	2.22E-58
PACSIN2	-1.164868544	6.68887963	3.01E-60	2.22E-58
MOBP	-2.989686499	-2.155232329	3.03E-60	2.23E-58
SMPD1	-1.84100932	5.065218921	3.05E-60	2.24E-58
SCIN	-2.790796866	4.473268004	3.94E-60	2.89E-58
SLC5A12	-4.071690763	0.252621969	3.99E-60	2.91E-58
TCF21	-2.314842893	2.277515916	4.31E-60	3.14E-58
SCN2B	-3.638035313	-0.569607605	4.61E-60	3.35E-58
LILRB5	-2.696431945	2.090175414	6.61E-60	4.79E-58
PLN	-3.421086473	3.619361826	6.78E-60	4.89E-58
P2RX2	-3.79254885	-2.211838374	8.39E-60	6.05E-58
LINC00507	-4.018135673	-3.113800641	1.02E-59	7.33E-58
CTC-428G20.6	-1.707458007	-1.512193012	1.37E-59	9.87E-58
GLDN	-2.631087325	1.270845025	1.58E-59	1.13E-57
CDHR5	-2.524840084	7.378124365	1.81E-59	1.29E-57
NGB	-4.778310685	-2.073352353	1.99E-59	1.42E-57
NEFM	-3.585073002	-1.49474534	2.18E-59	1.55E-57
RP1-117B12.4	-2.745330845	-2.43700025	2.91E-59	2.06E-57
ARHGAP44	-2.281176683	4.54584572	5.06E-59	3.57E-57
EML1	-2.274364011	3.28805981	5.39E-59	3.79E-57
TMEM171	-2.334569522	4.373192694	1.04E-58	7.27E-57
PAPSS2	-2.029715524	6.768232437	1.81E-58	1.27E-56
CLDN8	-5.839076492	2.443136834	2.10E-58	1.46E-56
KIAA0513	-1.979371625	4.221472579	2.87E-58	2.00E-56
TAGLN	-2.921621246	8.358471317	2.92E-58	2.03E-56
ABHD5	-1.248851178	3.829191493	3.11E-58	2.16E-56
SULT1A1	-2.2325502	4.643569861	3.27E-58	2.27E-56
ATP2B4	-2.119303116	6.19984846	4.45E-58	3.08E-56
KCNE2	-2.742787881	-2.265722747	5.47E-58	3.77E-56
ADCY9	-1.51804184	4.827776324	5.68E-58	3.91E-56
PCSK2	-4.731553305	-0.307965705	6.83E-58	4.69E-56
B3GNT7	-3.303320532	5.72227996	7.07E-58	4.85E-56
KCNN3	-2.231604997	2.146838658	7.84E-58	5.37E-56
RP11-293M10.6	-1.773926468	-0.353986929	8.27E-58	5.65E-56
JCHAIN	-3.78874147	9.327983209	9.13E-58	6.22E-56
PKNOX2	-2.685755011	-0.337468871	9.19E-58	6.25E-56
C5orf30	-1.438354664	4.912759552	1.03E-57	6.94E-56
HMGCLL1	-2.929650444	-2.215227341	1.03E-57	6.94E-56
LEXM	-2.637091407	-1.669874132	1.03E-57	6.94E-56
PLCL2	-2.411998482	3.171707028	1.09E-57	7.36E-56
C8orf88	-3.009368434	-0.542907954	1.17E-57	7.90E-56
CNTN4	-2.488777051	1.634666468	1.50E-57	1.00E-55
C1orf210	-1.64935431	4.74237293	1.59E-57	1.06E-55
HSPB6	-3.572524702	3.997882102	1.84E-57	1.22E-55
C7	-3.671676646	4.200789393	1.91E-57	1.27E-55
CASQ2	-4.347503713	2.05248825	2.00E-57	1.33E-55
JPH2	-3.082337429	2.975089167	2.05E-57	1.35E-55
SCNN1G	-4.498392967	0.662481145	2.10E-57	1.39E-55
UBE2FP1	-1.89303834	-0.612578297	2.28E-57	1.50E-55
TLR3	-2.08774536	3.609731759	3.17E-57	2.08E-55
B4GALT1-AS1	-1.796804115	0.210233728	3.69E-57	2.42E-55
EPB41L3	-2.690269678	4.534403568	5.60E-57	3.66E-55
MUSK	-3.550155248	-1.518390812	6.67E-57	4.35E-55
GLIPR2	-1.912641995	4.53707311	6.75E-57	4.40E-55
SCUBE2	-2.579381374	2.520446005	8.03E-57	5.22E-55
CHAT	-4.529608191	-2.862054128	1.06E-56	6.87E-55
PINK1	-1.548222014	4.689809885	1.13E-56	7.30E-55
RIOK3	-1.534860281	6.376876787	1.55E-56	9.99E-55
RP11-528A4.2	-2.017022973	0.501406918	1.70E-56	1.09E-54
MIR22HG	-1.798804343	3.729551566	1.76E-56	1.13E-54
MTM1	-1.374409673	4.534401562	1.79E-56	1.15E-54
PTGDR2	-2.622271716	1.249374807	1.98E-56	1.26E-54
MALL	-2.363322359	3.852707438	2.11E-56	1.34E-54
RP11-356O9.2	-3.722953118	-1.398183902	2.51E-56	1.60E-54
ARL4D	-2.301868936	1.666796003	2.90E-56	1.84E-54
SYNPO	-1.750079946	6.235042933	3.29E-56	2.09E-54
C4orf19	-1.716950865	4.320152363	4.09E-56	2.59E-54
GPM6B	-2.447776124	2.176866173	8.01E-56	5.04E-54
MYOCD	-2.970824191	2.716387787	8.98E-56	5.65E-54
SH3BGR	-1.911399886	1.241029505	9.42E-56	5.91E-54
FOXF2	-2.281221124	2.787568995	1.05E-55	6.59E-54
STIM1	-1.112594564	5.830847895	1.17E-55	7.29E-54
CBLN2	-2.939189691	-0.887685901	2.13E-55	1.33E-53
HS3ST6	-4.367315418	-2.3094306	2.86E-55	1.77E-53
CLEC9A	-2.784138644	-1.677854678	2.86E-55	1.78E-53
SLAMF6P1	-3.24638618	-1.419830789	3.82E-55	2.36E-53
ARHGEF25	-2.350309265	2.956517785	4.13E-55	2.55E-53
GPT	-2.949641423	4.138107644	4.30E-55	2.65E-53
C15orf48	-2.445840494	7.296515265	5.33E-55	3.28E-53
TNS1	-2.720955897	6.964116077	5.69E-55	3.50E-53
LPAR1	-2.15512294	3.446094063	6.29E-55	3.86E-53
MARVELD3	-1.345363276	5.385822597	6.63E-55	4.06E-53
GFRA1	-3.038803746	2.222922119	9.09E-55	5.55E-53
PPP1R14A	-2.539327381	2.989399269	1.23E-54	7.52E-53
XKR4	-3.88142388	-1.027911932	1.85E-54	1.13E-52
CTNNA3	-3.691393519	-0.707580622	1.90E-54	1.16E-52
KCNMA1	-3.011699318	4.405344135	1.93E-54	1.17E-52
LMO3	-3.454215456	2.296792466	2.43E-54	1.47E-52
RAP1A	-1.189132794	5.984411574	2.84E-54	1.70E-52
CNTN2	-3.765435438	-0.702923097	2.85E-54	1.71E-52
SDCBP2	-2.370747866	6.136278048	3.27E-54	1.95E-52
CAP2	-2.169889846	2.460597144	4.55E-54	2.71E-52
EDN2	-2.977295667	0.74019461	5.33E-54	3.16E-52
RCAN2	-1.959847031	3.205474932	6.14E-54	3.63E-52
RBKS	-1.395115352	2.33625015	6.18E-54	3.65E-52
SORCS1	-3.592208329	0.312532133	6.25E-54	3.68E-52
ANPEP	-3.798058826	8.18944314	6.38E-54	3.75E-52
SRI	-1.639775182	7.622830244	7.24E-54	4.25E-52
PIANP	-2.486736367	-0.348351908	7.61E-54	4.47E-52
P2RX1	-2.307315986	1.304551976	7.86E-54	4.61E-52
ITGA8	-1.997495302	2.346909034	8.41E-54	4.91E-52
AP000892.6	-2.842974333	2.61173761	8.84E-54	5.16E-52
DMRTA1	-3.447904249	-0.918640345	1.11E-53	6.45E-52
SLCO2A1	-2.191276234	4.954134616	1.11E-53	6.45E-52
ZG16	-4.717836921	7.331060858	1.22E-53	7.03E-52
FRMPD4	-4.293613726	-1.989733884	1.25E-53	7.21E-52
RP11-35P15.1	-3.396414046	-1.595030376	1.41E-53	8.14E-52
ANGPTL1	-3.804025799	1.930064891	1.88E-53	1.08E-51
AL928768.3	-3.492507817	-1.306776191	1.88E-53	1.08E-51
C10orf54	-1.697482035	5.486955326	2.10E-53	1.20E-51
MYOT	-3.64790765	-1.01306734	2.88E-53	1.65E-51
ACAA2	-1.741682369	7.076390385	2.93E-53	1.67E-51
FXYD6	-2.579194648	3.783682152	3.04E-53	1.73E-51
NEURL1B	-1.598407968	5.958922211	3.22E-53	1.83E-51
BTNL3	-2.867572418	4.262209029	3.25E-53	1.84E-51
TNFRSF13B	-3.260481381	-0.407732742	3.59E-53	2.03E-51
MAPK4	-3.792735698	-0.234115575	3.99E-53	2.25E-51
MORN5	-4.838053139	-0.854173806	4.09E-53	2.30E-51
NRG2	-2.91446964	-1.579576198	4.26E-53	2.40E-51
RUNDC3B	-2.504924176	1.194592465	4.58E-53	2.57E-51
GNG3	-2.272818661	-1.277638342	4.83E-53	2.70E-51
ASPG	-3.131316472	1.295520919	5.22E-53	2.91E-51
RSPO2	-3.721838335	0.280772866	5.29E-53	2.95E-51
GNG2	-1.944444054	3.408900868	5.73E-53	3.19E-51
ADGRB3	-3.431467403	-1.050223926	5.90E-53	3.28E-51
FILIP1	-2.535993921	1.893551376	6.23E-53	3.46E-51
PPY	-4.340567602	-2.887619362	7.05E-53	3.90E-51
MOB3B	-1.537078951	5.147066123	9.88E-53	5.45E-51
ANGPTL5	-3.30068438	-3.119291928	1.19E-52	6.55E-51
SUGCT	-2.168890608	1.727182021	1.25E-52	6.85E-51
SLC9A9	-2.143525296	1.888864329	1.28E-52	7.01E-51
RNU6-140P	-3.032995171	-2.915386605	1.50E-52	8.19E-51
DISP2	-2.343748203	2.714935386	1.63E-52	8.87E-51
RP11-94C24.13	-2.458586701	-1.865398927	2.44E-52	1.32E-50
RP11-677M14.3	-2.036828662	0.033040286	2.64E-52	1.43E-50
PNCK	-3.39209762	1.532542603	2.70E-52	1.46E-50
PAQR5	-2.00127294	4.565455401	3.17E-52	1.72E-50
NOVA1	-3.118536188	0.242852823	3.44E-52	1.86E-50
TSPAN1	-2.309367127	8.757739709	3.70E-52	2.00E-50
AOC3	-2.709267009	5.023235381	3.91E-52	2.10E-50
KRT20	-2.780175486	8.688536838	4.98E-52	2.67E-50
RP11-867G23.10	-2.991790777	-1.386421822	5.10E-52	2.73E-50
TPM1	-1.599900345	8.572131511	5.63E-52	3.01E-50
GRIK5	-2.844255037	0.66088661	1.00E-51	5.34E-50
LINC00294	-1.17873375	3.171270821	1.15E-51	6.13E-50
NEDD4L	-1.306184615	6.123179052	1.19E-51	6.30E-50
LGALS4	-1.943064734	10.46447075	1.51E-51	8.01E-50
FMO5	-2.113998463	4.374659107	1.71E-51	9.04E-50
CDH19	-4.114831927	0.284897447	1.76E-51	9.30E-50
CPNE5	-2.038443269	2.806569601	1.87E-51	9.87E-50
TMEM131	-1.053681218	6.402523515	2.12E-51	1.12E-49
PLSCR4	-1.663079609	4.103806779	2.14E-51	1.12E-49
TMOD1	-2.778226215	1.199393391	2.58E-51	1.35E-49
PIGCP1	-1.444599745	0.719073264	3.16E-51	1.65E-49
LYPD8	-3.642200012	6.089859698	3.17E-51	1.66E-49
LINC00891	-3.087918671	-3.286300731	3.96E-51	2.06E-49
PJA2	-1.347275026	6.249193164	4.27E-51	2.22E-49
DACT3	-2.488343932	2.451761297	4.29E-51	2.23E-49
CYP2B7P	-3.033592936	0.166865135	4.78E-51	2.47E-49
MAB21L1	-3.262427076	-1.972751689	5.12E-51	2.64E-49
ARRDC4	-1.669096608	5.035996165	6.78E-51	3.50E-49
AP001627.1	-3.410485801	-1.805877109	1.03E-50	5.30E-49
RP11-148L24.1	-3.57941075	-3.437367942	1.05E-50	5.38E-49
FLVCR2	-2.02254505	2.906559832	1.12E-50	5.73E-49
RP11-296E3.2	-2.207859819	-1.731925309	1.18E-50	6.03E-49
VIP	-3.54948324	3.114742221	1.22E-50	6.21E-49
PDCD4-AS1	-1.482869691	0.599412378	1.26E-50	6.43E-49
UBXN10-AS1	-2.866068951	-0.849205009	1.51E-50	7.64E-49
MRGPRF	-2.564163554	3.62580642	1.51E-50	7.64E-49
GPM6A	-4.227973882	1.205185445	1.52E-50	7.69E-49
SLC35G1	-1.474082545	3.571973728	1.58E-50	7.96E-49
HAPLN1	-2.41644995	1.696177009	2.17E-50	1.10E-48
ARHGAP20	-2.592077097	0.379039094	2.23E-50	1.12E-48
REEP2	-2.46383454	1.037001782	2.50E-50	1.26E-48
KCNB1	-3.647115061	-0.032972877	2.57E-50	1.29E-48
EIF4E3	-1.805203576	4.699677246	2.63E-50	1.32E-48
MXD1	-1.759583764	6.266730526	2.67E-50	1.34E-48
C7orf31	-1.802236764	2.530920747	2.85E-50	1.43E-48
CLMN	-1.408082363	5.888068413	2.86E-50	1.43E-48
CCL14	-2.244642519	-0.06586069	3.21E-50	1.60E-48
SLC2A13	-1.70171149	4.024372713	3.47E-50	1.72E-48
RHOU	-1.543611855	5.184178712	4.21E-50	2.09E-48
SULT1B1	-2.684952021	6.346245071	5.15E-50	2.55E-48
BCAR3	-1.47532833	4.377672436	5.88E-50	2.91E-48
ALDOB	-3.636518296	6.327779673	6.09E-50	3.01E-48
EDIL3	-2.070621031	4.789852619	6.22E-50	3.06E-48
MYOC	-4.897322623	-0.226362544	6.41E-50	3.16E-48
CPT1A	-1.296429865	7.30125561	6.69E-50	3.29E-48
STOX2	-2.456566038	0.284768507	7.01E-50	3.44E-48
TRAK2	-1.052309854	5.6782551	7.66E-50	3.75E-48
SUCLG2	-1.359278871	7.072379844	8.40E-50	4.11E-48
GGTA1P	-2.333114974	1.585742288	9.42E-50	4.59E-48
MGLL	-1.531554823	7.537165	9.70E-50	4.72E-48
DAND5	-2.910800889	-1.805766401	1.00E-49	4.87E-48
PHOX2A	-3.575243909	-2.42309778	1.03E-49	5.01E-48
CWH43	-4.019807189	2.596525021	1.10E-49	5.34E-48
HADHB	-1.01009283	6.86747722	1.13E-49	5.45E-48
ELAVL3	-3.383287149	-2.519293989	1.37E-49	6.62E-48
TNFSF10	-1.543674688	6.277720449	1.41E-49	6.79E-48
NR1H4	-3.898959128	1.44897454	1.61E-49	7.75E-48
ADTRP	-3.150486235	4.614811932	1.63E-49	7.85E-48
WISP2	-3.638934706	1.058760174	1.86E-49	8.96E-48
SEMA6A	-2.372665169	4.995010263	1.93E-49	9.24E-48
CYP2D6	-2.571096774	1.366722005	2.21E-49	1.06E-47
ARHGEF37	-1.66030141	3.804024069	2.22E-49	1.06E-47
CRHBP	-2.559359028	-2.150598898	2.91E-49	1.39E-47
SLC7A9	-4.229473453	1.385924771	2.92E-49	1.39E-47
CRYAB	-2.470988712	3.822730435	3.05E-49	1.45E-47
CPNE8	-2.155351228	2.793350965	3.25E-49	1.54E-47
DNASE1L3	-3.328074255	2.317138565	4.13E-49	1.96E-47
P2RY4	-3.506524637	-1.930724845	4.82E-49	2.29E-47
TNFRSF17	-3.221800119	1.274796992	9.38E-49	4.43E-47
DAAM2	-1.951360929	3.24638139	1.21E-48	5.67E-47
LINC00908	-2.432804261	-2.912317337	1.56E-48	7.36E-47
LAMA1	-2.526161467	2.205989012	1.86E-48	8.70E-47
KIAA1211	-2.150724199	3.879080533	2.26E-48	1.06E-46
MT1JP	-3.507102583	-3.427035625	2.52E-48	1.18E-46
C11orf86	-3.745506854	2.565480931	2.55E-48	1.19E-46
RP11-733O18.1	-2.797874812	-2.493308502	3.32E-48	1.54E-46
PEX11A	-1.347352296	3.830998263	3.40E-48	1.58E-46
LIMS2	-2.428381445	4.684426285	3.44E-48	1.59E-46
CDH10	-3.806701653	-3.248683644	5.25E-48	2.42E-46
SLC23A3	-2.052472388	1.137452432	6.15E-48	2.84E-46
MAS1L	-3.809257855	-3.41122502	6.44E-48	2.97E-46
LINC01082	-2.62802046	-0.326785944	6.95E-48	3.19E-46
OR2S1P	-2.55027514	-1.790673861	7.17E-48	3.29E-46
SQRDL	-1.52040167	6.681737028	7.25E-48	3.32E-46
TUBAL3	-2.64426265	3.252550392	7.94E-48	3.63E-46
PDE7B	-2.117755896	0.776652302	7.98E-48	3.65E-46
CADM2	-4.034338436	-0.937035859	9.79E-48	4.47E-46
FRRS1L	-3.436403607	-1.2681178	1.24E-47	5.65E-46
RYR3	-2.191773488	0.57719849	1.37E-47	6.22E-46
CA12	-2.276713942	7.305487198	1.52E-47	6.90E-46
FBXO32	-2.031043039	5.610665327	1.62E-47	7.34E-46
CLEC10A	-2.69830805	1.979169236	1.72E-47	7.77E-46
SLC22A23	-1.530269125	5.41824958	1.87E-47	8.45E-46
S100B	-2.36501845	1.799553638	2.00E-47	9.03E-46
SPEG	-2.949705593	3.187819496	2.10E-47	9.48E-46
SLC5A7	-4.042852476	-1.862184315	2.23E-47	1.01E-45
BEND5	-2.392483026	-0.395013135	2.48E-47	1.11E-45
TLCD2	-1.562687517	4.336897667	2.51E-47	1.12E-45
AGTR1	-3.685464453	0.169196915	2.53E-47	1.13E-45
BVES-AS1	-3.247359685	-2.80763429	2.91E-47	1.30E-45
AC004947.2	-3.109139006	-2.59636108	3.71E-47	1.65E-45
RGS9	-2.156874141	0.315348793	3.71E-47	1.65E-45
P2RX4	-1.396618357	5.506972365	4.92E-47	2.18E-45
FGFBP2	-2.86777934	-1.489958071	4.94E-47	2.19E-45
OGN	-3.827682796	2.648047254	5.11E-47	2.26E-45
INAFM2	-1.489367611	2.627810462	5.42E-47	2.40E-45
C1QTNF9	-2.668986227	-2.258204494	6.08E-47	2.69E-45
CES2	-2.148097421	7.988707594	7.22E-47	3.19E-45
KIAA2022	-3.405395882	-0.93929271	8.30E-47	3.66E-45
CCDC68	-2.088870639	3.998897335	8.50E-47	3.74E-45
LPCAT3	-1.319761965	4.525279582	8.82E-47	3.88E-45
RNF112	-2.285233026	-0.27967971	9.35E-47	4.11E-45
KIAA1161	-1.383651268	6.438186656	1.02E-46	4.49E-45
JOSD1	-1.010730091	6.456801987	1.04E-46	4.54E-45
DCLK1	-2.767099779	1.43099385	1.04E-46	4.56E-45
TTLL6	-2.349121985	1.399099744	1.36E-46	5.95E-45
RP11-747D18.1	-3.874897419	-1.388272766	1.44E-46	6.29E-45
GSN	-1.852639729	8.650124514	1.54E-46	6.71E-45
MYO1A	-2.066057672	6.57407645	1.93E-46	8.38E-45
AVPR1B	-3.508073357	-3.368762434	2.01E-46	8.70E-45
PCK1	-2.871641482	6.117955775	2.04E-46	8.83E-45
SIAE	-1.52087379	6.724585515	2.28E-46	9.83E-45
ZNF536	-2.916639759	-0.630747681	2.40E-46	1.04E-44
SCN4B	-2.151324785	1.276024072	2.49E-46	1.07E-44
CNTFR	-3.922462576	1.657640722	2.59E-46	1.11E-44
FAM161B	-1.401170681	1.902433552	2.86E-46	1.23E-44
ATP1B2	-2.36447819	0.126130775	3.06E-46	1.31E-44
HSD17B11	-1.366177123	6.874404943	3.81E-46	1.63E-44
CTD-2269F5.1	-2.406503221	-1.895667537	4.23E-46	1.81E-44
AF001548.6	-3.369659379	-2.234676294	4.36E-46	1.86E-44
GPX3	-2.377229979	5.29608462	4.41E-46	1.88E-44
PEG3	-2.581353524	0.966111996	4.57E-46	1.94E-44
CGN	-1.482351007	7.075059311	4.77E-46	2.03E-44
FABP2	-3.21547653	3.645180284	5.77E-46	2.44E-44
GDPD3	-2.222780141	3.691262609	6.75E-46	2.86E-44
STYK1	-1.745612285	3.579543213	6.91E-46	2.92E-44
CPEB3	-1.367961595	2.503843777	7.57E-46	3.19E-44
HRCT1	-2.566094613	3.135594719	7.69E-46	3.23E-44
EPHA6	-3.883180279	-1.851254138	7.88E-46	3.31E-44
DIXDC1	-1.600641696	4.015982484	1.21E-45	5.06E-44
SLC16A12	-2.681008916	-2.335786918	1.29E-45	5.40E-44
MOCS1	-1.829654555	3.377981027	1.37E-45	5.70E-44
BCAS1	-2.528940022	5.787047559	1.38E-45	5.77E-44
CYP4B1	-2.938472072	-0.789456656	1.89E-45	7.85E-44
IGKV2-30	-3.696144818	0.707043002	1.93E-45	8.00E-44
KRT24	-5.64009381	-0.937018472	1.96E-45	8.11E-44
FAM163B	-3.192906658	-1.397898125	2.12E-45	8.75E-44
TCEAL6	-3.798188156	-3.240765649	2.13E-45	8.81E-44
HMOX1	-1.740325765	5.044046439	2.18E-45	9.01E-44
TAGLN3	-3.582969853	-1.064186176	2.28E-45	9.40E-44
CPED1	-2.266347176	3.422117968	2.35E-45	9.65E-44
CTB-118N6.2	-2.571466612	-3.206602714	2.59E-45	1.06E-43
PLCD4	-1.507389068	1.750420301	2.60E-45	1.06E-43
PLS1	-1.449878264	7.75189192	3.78E-45	1.55E-43
MMP28	-2.622035773	3.603101952	4.42E-45	1.80E-43
HNRNPA1P33	-2.571755807	-3.326180738	4.45E-45	1.82E-43
CCDC152	-2.476935208	0.845045737	5.21E-45	2.12E-43
LRMP	-2.412726637	2.211846576	5.61E-45	2.28E-43
IGHV3OR16-13	-3.613246353	-0.767837863	6.16E-45	2.49E-43
LYNX1	-2.516779898	1.899914098	6.34E-45	2.56E-43
SLC52A1	-2.791364104	0.783482714	6.63E-45	2.68E-43
KAT2B	-1.666614959	3.779773172	7.70E-45	3.10E-43
ELMSAN1	-1.122272482	5.418995634	8.50E-45	3.42E-43
ITGA7	-1.966238726	4.081379783	8.67E-45	3.48E-43
B4GALNT2	-4.19109739	4.670900095	1.16E-44	4.64E-43
SLIT3	-2.467994455	4.220960211	1.19E-44	4.77E-43
MAOA	-1.980972299	7.237458566	1.24E-44	4.94E-43
NACAD	-2.146498553	0.799004701	1.26E-44	5.02E-43
SMTN	-1.613044524	7.016671315	1.47E-44	5.87E-43
HMCN2	-2.435041475	4.225499308	1.54E-44	6.13E-43
B3GALT1	-3.310906851	1.549222661	1.64E-44	6.52E-43
RNASEL	-1.334638221	3.81826488	2.09E-44	8.28E-43
RP11-396O20.1	-3.570966152	-3.466723652	2.30E-44	9.11E-43
RP11-452I5.2	-2.180779165	0.840694025	2.43E-44	9.61E-43
MOGAT2	-2.881284371	4.888892212	2.53E-44	1.00E-42
VAT1L	-2.102550442	1.447886866	2.68E-44	1.06E-42
KCNIP4	-2.019150488	0.960830555	2.82E-44	1.11E-42
RP11-867O8.5	-2.605398597	-3.291610622	2.94E-44	1.16E-42
PRKCB	-2.317384111	2.957146998	2.96E-44	1.16E-42
PAMR1	-1.790214803	2.499747493	2.97E-44	1.17E-42
MAGEE2	-3.164584158	-3.372792	2.98E-44	1.17E-42
PPP1R1A	-3.439770688	0.51382298	3.03E-44	1.19E-42
STPG1	-1.152652141	3.4380621	3.09E-44	1.21E-42
PGM1	-1.498274439	6.314345191	3.10E-44	1.21E-42
DHRS9	-3.276410203	4.900338804	3.34E-44	1.30E-42
MPP2	-2.065430084	0.986128588	3.68E-44	1.43E-42
APOBEC3A	-2.785197825	0.281050293	3.91E-44	1.52E-42
SLC22A4	-1.783441273	1.65521101	3.99E-44	1.55E-42
MICALCL	-1.654707967	1.849307252	4.23E-44	1.64E-42
C20orf166-AS1	-3.327298969	-0.925797304	4.24E-44	1.64E-42
MT1DP	-2.507028031	-1.99616684	5.74E-44	2.20E-42
AKAP6	-2.138784891	1.856923798	5.79E-44	2.22E-42
PAG1	-1.748206916	5.060541029	6.17E-44	2.36E-42
IGSF10	-2.78783206	0.808513641	6.98E-44	2.67E-42
CYBRD1	-2.135190684	5.710707932	7.20E-44	2.75E-42
ENHO	-2.614374806	-0.456597782	7.44E-44	2.84E-42
DPF3	-2.308453788	1.155170036	9.16E-44	3.49E-42
RP11-160O5.1	-1.648131763	0.51432255	1.23E-43	4.69E-42
GRIN3A	-2.001377728	0.393154739	1.29E-43	4.90E-42
ADGRL3	-2.448320897	1.387767992	1.30E-43	4.95E-42
GALNT16	-2.73600238	0.63581248	1.39E-43	5.25E-42
HCG23	-2.638879871	-3.362788414	1.41E-43	5.32E-42
AC074363.1	-3.161376479	-3.016226452	1.78E-43	6.72E-42
DSC2	-1.54444065	6.980255583	1.93E-43	7.30E-42
SORBS1	-2.171652607	6.021370655	2.10E-43	7.90E-42
PLA2G2C	-3.12306852	-2.905582012	2.37E-43	8.93E-42
KLB	-2.194382233	0.027978045	2.41E-43	9.04E-42
FAM187B2P	-1.926770595	-3.152369219	2.63E-43	9.88E-42
CMA1	-3.757587088	-1.04615339	2.76E-43	1.03E-41
BMP2	-1.923468502	4.385653319	2.99E-43	1.12E-41
RP11-92A5.2	-4.121273139	-3.177543738	3.06E-43	1.14E-41
SSBP2	-1.894458218	2.775356143	3.06E-43	1.14E-41
ANO5	-3.1775523	1.203386552	3.33E-43	1.24E-41
ABCA9	-2.74499584	0.496782529	3.37E-43	1.26E-41
TMIGD3	-2.098950664	1.541161469	3.67E-43	1.37E-41
BTBD3	-1.218154379	5.420695292	4.29E-43	1.59E-41
BEST2	-3.775598512	2.536625453	4.29E-43	1.59E-41
ARHGEF26	-1.885345518	2.629309841	4.41E-43	1.63E-41
RP4-659I19.1	-3.545506867	-3.428306149	4.88E-43	1.80E-41
JPH4	-2.526070353	-0.921120036	5.89E-43	2.17E-41
CEND1	-2.358830833	-1.257831453	6.03E-43	2.22E-41
TCF7L1	-1.562611184	2.634550491	6.33E-43	2.32E-41
MSRB3	-2.365550079	4.61849268	7.10E-43	2.61E-41
B3GALT4	-1.541348867	3.608169947	7.48E-43	2.74E-41
PRKACB	-2.035254705	5.82295984	7.50E-43	2.74E-41
AKR1B10	-3.078185944	4.830894185	7.69E-43	2.81E-41
LINC00675	-1.885795563	4.651833062	7.83E-43	2.86E-41
SLC35D1	-1.30685794	6.119491033	8.01E-43	2.92E-41
RP11-483I13.6	-1.871699462	-2.269841524	8.48E-43	3.09E-41
GAP43	-3.15473733	0.324359095	9.28E-43	3.37E-41
TMEM140	-1.308556044	3.99041542	9.32E-43	3.38E-41
PAFAH2	-1.196274774	5.053863593	9.96E-43	3.61E-41
ANO10	-1.173835592	5.55040322	1.02E-42	3.70E-41
IGSF9	-1.860002447	4.728370417	1.36E-42	4.92E-41
CASR	-3.356015021	-2.774045742	1.41E-42	5.10E-41
CTD-2588E21.1	-2.164355392	-2.384766688	1.44E-42	5.19E-41
KLF9	-1.829083345	4.814490393	1.55E-42	5.58E-41
EPHA7	-3.428668557	1.980333933	1.59E-42	5.71E-41
UGT2B15	-3.1824815	2.806864447	1.62E-42	5.81E-41
IGSF3	-1.339980738	4.871448601	1.63E-42	5.84E-41
XDH	-2.392235748	5.103096355	1.87E-42	6.70E-41
TMEM59L	-2.96241434	-0.40140752	2.07E-42	7.40E-41
GPR15	-3.488600573	0.864346607	2.26E-42	8.07E-41
TCP11L1	-1.132419643	2.952138405	2.36E-42	8.41E-41
NCOA4	-1.019884283	7.5291706	2.59E-42	9.22E-41
PTGER4	-1.594393906	4.832759685	2.70E-42	9.58E-41
ANGPTL7	-3.950505558	-0.79026916	3.04E-42	1.08E-40
DES	-3.77350874	8.391748467	3.17E-42	1.12E-40
SPARCL1	-2.215988707	6.469351458	3.28E-42	1.16E-40
UGT2B17	-4.100710334	6.297843326	3.41E-42	1.21E-40
GDNF	-2.209727004	0.315121723	3.49E-42	1.23E-40
AOC1	-1.938417254	8.064670861	4.22E-42	1.49E-40
NPY	-3.527012714	-2.145841057	5.25E-42	1.85E-40
ADAMTS1	-1.95778061	4.741234029	6.79E-42	2.39E-40
CA14	-2.008807532	-0.276705574	7.09E-42	2.49E-40
HSD3BP2	-4.711288142	-3.025972924	7.69E-42	2.70E-40
AC103563.5	-3.770786784	-2.142429231	7.83E-42	2.74E-40
BMX	-2.364505227	1.102512123	1.14E-41	3.99E-40
ACAT1	-1.299845927	5.960195248	1.16E-41	4.06E-40
RP11-805I24.3	-2.391794505	-0.991249648	1.19E-41	4.15E-40
PMP2	-3.92958143	-1.975941221	1.20E-41	4.17E-40
ANKS1B	-2.866368376	-1.18731182	1.21E-41	4.19E-40
MT2A	-2.24232746	6.34987876	1.21E-41	4.19E-40
TSHZ1	-1.281203333	4.871019094	1.42E-41	4.94E-40
WASL	-1.078971931	6.55043869	1.47E-41	5.10E-40
ITM2A	-2.130520262	3.125442564	1.77E-41	6.12E-40
CD209	-2.361489306	3.020373022	1.97E-41	6.82E-40
RP13-672B3.2	-2.321223929	-3.363634022	2.04E-41	7.04E-40
AC144831.3	-2.111008948	-1.306558812	2.28E-41	7.86E-40
LRAT	-3.419178129	-1.474843192	2.46E-41	8.42E-40
SALL2	-2.250659659	1.292428188	2.55E-41	8.74E-40
GALNT12	-1.46387177	5.653821386	2.64E-41	9.03E-40
NLGN1	-3.53244631	-1.149505635	2.81E-41	9.59E-40
CLIP3	-1.942997656	3.638656495	3.18E-41	1.08E-39
ADAMTSL1	-2.094261155	2.319368877	3.24E-41	1.10E-39
EPB41L4B	-1.400323044	6.781113572	3.34E-41	1.14E-39
EPAS1	-1.287658742	7.25217162	4.17E-41	1.42E-39
IL10RB	-1.146100209	5.718528749	5.07E-41	1.72E-39
ETHE1	-1.641353642	7.336871252	5.07E-41	1.72E-39
LRRC66	-1.941129097	3.068451928	5.13E-41	1.74E-39
CD160	-2.257011866	-0.481764636	5.24E-41	1.77E-39
SLC9A1	-1.478008938	6.258636892	5.31E-41	1.79E-39
SMIM6	-1.84851914	1.84109476	7.50E-41	2.52E-39
MFSD4	-2.190060705	3.93710653	7.98E-41	2.68E-39
DUSP26	-2.749827154	-1.102513783	1.14E-40	3.82E-39
SETBP1	-2.071320613	2.654832316	1.21E-40	4.04E-39
RP11-753H16.3	-3.582045176	-2.774691009	1.35E-40	4.52E-39
NECAB1	-2.704507845	0.181356091	1.46E-40	4.88E-39
CAV1	-1.967907966	5.678389479	1.70E-40	5.65E-39
KIF5A	-2.563731064	0.921249847	2.25E-40	7.49E-39
MMRN1	-3.025833696	2.417640845	2.40E-40	7.97E-39
RP4-811M8.1	-3.687240555	-2.243112784	2.41E-40	8.00E-39
HTR7	-2.407794566	-1.430924711	2.83E-40	9.38E-39
ACVRL1	-1.653181716	6.148380867	3.12E-40	1.03E-38
AC144831.1	-2.055847427	-0.223684616	3.49E-40	1.15E-38
CAPN5	-1.48344731	7.502234054	4.14E-40	1.36E-38
RP11-167N24.6	-4.443654728	-3.276363505	4.72E-40	1.55E-38
TREH	-2.610497878	1.390921535	5.03E-40	1.65E-38
TCN2	-1.734183056	4.733223353	5.34E-40	1.75E-38
MPEG1	-2.05232737	4.867270519	5.68E-40	1.85E-38
IGHA2	-3.581920714	10.05299545	6.77E-40	2.20E-38
C1QTNF2	-1.750950795	0.505625083	7.95E-40	2.58E-38
LINC01135	-1.800448999	-2.407781714	8.16E-40	2.65E-38
THRB	-2.46163218	3.180016783	8.35E-40	2.70E-38
STAB2	-2.159666525	0.042013523	8.49E-40	2.75E-38
RP11-2N1.2	-3.97754348	-3.036110392	8.54E-40	2.76E-38
FEV	-3.830471924	-1.172797509	9.61E-40	3.10E-38
MPPE1	-1.080304624	3.706182976	9.74E-40	3.14E-38
CHODL	-2.821486652	-0.549308506	1.02E-39	3.28E-38
RP11-245G13.2	-3.091675049	-2.60833953	1.32E-39	4.23E-38
RAVER2	-1.155132697	5.541703882	1.34E-39	4.30E-38
MASP1	-3.233008174	2.522770036	1.42E-39	4.54E-38
RP11-116D2.1	-6.471731537	-3.134829358	1.55E-39	4.95E-38
NDRG2	-1.420275367	6.332101278	1.89E-39	6.03E-38
ASB5	-4.516477445	-1.150082388	1.96E-39	6.24E-38
LARGE	-1.281507273	4.693699761	2.03E-39	6.47E-38
TINCR	-2.91658002	0.815843805	2.17E-39	6.90E-38
SCP2	-1.115632388	7.079168949	2.22E-39	7.07E-38
CYB561A3	-1.016133509	5.287092236	2.45E-39	7.77E-38
F2RL1	-1.28205935	6.711668025	2.99E-39	9.46E-38
NEU4	-2.510621822	3.626359755	3.06E-39	9.67E-38
GPR37L1	-1.809333707	1.412297364	3.18E-39	1.00E-37
GLRA4	-2.859479294	-0.914161215	3.25E-39	1.02E-37
CTD-2135D7.5	-2.649851792	-3.280713851	3.28E-39	1.03E-37
RP5-1148A21.3	-1.712246741	0.453090555	3.34E-39	1.05E-37
ABCD3	-1.088112489	6.222728018	3.43E-39	1.08E-37
RP11-17M24.1	-3.549524795	-3.630508266	3.58E-39	1.12E-37
SIGLEC11	-2.324192795	-1.43882135	3.68E-39	1.15E-37
TMEM59	-1.079766712	8.246766589	3.70E-39	1.16E-37
ARHGEF18	-1.346691083	3.505841003	3.83E-39	1.20E-37
SLC25A42	-1.263269158	2.895008118	4.54E-39	1.42E-37
TCEAL7	-2.12706271	0.714631748	4.57E-39	1.42E-37
P2RY12	-2.697132497	-1.142724385	5.00E-39	1.55E-37
RP11-671J11.7	-2.336806843	-3.688575838	5.50E-39	1.71E-37
IGHV3-7	-3.895705488	0.685054577	6.63E-39	2.05E-37
RP11-321G12.1	-2.81630751	0.651023309	8.87E-39	2.74E-37
MAPK10	-2.002909333	0.99200873	9.11E-39	2.81E-37
EYA2	-2.905142745	2.506743264	9.67E-39	2.98E-37
PPARGC1B	-1.316257432	4.389605776	9.70E-39	2.99E-37
LRRN4CL	-1.913927434	1.547865971	1.01E-38	3.10E-37
FAM46C	-1.914425651	4.977266273	1.11E-38	3.42E-37
BCL2L11	-1.103794502	4.722817688	1.16E-38	3.57E-37
CLCNKB	-2.954324513	-2.340398435	1.24E-38	3.80E-37
RP11-307N16.7	-3.211261122	-3.171512926	1.27E-38	3.90E-37
CASQ1	-2.565061289	-1.794073311	1.35E-38	4.14E-37
DNAJC28	-1.551230269	-0.363340942	1.39E-38	4.24E-37
RP3-417L20.4	-5.8499546	-2.825249315	1.40E-38	4.27E-37
FENDRR	-1.996237385	3.732496026	1.58E-38	4.82E-37
RCAN1	-1.225537925	5.365369049	2.19E-38	6.67E-37
SCUBE1	-2.12375041	1.940807749	2.47E-38	7.51E-37
TOM1L2	-1.208242087	5.716747837	2.48E-38	7.52E-37
NDN	-1.838606607	3.366518028	2.60E-38	7.89E-37
CLU	-2.369627495	6.301126218	2.75E-38	8.32E-37
CES3	-2.202776613	5.718159575	2.91E-38	8.82E-37
CTSG	-3.268994159	0.667375255	2.99E-38	9.03E-37
RBM20	-2.57756779	-0.426807135	3.01E-38	9.09E-37
MGAT4A	-1.307129411	6.091922623	3.02E-38	9.10E-37
ZBTB16	-3.303345288	0.364191635	3.56E-38	1.07E-36
FLNA	-2.114639412	9.850805613	3.67E-38	1.11E-36
FAM21C	-1.100604196	4.724491126	4.35E-38	1.31E-36
TST	-1.558573844	7.468413158	4.41E-38	1.32E-36
RP11-400K9.4	-2.464211968	-0.03577862	5.14E-38	1.54E-36
MAF	-1.779530838	4.50122927	5.15E-38	1.54E-36
SLC41A2	-1.582433114	4.49054923	5.38E-38	1.61E-36
RP11-307B6.3	-3.130780206	-3.214078913	5.38E-38	1.61E-36
MADCAM1	-2.456247371	0.822981786	5.49E-38	1.64E-36
F13A1	-2.624152417	4.336256866	6.28E-38	1.87E-36
TMPRSS2	-1.398950706	7.836052939	6.37E-38	1.90E-36
ZSWIM6	-1.046900474	4.306885862	8.19E-38	2.44E-36
ITIH5	-1.993948265	4.563894501	8.62E-38	2.56E-36
ZNF667-AS1	-1.871024124	0.81504548	8.67E-38	2.57E-36
LRRC75A	-1.314967004	4.65161517	9.15E-38	2.72E-36
PDLIM3	-2.1666486	4.807823216	9.37E-38	2.78E-36
PDZK1	-2.542507291	0.722669267	1.07E-37	3.17E-36
TMEM130	-2.539306298	-0.240543164	1.07E-37	3.17E-36
LONRF2	-3.420955647	0.443015215	1.24E-37	3.66E-36
GAB1	-1.174430144	4.771013502	1.31E-37	3.88E-36
HBB	-2.743639096	4.541761137	1.35E-37	3.99E-36
GALR1	-3.525996741	-2.670282871	1.46E-37	4.28E-36
FOXN3	-1.270379496	5.563323203	1.46E-37	4.30E-36
STX12	-1.012471669	5.601049547	2.82E-37	8.23E-36
PGR	-2.502665475	0.484224363	3.17E-37	9.27E-36
VIT	-2.639418191	-0.777565809	3.68E-37	1.07E-35
SLC16A9	-2.331624408	3.887213106	3.85E-37	1.12E-35
RP11-390E23.6	-1.300107039	2.519910225	4.25E-37	1.23E-35
SLC35F1	-2.111484559	-0.399734297	4.38E-37	1.27E-35
TMEM30B	-1.170432355	6.106915969	4.43E-37	1.28E-35
CROT	-1.337028267	3.937912771	4.47E-37	1.29E-35
RP11-425D10.10	-1.70167519	-1.354001272	5.45E-37	1.57E-35
MAP6	-2.143341826	0.824134483	5.71E-37	1.64E-35
VIPR1	-1.735212265	5.38785365	5.79E-37	1.67E-35
CYS1	-2.141875755	1.451132247	5.84E-37	1.68E-35
C1QTNF7	-2.620440823	0.888393683	6.56E-37	1.88E-35
SLMAP	-1.148361015	6.123405089	6.81E-37	1.95E-35
CHL1-AS2	-2.816550612	-3.340742338	7.20E-37	2.06E-35
RP11-441F2.5	-3.26105507	-2.961541221	7.56E-37	2.16E-35
SHE	-1.8055298	1.934317386	7.67E-37	2.19E-35
CASC18	-2.69019941	-2.615960634	8.53E-37	2.43E-35
FOXD3	-3.312304858	-2.034018321	8.60E-37	2.45E-35
CD1D	-1.72765711	1.552284196	8.92E-37	2.54E-35
ARMCX1	-1.847605068	2.181758613	9.13E-37	2.60E-35
EMP1	-1.805393508	7.186165761	9.89E-37	2.81E-35
PLCG2	-1.798361701	3.630435278	1.00E-36	2.85E-35
FOLR2	-2.344144896	2.964365036	1.08E-36	3.07E-35
BAALC	-2.260457074	-0.40901686	1.15E-36	3.26E-35
SCAMP2	-1.080146105	7.4108711	1.23E-36	3.49E-35
PTK2B	-1.279306124	5.911757359	1.37E-36	3.87E-35
LGALS9C	-2.820515517	2.359356825	1.39E-36	3.93E-35
FCRL4	-2.971212056	-1.963697589	1.49E-36	4.19E-35
RIMS4	-3.583001019	-1.094111609	1.52E-36	4.27E-35
ATRNL1	-2.952429911	-0.075157968	1.73E-36	4.84E-35
RP11-345P4.9	-1.181835053	1.919563614	1.77E-36	4.95E-35
MFAP4	-2.23912976	5.655273155	2.08E-36	5.83E-35
TXNIP	-1.553651514	8.934927954	2.16E-36	6.03E-35
MMP27	-3.743975767	-3.319877173	2.19E-36	6.12E-35
CASP5	-2.212052322	2.978238376	2.39E-36	6.66E-35
LRRC3B	-3.166980844	-3.372143902	2.39E-36	6.68E-35
RP11-131H24.4	-2.971001972	-2.701931061	2.46E-36	6.86E-35
IGSF11	-3.046859482	-1.834471879	2.54E-36	7.07E-35
CHL1	-2.459966514	2.107803856	2.54E-36	7.07E-35
ISX	-2.498048235	4.753801973	2.76E-36	7.66E-35
IGKV3OR2-268	-3.075989744	-0.785377108	2.87E-36	7.95E-35
CAPN2	-1.196803021	8.025680408	3.22E-36	8.89E-35
KIAA1683	-2.059495462	1.454032691	3.73E-36	1.03E-34
MEP1A	-2.541938568	7.185572468	4.39E-36	1.21E-34
PDE5A	-1.754948551	4.677473367	5.00E-36	1.37E-34
TRIM9	-2.46747809	0.378224888	5.41E-36	1.48E-34
SPINK2	-2.929826495	-1.302462696	5.50E-36	1.51E-34
PAQR8	-1.571875764	6.576524555	6.83E-36	1.87E-34
GPA33	-1.88863085	8.222120678	6.96E-36	1.90E-34
MEF2C-AS1	-2.617958808	-1.989770639	7.18E-36	1.96E-34
PLCD3	-1.629965203	6.887546875	7.21E-36	1.97E-34
SESN2	-1.229031618	4.712892904	7.64E-36	2.08E-34
SOS2	-1.077989049	5.225783338	8.12E-36	2.21E-34
RAB9B	-2.111680505	0.450593092	8.26E-36	2.24E-34
ATP6V0D2	-2.172643156	0.653483301	8.51E-36	2.31E-34
ACTG1P22	-3.013143184	-2.213335427	8.55E-36	2.32E-34
UGT2A3	-3.293298755	4.421262151	9.05E-36	2.45E-34
SEMA3G	-2.018415981	2.80484679	9.50E-36	2.57E-34
ACE	-1.773089315	5.368383873	9.69E-36	2.62E-34
ILK	-1.318173841	3.725935919	1.14E-35	3.08E-34
RP11-678G14.3	-3.557532877	-2.24299305	1.17E-35	3.14E-34
SUSD6	-1.082868405	6.205026444	1.17E-35	3.14E-34
MPC1	-1.199761249	5.261018752	1.19E-35	3.21E-34
AC009133.17	-2.5814952	-2.42148706	1.22E-35	3.28E-34
DYRK2	-1.01022882	6.230758418	1.24E-35	3.31E-34
CTC-296K1.4	-3.042291773	-2.538970596	1.40E-35	3.74E-34
NIPAL1	-1.353309459	4.918063488	1.56E-35	4.17E-34
CCDC158	-2.042653209	-1.511066711	1.70E-35	4.54E-34
RGMA	-2.406906555	3.306606914	1.73E-35	4.62E-34
LIMA1	-1.409078595	7.519924772	1.77E-35	4.73E-34
GNG12	-1.175571789	7.204771052	2.26E-35	6.01E-34
PRR5L	-1.214579581	5.657015601	2.39E-35	6.36E-34
GNA13	-1.041307978	6.208992238	3.02E-35	8.00E-34
CCDC13	-1.763052827	-1.06480139	3.22E-35	8.50E-34
RASL12	-1.693054948	2.894197034	3.45E-35	9.10E-34
ATCAY	-3.107366629	-1.625288575	3.55E-35	9.35E-34
RCSD1	-1.656152209	3.217282985	3.92E-35	1.03E-33
RASGEF1C	-3.018918436	-2.001526957	4.01E-35	1.06E-33
KIF13B	-1.325308214	6.550645496	4.21E-35	1.11E-33
JAM3	-1.504231584	3.919839323	4.38E-35	1.15E-33
RP11-481J13.1	-3.042232736	-3.366108116	4.40E-35	1.15E-33
AQP7	-2.076660515	1.851567709	4.43E-35	1.16E-33
ANKRD35	-1.867864641	0.198156562	4.83E-35	1.26E-33
CTA-150C2.13	-2.926688448	-2.906875309	5.10E-35	1.33E-33
PLEKHA7	-1.055983212	5.358112274	5.89E-35	1.53E-33
GCNT4	-2.257292134	1.144000553	6.06E-35	1.57E-33
TMEM255A	-2.232103985	0.21022479	6.25E-35	1.62E-33
GRIA4	-2.627737674	-1.131753836	6.46E-35	1.67E-33
MARCKS	-1.193656837	7.554707359	7.40E-35	1.91E-33
FGFR2	-2.186209595	4.39964092	8.15E-35	2.10E-33
RP11-730A19.9	-1.651212139	-2.185316025	8.99E-35	2.31E-33
B3GALT5	-2.693847627	5.411149051	9.04E-35	2.32E-33
RIC3	-2.784245109	-0.846622638	9.71E-35	2.49E-33
MAGI3	-1.138538403	4.746716101	9.91E-35	2.54E-33
LEAP2	-1.48011107	0.840548644	1.19E-34	3.05E-33
EHHADH	-1.2512369	4.470477938	1.26E-34	3.23E-33
RIMKLA	-1.530052212	3.766095038	1.35E-34	3.46E-33
SLC44A4	-1.545108081	8.353917682	1.43E-34	3.66E-33
TARID	-2.158372368	-1.64296649	1.49E-34	3.80E-33
AC093627.8	-2.855289164	-2.506621848	1.55E-34	3.94E-33
SFRP5	-3.744871262	-0.046600417	1.56E-34	3.96E-33
VAMP2	-1.266443806	5.192921734	1.71E-34	4.34E-33
RP11-384P7.7	-3.092362407	-1.820297552	1.73E-34	4.38E-33
ATP13A4	-2.55900106	0.449925586	1.74E-34	4.41E-33
GIMAP7	-1.742450281	2.512261602	1.80E-34	4.57E-33
GINM1	-1.002596411	5.047024319	2.30E-34	5.81E-33
TCEAL5	-3.316647401	-2.610753102	2.31E-34	5.83E-33
PLA2G5	-2.391379091	0.283608444	2.53E-34	6.37E-33
RP4-568B10.1	-2.601572522	-3.055358986	2.67E-34	6.73E-33
LGR4	-1.260646875	6.304578068	2.79E-34	7.01E-33
TMEM108	-1.877819311	-0.575049681	2.88E-34	7.25E-33
AQP11	-1.307126049	1.967338944	3.12E-34	7.84E-33
MIER1	-1.22108799	5.584977804	3.14E-34	7.89E-33
CCL28	-2.132819607	5.117105129	3.96E-34	9.91E-33
SEC14L5	-2.389360661	-0.41856432	4.19E-34	1.05E-32
CD36	-2.404225684	3.592958936	4.21E-34	1.05E-32
RP4-651E10.4	-2.280105815	-2.655477579	4.33E-34	1.08E-32
CCL15-CCL14	-2.15663885	-0.270253234	4.57E-34	1.14E-32
GFRA3	-2.806149156	0.363364003	4.63E-34	1.15E-32
PROB1	-1.262494921	2.339679834	4.77E-34	1.19E-32
CLEC4G	-3.019791461	-1.315619406	4.91E-34	1.22E-32
FMN2	-3.349441366	-0.011167272	4.93E-34	1.22E-32
ARRB1	-1.147380427	5.269197814	4.98E-34	1.24E-32
ACSF2	-1.546441126	5.25525536	5.24E-34	1.30E-32
SLC1A1	-1.940333285	4.527730509	6.84E-34	1.69E-32
RP5-965F6.2	-2.437049877	-3.176882634	7.49E-34	1.85E-32
RP11-394O4.5	-2.18492681	3.287732765	7.51E-34	1.85E-32
RP11-389G6.3	-4.099438589	-3.201320497	7.67E-34	1.89E-32
RP11-380P13.1	-3.218845204	-3.12234375	8.23E-34	2.02E-32
TAX1BP3	-1.119704079	4.959981833	8.28E-34	2.03E-32
RP3-407E4.3	-3.775128646	-3.088769112	8.28E-34	2.03E-32
XXbac-BPG13B8.10	-3.152894097	-2.957675751	8.29E-34	2.03E-32
CDHR2	-2.373914877	5.972634194	8.36E-34	2.05E-32
RP11-285G1.9	-2.818096666	-3.126643947	8.60E-34	2.10E-32
PCOLCE2	-3.118520583	1.154183198	9.70E-34	2.37E-32
CNTNAP3	-2.620764436	-0.979111199	9.78E-34	2.38E-32
NPAS4	-2.609612968	-2.541695183	1.00E-33	2.44E-32
RERG	-2.22519856	2.026353267	1.01E-33	2.45E-32
C1orf95	-3.149769266	2.000617537	1.05E-33	2.55E-32
GIMAP1	-1.651649512	1.933225392	1.06E-33	2.58E-32
RND2	-2.22472264	-0.412667618	1.07E-33	2.59E-32
TCEAL2	-3.702023024	-0.020707469	1.09E-33	2.63E-32
AC002398.12	-3.5131866	-3.235301301	1.09E-33	2.65E-32
FAM214A	-1.176692453	4.156052787	1.22E-33	2.94E-32
ZNF229	-2.12385766	-0.821381003	1.31E-33	3.16E-32
RP11-349K16.1	-2.52041459	1.162071795	1.38E-33	3.33E-32
ZNF821	-1.012377159	1.300281168	1.45E-33	3.47E-32
CPXM2	-2.391476297	3.640625389	1.47E-33	3.52E-32
CFP	-1.779215428	1.168786387	1.54E-33	3.69E-32
KIF5C	-2.083189506	1.014695844	1.56E-33	3.73E-32
RPL15P21	-2.344869886	-2.743283773	1.71E-33	4.09E-32
MPP5	-1.002733621	5.157116751	1.72E-33	4.12E-32
PLXNA2	-1.21548434	5.999183323	2.00E-33	4.77E-32
MAST2	-1.079615381	6.556960045	2.02E-33	4.83E-32
PCSK7	-1.164509444	5.814432337	2.28E-33	5.43E-32
CTC-296K1.3	-2.943441364	-2.152943951	2.31E-33	5.50E-32
LIFR-AS1	-2.230469596	-2.299751473	2.34E-33	5.55E-32
ZNF835	-2.125692688	-1.221417774	2.87E-33	6.81E-32
PPP1R3C	-2.246152949	1.555267879	3.40E-33	8.05E-32
FABP1	-2.832488214	9.218882244	3.44E-33	8.16E-32
SLC8A2	-2.886499327	0.28783472	4.29E-33	1.01E-31
SLC9A2	-2.132295084	4.809442968	4.31E-33	1.02E-31
DENND1C	-1.125452023	4.935705346	4.55E-33	1.07E-31
KLRB1	-1.890732408	1.545023361	4.62E-33	1.09E-31
RXRA	-1.079537285	6.383664653	5.86E-33	1.38E-31
AC131263.1	-1.541152643	-1.484239529	5.94E-33	1.40E-31
C14orf132	-2.040457121	2.719407459	6.32E-33	1.48E-31
SLC22A17	-1.79546767	2.556209121	6.79E-33	1.59E-31
PIGZ	-1.858628668	5.190261303	6.83E-33	1.60E-31
OLFML2A	-1.505009335	4.164584198	7.18E-33	1.68E-31
RP11-320N21.1	-2.617122829	-1.329307402	7.67E-33	1.79E-31
LGALS2	-2.58362815	3.357933816	8.27E-33	1.93E-31
SLC7A14	-3.603397324	-1.313869436	8.33E-33	1.94E-31
MYO1D	-1.197710747	8.764529281	8.82E-33	2.05E-31
ZIK1	-1.626097688	-0.011790999	9.06E-33	2.10E-31
MRGPRF-AS1	-2.530714414	-3.023580698	9.53E-33	2.21E-31
SLC46A3	-1.434516115	4.988549194	9.97E-33	2.31E-31
TRHDE	-2.434487246	1.316820497	1.08E-32	2.49E-31
PARM1	-1.55645269	7.606291271	1.11E-32	2.57E-31
SLITRK3	-3.567172885	-1.207113134	1.13E-32	2.62E-31
HSPB7	-2.73489487	3.063755225	1.21E-32	2.78E-31
LGI4	-2.175494658	2.382737456	1.24E-32	2.86E-31
ACADM	-1.296779532	5.411880991	1.27E-32	2.92E-31
ADRA1A	-2.707160672	-2.570246867	1.38E-32	3.18E-31
DMD	-2.101097843	3.967000258	1.39E-32	3.18E-31
SLC6A9	-1.572208711	4.324846999	1.48E-32	3.40E-31
NPR1	-1.782749157	2.30077328	1.56E-32	3.56E-31
RP3-422G23.4	-3.583223709	-2.993484627	1.58E-32	3.60E-31
VDR	-1.159610815	6.793045441	1.58E-32	3.62E-31
RP11-64B16.2	-1.993439528	-1.05881346	1.60E-32	3.65E-31
OSBPL1A	-1.557002146	4.519138682	1.63E-32	3.72E-31
CASD1	-1.263089146	4.455328107	1.76E-32	4.02E-31
HTR3E	-3.403460564	-1.422429306	1.82E-32	4.14E-31
LINC01537	-2.298661316	-2.503405876	1.85E-32	4.22E-31
BTD	-1.015211671	4.035225578	1.89E-32	4.30E-31
TP53I3	-1.181984653	5.106427184	1.91E-32	4.35E-31
APOBEC3B	-1.791334451	3.259357134	2.33E-32	5.28E-31
JAZF1-AS1	-2.593699136	-3.252372265	2.43E-32	5.49E-31
ASTN1	-3.374622288	-1.518714046	2.58E-32	5.83E-31
FCER1A	-2.415283689	-0.136125864	2.58E-32	5.83E-31
PROKR1	-2.751527079	-3.078184688	2.81E-32	6.33E-31
NHSL1	-1.129885062	5.880787549	3.12E-32	7.01E-31
CHRDL1	-3.020579004	3.637988316	3.27E-32	7.34E-31
ACO2	-1.135871252	7.038280991	3.41E-32	7.64E-31
SI	-3.371769661	4.650286567	3.51E-32	7.86E-31
RP11-296O14.3	-1.578605642	-0.610282708	3.79E-32	8.47E-31
RP11-326K13.4	-1.211892855	-0.6691815	3.87E-32	8.63E-31
SVILP1	-1.711764025	-0.616619428	3.96E-32	8.83E-31
GPER1	-2.165295981	1.767349742	4.04E-32	8.99E-31
CTD-2562J17.6	-1.339724934	3.368463023	4.04E-32	8.99E-31
RP4-668J24.2	-2.150499577	-2.562874387	4.50E-32	1.00E-30
POLD4	-1.151278191	4.787373633	4.81E-32	1.07E-30
LINC01475	-2.307885868	-2.399913323	4.94E-32	1.09E-30
NUGGC	-2.34427396	0.241793823	5.48E-32	1.21E-30
ACSM5	-2.536728148	-1.490713408	5.60E-32	1.24E-30
KCNK3	-2.89491377	0.497638156	5.90E-32	1.30E-30
CORO2B	-2.187385237	0.677303987	6.32E-32	1.39E-30
CACNB1	-1.331707664	2.753062995	6.40E-32	1.41E-30
CMBL	-1.765947042	6.518731038	6.41E-32	1.41E-30
FRMD3	-2.005339047	3.073358562	6.96E-32	1.53E-30
NBPF25P	-1.239390285	-0.057842804	7.81E-32	1.71E-30
RP11-459C13.1	-2.528847005	-3.090734415	8.00E-32	1.75E-30
PTGR1	-1.206105989	5.080270644	9.25E-32	2.01E-30
GCSAML	-2.358150746	-1.44780918	9.46E-32	2.06E-30
BDKRB1	-1.699538408	0.998247034	9.77E-32	2.12E-30
ADAM33	-2.208212462	1.958369966	9.82E-32	2.13E-30
SEMA3E	-3.504689529	-0.108831036	1.02E-31	2.22E-30
NOS1	-3.23613755	0.079936782	1.09E-31	2.35E-30
RP11-320N21.2	-2.68125986	-2.777671236	1.13E-31	2.45E-30
IRF4	-2.26668925	2.707633616	1.13E-31	2.46E-30
PCDH10	-2.952247464	-1.711646258	1.21E-31	2.61E-30
LRCH2	-2.109855619	0.74193264	1.28E-31	2.77E-30
CD101	-1.399953208	1.273320388	1.30E-31	2.80E-30
SGCE	-1.758782122	2.848990563	1.35E-31	2.91E-30
ZNF582-AS1	-1.778699687	-1.352619338	1.35E-31	2.91E-30
LINC00955	-3.506907265	-1.958202163	1.37E-31	2.95E-30
TDRD10	-1.776631845	-1.466465344	1.47E-31	3.16E-30
ATL1	-1.293848496	2.550125229	1.49E-31	3.19E-30
GYPC	-1.689369676	3.322523965	1.51E-31	3.23E-30
BDKRB2	-1.337373164	4.365857536	1.82E-31	3.91E-30
FAM189A2	-2.260326195	0.465661892	2.02E-31	4.32E-30
B3GNT8	-1.651372576	4.706200069	2.02E-31	4.32E-30
HTR4	-2.919240772	0.286835745	2.02E-31	4.32E-30
CTSS	-1.172330365	8.041012104	2.18E-31	4.67E-30
KCTD9	-1.279278649	4.773630268	2.32E-31	4.96E-30
MST1L	-2.301169545	0.040395831	2.34E-31	4.99E-30
JAZF1	-1.594531731	2.813600805	2.75E-31	5.85E-30
CACNA1H	-1.922731318	4.525112544	2.94E-31	6.25E-30
IGHV3OR16-7	-3.529384048	-3.164342674	2.99E-31	6.35E-30
IL16	-1.709622371	3.251815785	3.60E-31	7.62E-30
MEP1AP4	-3.254035481	-2.048963896	3.66E-31	7.76E-30
RILP	-1.468669502	3.73740483	4.25E-31	8.99E-30
GNG8	-2.453455775	-2.662039692	5.18E-31	1.09E-29
RELN	-2.604099501	1.075941939	5.83E-31	1.23E-29
ADAMTS9-AS1	-3.069851107	-0.062833715	6.53E-31	1.37E-29
ECE1	-1.141368851	7.328492102	7.23E-31	1.52E-29
FAM162A	-1.086930979	6.241066655	7.29E-31	1.53E-29
AGFG2	-1.182820515	5.523106837	7.34E-31	1.54E-29
FAM107B	-1.46360002	5.725725615	7.42E-31	1.55E-29
FAM163A	-2.100042481	-0.945290065	8.31E-31	1.74E-29
LINC01133	-1.747570026	3.950216784	8.40E-31	1.75E-29
C20orf194	-1.772831812	2.645708722	9.74E-31	2.03E-29
SH3BGRL2	-1.077156706	6.994950593	1.02E-30	2.12E-29
PIP5K1B	-1.136029068	5.699895994	1.07E-30	2.22E-29
AHNAK	-1.540517124	9.14617029	1.08E-30	2.23E-29
FEZ1	-1.589001695	2.36278591	1.23E-30	2.53E-29
CLCN2	-1.449695212	5.383270416	1.24E-30	2.56E-29
PLEKHO1	-1.511060401	4.787642068	1.26E-30	2.59E-29
KRT9	-3.075734641	-2.866050798	1.32E-30	2.72E-29
GPRASP1	-1.766830613	2.15164923	1.44E-30	2.97E-29
SIGLEC8	-2.23240383	0.027122992	1.47E-30	3.03E-29
RP3-400B16.1	-1.783449505	-2.361723063	1.49E-30	3.05E-29
U91328.19	-1.149190806	1.3746012	1.56E-30	3.19E-29
COL21A1	-2.086121247	0.379204847	1.74E-30	3.56E-29
KY	-2.376839968	-1.83252768	1.85E-30	3.77E-29
ATP8A2	-1.828044929	-0.425396978	1.93E-30	3.93E-29
LINC01624	-2.299783255	-2.945773989	2.24E-30	4.56E-29
ADCY2	-2.062085216	0.679471179	2.26E-30	4.59E-29
OTUD7A	-1.678929726	1.154917384	2.28E-30	4.64E-29
MIR143	-3.081601856	-3.0127933	2.42E-30	4.90E-29
PTPRZ1	-3.080772353	-0.323125875	3.19E-30	6.46E-29
HIF3A	-2.336507404	1.597381154	3.22E-30	6.52E-29
AADACL2	-3.878943805	-3.025342972	3.51E-30	7.10E-29
BMP5	-2.604858183	1.486437024	4.37E-30	8.80E-29
ABHD6	-1.016716252	4.071016661	4.45E-30	8.94E-29
IGKV1OR2-108	-2.796957491	0.993357356	4.46E-30	8.97E-29
SIDT2	-1.027659138	5.509983857	5.33E-30	1.07E-28
TGFB1I1	-1.501637016	5.015333189	5.52E-30	1.10E-28
BEX4	-1.875282838	3.127910877	5.67E-30	1.14E-28
RP4-798A17.5	-2.007710271	-2.850595398	5.86E-30	1.17E-28
HERC3	-1.01719235	4.614440072	6.20E-30	1.24E-28
FAM13C	-1.791542714	0.676770725	6.83E-30	1.36E-28
PLD1	-1.20117016	5.07008556	8.19E-30	1.63E-28
NXPE4	-2.942414877	5.357030171	8.30E-30	1.65E-28
MAOB	-2.437275464	3.520312632	8.46E-30	1.67E-28
C8orf46	-2.426116578	-2.269776551	9.58E-30	1.89E-28
PALLD	-1.470983619	7.101311453	9.83E-30	1.94E-28
POU3F4	-3.983973228	-3.355786797	1.00E-29	1.97E-28
IGHV3-72	-2.96661034	3.198632683	1.06E-29	2.08E-28
IGHV3OR16-9	-2.958535342	-1.355043873	1.10E-29	2.15E-28
RP11-710C12.1	-1.778508226	-2.121183039	1.35E-29	2.65E-28
SORBS2	-1.830052006	4.882266009	1.37E-29	2.68E-28
GIMAP8	-1.558123866	2.89464585	1.53E-29	2.98E-28
SYNGR1	-2.069150569	1.946890602	1.71E-29	3.34E-28
RP11-875O11.1	-1.59171571	-1.363157621	1.83E-29	3.57E-28
LINC01055	-2.503358041	-2.699525381	1.90E-29	3.70E-28
EAF2	-1.142269361	1.612003772	2.06E-29	4.01E-28
SCG2	-2.277756042	2.161484592	2.08E-29	4.04E-28
DPEP3	-2.54651042	-2.613064735	2.13E-29	4.14E-28
MAN1A1	-1.389419935	6.096877043	2.15E-29	4.19E-28
NR3C1	-1.684931408	4.105580908	2.24E-29	4.35E-28
PER1	-1.535104455	4.819994406	2.26E-29	4.38E-28
VSIG2	-2.826497647	5.293696477	2.75E-29	5.31E-28
SYNE3	-1.514705807	2.823054081	2.78E-29	5.38E-28
CYP2C18	-2.282553874	1.947442527	2.91E-29	5.61E-28
ZFYVE28	-1.29592878	3.772716743	3.12E-29	6.01E-28
FGF14-AS2	-2.041575856	-1.221301336	3.13E-29	6.04E-28
SCN3A	-2.112660451	-0.290634152	3.27E-29	6.29E-28
GHR	-2.179485995	1.912250111	3.29E-29	6.34E-28
RP11-502I4.3	-1.324524105	0.22004764	3.37E-29	6.49E-28
NRSN1	-3.109295125	-2.545972898	3.66E-29	7.03E-28
UNC5D	-2.742081151	-1.976578505	3.87E-29	7.43E-28
KCNA1	-3.461864497	-2.252807953	3.91E-29	7.49E-28
IGHV3OR16-6	-3.008871109	-1.816287277	4.21E-29	8.05E-28
CORO6	-1.75804313	-0.199230226	4.26E-29	8.15E-28
NWD2	-2.558503478	-0.922487516	4.36E-29	8.32E-28
LXN	-1.314361496	4.124559701	4.58E-29	8.74E-28
SGCA	-2.453957295	1.0585295	4.67E-29	8.91E-28
APOBR	-1.836631983	5.884481273	4.93E-29	9.40E-28
RP11-517I3.2	-1.420162511	-0.219659348	4.99E-29	9.50E-28
SOWAHB	-1.236877588	3.845131722	5.02E-29	9.56E-28
BEND4	-2.439457515	-1.651751273	5.41E-29	1.03E-27
ADRB2	-1.900227016	-0.023957379	5.51E-29	1.05E-27
FCRLA	-2.618439387	0.422162304	6.50E-29	1.23E-27
PER3	-1.646608088	3.385207464	6.55E-29	1.24E-27
BMF	-1.295973134	4.151702807	6.70E-29	1.27E-27
ADAMTS9-AS2	-2.500214101	-1.248903432	6.72E-29	1.27E-27
SKIDA1	-1.936054102	-1.408211737	7.32E-29	1.38E-27
RP11-350G8.5	-2.052217972	-2.858162862	7.44E-29	1.40E-27
MFAP5	-2.488019325	3.302398108	7.51E-29	1.42E-27
UG0898H09	-3.054374845	-1.622645334	7.51E-29	1.42E-27
CLDN7	-1.167322891	8.493481635	7.65E-29	1.44E-27
EPHA5	-2.734173663	-2.567704738	7.81E-29	1.47E-27
FAXDC2	-1.76162429	4.084529782	8.35E-29	1.57E-27
AF186192.5	-2.463387346	-2.225015527	8.37E-29	1.57E-27
IGKV1-12	-3.080687094	0.294002889	8.72E-29	1.64E-27
PRELP	-2.578583749	4.503916294	8.78E-29	1.65E-27
BMP6	-1.9279371	1.272504545	9.00E-29	1.69E-27
RASD2	-2.053908664	3.472675927	9.21E-29	1.72E-27
PDGFD	-1.603767394	2.612617729	9.65E-29	1.80E-27
NEXN	-2.086382595	3.54921854	9.98E-29	1.86E-27
NIM1K	-1.453599019	-1.576891342	1.06E-28	1.97E-27
TP73-AS1	-1.623860661	1.053984815	1.32E-28	2.44E-27
RP11-832A4.7	-2.143620676	-1.207479884	1.40E-28	2.61E-27
BCL2	-1.576068889	3.452693333	1.44E-28	2.67E-27
NAT1	-1.447219307	3.557045262	1.46E-28	2.70E-27
GOLM1	-1.263707404	8.266186702	1.48E-28	2.74E-27
VWA5A	-1.478360659	5.474311723	1.49E-28	2.76E-27
IGKV1OR9-2	-3.033133564	-3.305219581	1.58E-28	2.92E-27
RP11-725G5.2	-2.117578573	-2.480891153	1.60E-28	2.96E-27
RP11-640L9.1	-2.207773825	-2.803810649	1.61E-28	2.97E-27
IGKV1OR-3	-2.883610955	-3.57141042	1.61E-28	2.98E-27
GRAMD4	-1.071254603	6.044909824	1.80E-28	3.32E-27
EPHX2	-1.514021434	5.669234495	1.81E-28	3.33E-27
HAGLR	-2.11577887	3.772435806	2.19E-28	4.01E-27
CNTN3	-2.644473384	1.00706764	2.20E-28	4.04E-27
CPAMD8	-1.578601781	0.651856677	2.49E-28	4.55E-27
AARD	-2.333086408	-1.881517474	2.52E-28	4.60E-27
SNX24	-1.328062051	2.66462839	2.60E-28	4.75E-27
MYPN	-2.478922399	-0.783972416	3.07E-28	5.59E-27
RP13-497K6.1	-3.366572371	-2.218539544	3.11E-28	5.66E-27
AC104024.1	-2.542122009	-3.009829824	3.15E-28	5.73E-27
HK2	-1.280275454	7.501023211	3.48E-28	6.32E-27
SYT10	-3.229187776	-2.690971333	4.23E-28	7.67E-27
LINC00582	-2.369990218	-2.547623942	4.26E-28	7.73E-27
CCL8	-2.445822615	1.279136504	4.61E-28	8.35E-27
NAP1L3	-2.00455513	0.407873511	4.84E-28	8.76E-27
SLC17A1	-2.543558882	-2.448894428	5.22E-28	9.43E-27
ENTPD8	-2.384346956	4.781313634	5.23E-28	9.44E-27
MYH15	-1.754541537	0.763243095	5.52E-28	9.96E-27
RP11-308N19.1	-2.675169693	-3.518067314	5.73E-28	1.03E-26
FERMT2	-1.741957375	4.644208447	6.32E-28	1.13E-26
ANKRD33B	-1.820049545	0.890378408	6.36E-28	1.14E-26
RP11-567C2.1	-2.721581028	-2.545460843	6.53E-28	1.17E-26
HAND1	-3.970052746	1.143430066	7.26E-28	1.30E-26
SPHKAP	-3.321771267	-3.375970267	8.13E-28	1.45E-26
RGL1	-1.296562236	3.840583884	8.28E-28	1.48E-26
CNRIP1	-1.420764005	2.264422875	8.36E-28	1.49E-26
ZBTB7C	-2.152877703	4.757902914	9.67E-28	1.72E-26
GSTM2	-1.449732124	2.154678727	9.69E-28	1.72E-26
RP11-367F23.1	-2.879427918	-3.315998389	1.05E-27	1.87E-26
LY9	-2.005780498	0.899436345	1.06E-27	1.87E-26
RP11-182J1.14	-2.456389351	-2.446990538	1.11E-27	1.97E-26
MEF2C	-1.529763931	3.697649859	1.12E-27	1.99E-26
RELL1	-1.519544905	2.233593249	1.13E-27	2.00E-26
SLC30A4	-1.415708409	3.269343554	1.15E-27	2.03E-26
RP11-703I16.1	-1.342729737	0.206189651	1.18E-27	2.08E-26
CLMP	-1.864382222	3.794091243	1.22E-27	2.16E-26
CLDN11	-2.155269313	0.936843723	1.28E-27	2.26E-26
CCNJL	-1.723397881	3.503133557	1.29E-27	2.27E-26
JAML	-1.589365039	3.259761221	1.34E-27	2.35E-26
MATN2	-1.761564117	5.553847574	1.46E-27	2.57E-26
MT1E	-2.322588153	5.743366713	1.50E-27	2.62E-26
NEFH	-1.839849385	-0.529774256	1.53E-27	2.67E-26
ABCB5	-3.1980436	-1.7342154	1.55E-27	2.72E-26
ETNK1	-1.211826474	6.529686948	1.68E-27	2.94E-26
PPP2R2B	-1.993118458	-0.09511981	1.88E-27	3.28E-26
CD79B	-2.037175104	1.886950463	1.89E-27	3.29E-26
CELF4	-2.500868725	-1.562781677	1.91E-27	3.33E-26
ZNF671	-1.505713717	0.903487342	2.04E-27	3.55E-26
FLJ31104	-1.538486981	-2.106408693	2.12E-27	3.69E-26
SHROOM3	-1.025973702	7.1172267	2.18E-27	3.79E-26
RP11-1069G10.1	-2.112112936	0.055783672	2.37E-27	4.11E-26
SUN2	-1.045786682	6.845760477	2.38E-27	4.14E-26
SPECC1	-1.189837942	4.975787619	2.42E-27	4.19E-26
LINC00863	-1.050453496	0.413154161	2.44E-27	4.24E-26
ZNF132	-1.076702785	0.939979396	2.50E-27	4.33E-26
TRPC7	-2.332323926	-2.415558443	2.61E-27	4.52E-26
MEIS1	-1.804128628	3.247912406	2.75E-27	4.75E-26
CALD1	-1.819885514	7.826443827	2.87E-27	4.95E-26
FLJ41941	-2.724747597	-3.44194951	2.90E-27	5.00E-26
AMOTL1	-1.820715232	4.201969524	3.26E-27	5.61E-26
AGXT2	-3.399489857	-3.129873659	3.48E-27	5.98E-26
CFD	-2.312474716	5.080676881	3.61E-27	6.20E-26
ECI2	-1.380052237	4.947530348	3.77E-27	6.46E-26
GNAI1	-1.480910961	3.871402042	3.99E-27	6.82E-26
SLC15A1	-2.984319211	2.786603263	4.06E-27	6.95E-26
RP1-278O22.1	-2.225066669	0.40050615	4.25E-27	7.26E-26
SDHD	-1.088738561	6.375352969	4.75E-27	8.11E-26
SELENBP1	-2.067709169	8.640471553	4.88E-27	8.33E-26
LINC01013	-2.309403484	-2.438794576	5.35E-27	9.13E-26
IGLV2-8	-2.749904778	4.051613544	5.44E-27	9.26E-26
SYPL2	-1.962739129	-0.604094292	5.81E-27	9.88E-26
CCR2	-2.081382258	1.406338288	5.98E-27	1.02E-25
C1orf186	-2.134367104	-0.20350093	6.14E-27	1.04E-25
CTC-436P18.3	-2.452437094	-1.619841086	6.27E-27	1.06E-25
EFHC2	-2.279323566	-0.555262841	6.83E-27	1.16E-25
GPR119	-3.389956434	-3.61327205	7.43E-27	1.26E-25
MRVI1	-1.641713382	4.662233057	7.45E-27	1.26E-25
INA	-2.764741468	-0.404387246	7.50E-27	1.27E-25
WFDC1	-1.573657793	3.452522479	7.98E-27	1.34E-25
WDR7	-1.033546187	3.83305043	8.06E-27	1.36E-25
DENND2A	-1.37749222	3.258940913	8.54E-27	1.44E-25
CLDN5	-1.923481324	3.3591731	8.64E-27	1.45E-25
BHMT2	-2.115273609	0.04663767	8.95E-27	1.50E-25
SIPA1L2	-1.237606995	5.393312991	9.16E-27	1.54E-25
ABCA6	-2.240975079	0.809806407	9.27E-27	1.55E-25
COX7A1	-1.558637187	2.219677134	9.71E-27	1.63E-25
DMPK	-1.344902624	4.896267609	1.05E-26	1.75E-25
SSPN	-1.619188699	3.499776858	1.06E-26	1.77E-25
TMEM74	-2.164191642	-2.27012755	1.12E-26	1.87E-25
FNIP2	-1.096245756	5.44453893	1.17E-26	1.95E-25
PTP4A1	-1.015245273	7.78869242	1.17E-26	1.96E-25
SCGB2A1	-2.67827076	-0.14005727	1.19E-26	1.99E-25
APBB1	-1.604772856	3.157768647	1.26E-26	2.10E-25
RP11-475B2.1	-2.931067404	-3.657686979	1.27E-26	2.12E-25
NEO1	-1.120397888	6.99602608	1.36E-26	2.25E-25
CD79A	-2.368180658	3.540795748	1.36E-26	2.26E-25
NPY6R	-3.368439985	0.583811938	1.37E-26	2.27E-25
KLHDC8B	-1.365649032	3.24852952	1.50E-26	2.49E-25
CYSLTR1	-1.681966653	0.857236178	1.51E-26	2.49E-25
MPND	-1.127427581	4.833915925	1.51E-26	2.49E-25
IQGAP2	-1.604928753	5.733364838	1.55E-26	2.56E-25
TLL1	-2.308916465	0.015614757	1.57E-26	2.60E-25
PRKAR2B	-1.850459158	3.080208942	1.65E-26	2.71E-25
TSPAN11	-1.648161221	3.437254541	1.73E-26	2.83E-25
LINC00483	-1.663473386	3.790025347	2.01E-26	3.28E-25
TMEM56	-1.601971425	4.932083589	2.03E-26	3.32E-25
TRIM36	-1.50591846	3.263043964	2.12E-26	3.46E-25
NLGN4X	-1.983197426	0.672534699	2.15E-26	3.50E-25
CCL15	-1.488450343	2.520695123	2.15E-26	3.50E-25
RGS2	-1.713022716	4.600604952	2.25E-26	3.67E-25
AC073254.1	-1.156451124	-0.109309973	2.36E-26	3.84E-25
PRDM6	-1.975502718	0.977097505	2.47E-26	4.01E-25
LINC01140	-1.890887566	-1.133137464	2.58E-26	4.18E-25
NKAPL	-2.011306478	-2.241422453	2.74E-26	4.45E-25
SNAP91	-2.911384366	-1.456403807	3.00E-26	4.86E-25
FOXF1	-1.435595097	4.131654396	3.32E-26	5.36E-25
SFTA1P	-2.435702762	-2.066604928	3.34E-26	5.38E-25
HOXD1	-2.274973913	-0.37785261	3.38E-26	5.44E-25
P2RY8	-1.576851684	2.231701076	3.40E-26	5.47E-25
FHL5	-1.73415473	0.055298687	3.41E-26	5.49E-25
SYNC	-1.936430764	1.202036205	3.50E-26	5.63E-25
SIGLEC6	-2.219902517	-1.274959554	3.53E-26	5.68E-25
RGAG4	-1.67709634	1.431787589	3.72E-26	5.96E-25
PPP1R16B	-1.63906256	3.187795965	3.76E-26	6.03E-25
ARPP21	-3.16935898	-3.064802635	3.84E-26	6.15E-25
CTD-3157E16.1	-1.869983743	0.075458866	3.90E-26	6.24E-25
SLC4A10	-2.932679704	0.312584362	4.23E-26	6.76E-25
FAM63A	-1.02381634	4.686027246	4.41E-26	7.03E-25
OSTN-AS1	-2.574094359	-3.358931698	4.67E-26	7.44E-25
RP11-963H4.3	-2.11608075	-1.680313432	4.68E-26	7.44E-25
AC053503.12	-3.430085307	-1.712276691	4.76E-26	7.57E-25
ENPP7	-3.186584684	-2.146420584	5.06E-26	8.05E-25
GIMAP6	-1.490018749	3.558013033	5.25E-26	8.34E-25
RP11-434H14.1	-3.425869746	-3.245709495	5.36E-26	8.50E-25
LOXL4	-1.788696547	1.204502989	5.75E-26	9.11E-25
PTH1R	-2.036635447	-0.53317123	5.76E-26	9.13E-25
SHBG	-2.1553517	-1.763275424	5.93E-26	9.40E-25
RECK	-1.324299162	2.624678183	6.20E-26	9.82E-25
GPR88	-2.395487243	-2.308107237	6.40E-26	1.01E-24
AADAC	-3.000254637	0.523075649	6.42E-26	1.01E-24
RAB6B	-1.601960028	2.310997606	6.58E-26	1.04E-24
STAP1	-2.192252447	-0.620575391	7.24E-26	1.14E-24
SYP	-1.773572791	1.942284945	7.37E-26	1.16E-24
NDRG1	-1.371806356	8.715726713	8.60E-26	1.35E-24
SYTL2	-1.326240512	6.035111677	8.69E-26	1.36E-24
RAB37	-1.532952024	2.338302292	8.83E-26	1.39E-24
RP11-498E2.9	-2.054669377	-3.03104446	8.86E-26	1.39E-24
HCFC2	-1.103009845	3.147805219	9.09E-26	1.42E-24
GALNT15	-2.081508429	1.774150815	9.48E-26	1.48E-24
MYZAP	-1.346405317	2.077545358	9.91E-26	1.55E-24
VCL	-1.0278986	7.558569282	1.01E-25	1.57E-24
GGT6	-1.815219245	6.352214601	1.10E-25	1.72E-24
SGK2	-1.750061207	4.839440733	1.10E-25	1.72E-24
RP3-525N10.2	-2.563646432	-3.144324454	1.18E-25	1.84E-24
SLC46A1	-1.317244827	2.772104725	1.25E-25	1.94E-24
MEIS3P1	-1.90845206	0.696264922	1.27E-25	1.97E-24
NKX3-2	-1.934988864	0.683199819	1.35E-25	2.09E-24
RP11-490M8.1	-1.279701206	-0.608569456	1.41E-25	2.19E-24
PTPRF	-1.077885696	8.829734622	1.48E-25	2.30E-24
CORO2A	-1.105302422	6.153062141	1.56E-25	2.41E-24
RP11-456K23.1	-1.63591796	-1.393242044	1.57E-25	2.42E-24
TMEM155	-2.040024819	-2.379764664	1.63E-25	2.52E-24
ROPN1	-3.06974111	-2.944672307	1.69E-25	2.61E-24
PPARD	-1.065853729	6.006305793	1.72E-25	2.65E-24
HIPK4	-1.973073393	-2.636941218	1.74E-25	2.68E-24
CCL13	-2.540012756	1.713795248	1.75E-25	2.69E-24
CCR10	-1.812423503	-0.317544127	1.77E-25	2.72E-24
AF131217.1	-2.136234769	-1.820118485	1.84E-25	2.83E-24
SMPD3	-1.412252704	5.428151848	1.90E-25	2.91E-24
EDNRB	-1.431963686	3.372014806	1.98E-25	3.03E-24
LUZP2	-2.297367846	-0.117095369	1.98E-25	3.03E-24
PDE3A	-1.95050565	4.75376476	2.17E-25	3.31E-24
IGKV1OR2-11	-2.991385919	-2.801122909	2.19E-25	3.35E-24
SLC27A6	-2.769510895	-1.9803599	2.34E-25	3.56E-24
CILP	-2.75547749	3.016412937	2.36E-25	3.60E-24
PRICKLE2	-1.613549451	2.789646147	2.60E-25	3.95E-24
STAB1	-1.52351499	5.671943767	3.28E-25	4.98E-24
OSR1	-2.295938281	0.793214867	3.38E-25	5.11E-24
FAM150B	-2.069317633	-0.363805246	3.42E-25	5.18E-24
RP11-1036E20.9	-2.769585993	-3.162950189	3.46E-25	5.23E-24
VILL	-1.496234084	6.267206098	3.59E-25	5.42E-24
WSCD2	-2.702686879	-0.611357211	3.81E-25	5.75E-24
TSPYL5	-1.60229756	2.05642169	3.90E-25	5.89E-24
ATP2B1	-1.008318665	5.996569592	4.38E-25	6.59E-24
MBOAT1	-1.072631112	4.02099809	4.62E-25	6.94E-24
RP11-629G13.1	-2.398197513	-3.674328379	4.64E-25	6.96E-24
SLC9A3R1	-1.172667022	7.013831375	4.65E-25	6.97E-24
PTCHD1	-2.835920654	0.136165197	4.67E-25	7.00E-24
PPARGC1A	-1.780500175	3.954832028	4.70E-25	7.04E-24
RP11-1100L3.4	-2.320197382	-3.306713628	5.31E-25	7.94E-24
RP11-554A11.4	-2.107320773	-0.793656645	6.02E-25	8.98E-24
RP11-654D12.2	-2.978013467	-3.604101031	6.26E-25	9.33E-24
C10orf105	-2.240373116	-3.260250523	6.32E-25	9.41E-24
CALY	-2.630375032	-1.522164604	6.51E-25	9.67E-24
HHIP	-2.043752345	2.169997353	6.58E-25	9.77E-24
RP11-800A3.4	-1.500844512	2.435800154	7.01E-25	1.04E-23
RP11-461O7.1	-2.345477526	-2.787131146	8.58E-25	1.27E-23
ZNF677	-1.59744292	0.720571359	8.61E-25	1.27E-23
EPHA10	-1.322924953	4.220409618	8.70E-25	1.29E-23
CTD-2207O23.3	-2.84401665	-3.347782806	8.74E-25	1.29E-23
IGHV3-74	-2.621020801	4.538470015	8.79E-25	1.30E-23
RP11-51F16.9	-1.286392259	-1.253733583	9.70E-25	1.43E-23
TSC22D3	-1.326038139	5.724015343	9.85E-25	1.45E-23
CD27	-1.797100717	1.981973243	9.98E-25	1.47E-23
OCEL1	-1.138035479	3.878738213	1.02E-24	1.49E-23
IGFBP6	-1.911598509	3.618341104	1.02E-24	1.50E-23
PALM	-1.85078957	3.050631765	1.05E-24	1.54E-23
PBXIP1	-1.089948503	6.439866002	1.06E-24	1.56E-23
LMO2	-1.239039311	2.620673943	1.10E-24	1.61E-23
NBEA	-2.183977981	1.809181959	1.10E-24	1.61E-23
FLNB	-1.078996209	8.94248013	1.17E-24	1.71E-23
LINC00940	-2.513220481	-1.152960776	1.17E-24	1.71E-23
NUS1P2	-3.049961499	-2.824595932	1.33E-24	1.94E-23
IGLJ1	-2.668581818	-3.057950586	1.38E-24	2.01E-23
ASB11	-2.743368857	-3.515835798	1.41E-24	2.05E-23
RP11-432I5.8	-2.172321787	-3.119269171	1.48E-24	2.15E-23
IGKV6-21	-2.75688225	1.171738872	1.71E-24	2.48E-23
RP11-170L3.7	-2.926701656	-1.467779501	1.75E-24	2.53E-23
MGAT4C	-3.066766269	-2.3577872	1.76E-24	2.55E-23
FRMD4B	-1.044818062	4.131661953	1.81E-24	2.61E-23
TCEA3	-1.471525986	6.01087386	1.87E-24	2.69E-23
LANCL3	-1.641468191	1.357203566	1.88E-24	2.72E-23
RP11-284N8.3	-2.171053388	0.571823358	1.90E-24	2.74E-23
PHF24	-2.225960306	-2.036276093	1.93E-24	2.78E-23
RP11-756A22.7	-1.984282696	-2.10212082	1.96E-24	2.82E-23
MAP1A	-1.685396315	3.921422505	2.18E-24	3.13E-23
A2M	-1.367832084	8.205941708	2.20E-24	3.16E-23
RPH3A	-2.400606411	-2.338327096	2.29E-24	3.29E-23
GAS7	-1.551466425	4.389016906	2.33E-24	3.34E-23
SH2D6	-2.358301637	0.368284372	2.40E-24	3.44E-23
ZEB1	-1.629721342	4.255051198	2.46E-24	3.51E-23
A2M-AS1	-1.568434806	-0.821551598	2.48E-24	3.53E-23
UGT1A5	-3.715440095	-3.656336508	2.51E-24	3.58E-23
IGLV7-43	-2.761301032	2.753423451	2.54E-24	3.62E-23
AC016995.3	-2.266375533	-2.615804037	2.71E-24	3.85E-23
KIAA0408	-2.789933375	-3.125319076	2.72E-24	3.87E-23
RP11-442O1.3	-1.79005617	-2.843961323	2.78E-24	3.95E-23
SLC8A1	-1.493253084	3.501334735	2.80E-24	3.97E-23
UBE2QL1	-1.940721782	0.406466511	2.82E-24	4.00E-23
6-Sep	-1.116844004	4.809611062	2.82E-24	4.00E-23
PKMP3	-1.463812748	-1.998900098	2.88E-24	4.09E-23
RP11-524H19.2	-1.974357587	-1.776155891	3.02E-24	4.27E-23
ENAM	-2.604160717	-1.429114816	3.05E-24	4.32E-23
TSPAN2	-1.85606294	3.370211311	3.26E-24	4.61E-23
IGHA1	-2.63046509	10.59870419	3.30E-24	4.66E-23
SVEP1	-1.710096157	3.655962098	3.33E-24	4.70E-23
LIPH	-1.273704466	6.097870015	3.34E-24	4.71E-23
MCPH1-AS1	-1.386126469	-0.766175041	3.35E-24	4.72E-23
TJP3	-1.228524332	6.790968475	3.67E-24	5.17E-23
RASGRP2	-1.581080411	1.968116627	3.70E-24	5.21E-23
DDX60	-1.526541213	5.371752601	3.73E-24	5.25E-23
TMEM200B	-1.69152918	1.521501074	3.80E-24	5.34E-23
COL4A6	-2.198807988	0.481431299	3.95E-24	5.55E-23
CACNA2D1	-1.867836399	2.41944086	4.00E-24	5.62E-23
STK17B	-1.105088596	5.437509708	4.15E-24	5.82E-23
GCNT3	-2.110785723	7.09927502	4.17E-24	5.84E-23
CLIP4	-1.819431198	2.295999679	4.36E-24	6.10E-23
ADAMTS8	-2.020830925	1.171810472	4.36E-24	6.10E-23
CD48	-1.692517397	3.295624183	4.39E-24	6.13E-23
KBTBD11	-1.191005765	5.140340989	4.54E-24	6.34E-23
RHBDL2	-1.774270935	3.391556034	4.55E-24	6.35E-23
CHST5	-2.516769363	2.558715082	4.67E-24	6.52E-23
NAP1L6	-2.507470672	-3.188186146	4.79E-24	6.68E-23
RP11-412D9.4	-1.470454116	-1.461391726	5.09E-24	7.10E-23
FXYD3	-1.532890566	9.176346109	5.14E-24	7.15E-23
CNKSR2	-2.122375288	-1.070766279	5.50E-24	7.64E-23
APBA1	-1.403514714	2.711083035	5.56E-24	7.73E-23
PDE1C	-1.52145333	0.992262952	5.95E-24	8.26E-23
SEC1P	-1.657092361	-1.80732171	5.98E-24	8.30E-23
SERTAD4-AS1	-1.664771676	0.280784616	6.13E-24	8.50E-23
ACSS2	-1.040080026	7.383665501	6.77E-24	9.37E-23
PRSS36	-1.337219457	1.546291405	6.98E-24	9.65E-23
AOX1	-1.952116715	1.887739997	7.18E-24	9.92E-23
C2orf74	-1.768555146	-1.400669893	7.23E-24	9.98E-23
TMTC1	-1.701015503	3.052212087	7.24E-24	9.98E-23
CNTN1	-2.602004346	0.927905994	7.37E-24	1.02E-22
RP11-779O18.3	-2.054851844	-3.660894938	8.43E-24	1.16E-22
DKFZp779M0652	-2.036889975	-3.036802744	9.15E-24	1.26E-22
KBTBD11-OT1	-1.469197271	-0.621158847	9.91E-24	1.36E-22
LGALS3	-1.188512203	9.7752362	9.96E-24	1.36E-22
HBA2	-2.196551528	2.278558778	1.01E-23	1.39E-22
ITGB3	-1.60138376	1.537911955	1.01E-23	1.39E-22
VIPR2	-2.003740028	-0.259553721	1.03E-23	1.41E-22
P3H2	-1.80275872	3.855734104	1.11E-23	1.51E-22
PCDH11Y	-3.389545233	-3.599721433	1.14E-23	1.55E-22
RP11-6N17.3	-1.297596275	-1.822440273	1.15E-23	1.57E-22
CDKL2	-1.797807113	-0.865914924	1.25E-23	1.70E-22
BSG	-1.040759147	9.773493265	1.25E-23	1.70E-22
TLR10	-2.092814935	0.122655165	1.28E-23	1.75E-22
TUB	-1.835147898	1.16145948	1.33E-23	1.80E-22
TNS2	-1.1747783	5.169733322	1.33E-23	1.81E-22
RP11-305L7.6	-2.665894907	-2.567733393	1.35E-23	1.83E-22
KCNA3	-2.078676021	-0.274209214	1.37E-23	1.86E-22
CHRM2	-3.521085071	1.278915778	1.42E-23	1.93E-22
RP11-448G15.1	-1.993929716	-2.864594557	1.47E-23	1.99E-22
AC093642.1	-2.496270079	-2.251541797	1.50E-23	2.04E-22
WNT2B	-1.30409781	2.771621833	1.51E-23	2.05E-22
PDLIM2	-1.218125898	4.101709326	1.55E-23	2.10E-22
CNGA1	-1.717701117	1.891606737	1.58E-23	2.14E-22
MAPT	-2.194120831	1.269191353	1.58E-23	2.14E-22
RP11-731D1.4	-1.555814904	-2.097398121	1.69E-23	2.29E-22
PBX1	-1.38107583	5.50865744	1.73E-23	2.33E-22
TRPC7-AS1	-2.055931491	-1.711577776	1.73E-23	2.34E-22
GRAMD1C	-1.447298	2.813845803	1.74E-23	2.34E-22
CD22	-2.274330027	1.987572898	1.74E-23	2.34E-22
ELL2P1	-1.67140508	-2.887904792	1.74E-23	2.34E-22
ATP2A3	-1.635444405	7.230479861	1.81E-23	2.43E-22
TRGC2	-1.976060666	-0.125226874	1.86E-23	2.50E-22
VPREB3	-2.204193183	-0.170040825	1.97E-23	2.65E-22
KLRF1	-1.951834575	-2.067146137	2.13E-23	2.85E-22
PID1	-1.702081258	4.483602536	2.20E-23	2.94E-22
CTC-558O2.2	-1.95289873	-3.403007458	2.47E-23	3.29E-22
C15orf38-AP3S2	-1.576056737	-1.877149021	2.68E-23	3.57E-22
NCR2	-2.608445744	-3.488533818	2.74E-23	3.65E-22
WDR17	-2.479652081	-1.099154106	2.75E-23	3.66E-22
WBSCR17	-1.863682793	0.808756715	2.78E-23	3.70E-22
MB	-2.208897279	2.07168451	2.87E-23	3.81E-22
IGKV6D-21	-3.152841115	0.506829346	2.89E-23	3.83E-22
SEMA4G	-1.119197473	6.023664773	3.22E-23	4.26E-22
MAGOH2P	-1.481536904	-2.24775866	3.23E-23	4.28E-22
DCN	-1.74219429	7.770176291	3.28E-23	4.33E-22
AC007556.3	-2.874263638	-3.562794834	3.39E-23	4.47E-22
RP11-834C11.4	-1.535785137	0.271574531	3.56E-23	4.70E-22
LINC01354	-2.268902881	-2.58647809	4.17E-23	5.48E-22
RFK	-1.027889749	5.831774027	4.45E-23	5.84E-22
IGHV2-5	-2.818816108	1.564948248	4.58E-23	6.01E-22
IL6ST	-1.133349168	6.135492832	4.64E-23	6.08E-22
FKBP5	-1.115240236	5.77463961	4.94E-23	6.47E-22
FAM124A	-1.696848267	1.188374206	4.97E-23	6.51E-22
UGT1A1	-2.928695256	-0.144255149	5.41E-23	7.07E-22
CLEC4M	-2.97336047	-3.346273102	5.53E-23	7.21E-22
LINC00961	-1.238608216	-0.898664925	5.65E-23	7.36E-22
BIN2	-1.122871188	2.944244149	5.74E-23	7.48E-22
DDR2	-1.845886481	4.840846104	6.10E-23	7.93E-22
IGKV2D-30	-3.156412346	-1.581175887	6.56E-23	8.51E-22
CTB-133G6.1	-1.889853025	-1.05671404	6.68E-23	8.66E-22
PENK	-3.139331257	-0.21373454	6.68E-23	8.67E-22
SMIM10L2B	-1.511352779	-0.70272571	6.87E-23	8.90E-22
SCRG1	-2.83235838	-0.203539282	7.04E-23	9.12E-22
CTC-490G23.2	-2.645724669	0.198031319	7.19E-23	9.30E-22
GNG12-AS1	-1.458541615	-0.167549275	7.87E-23	1.02E-21
FCER2	-2.792038703	-0.096303564	8.44E-23	1.09E-21
SYT4	-3.139096518	-1.175394946	8.73E-23	1.12E-21
ACKR1	-2.244324047	3.095472093	9.16E-23	1.18E-21
RP11-102N12.3	-1.66816478	-1.676909415	9.35E-23	1.20E-21
MPPED2	-1.93607341	-0.687087311	9.67E-23	1.24E-21
LINC01588	-1.122090617	1.374747285	9.93E-23	1.27E-21
RP11-644F5.10	-1.063521546	0.776478631	1.09E-22	1.40E-21
CTD-2006M22.2	-1.834514759	-1.599231789	1.18E-22	1.50E-21
OLFM1	-1.819632312	2.477879334	1.19E-22	1.52E-21
TTC28	-1.377714618	3.256222916	1.33E-22	1.69E-21
LCN10	-2.569077568	-2.865270749	1.34E-22	1.70E-21
LINC01352	-1.939402061	-3.100034967	1.38E-22	1.75E-21
ITPR1	-1.37531428	3.852547515	1.44E-22	1.83E-21
CPQ	-1.222983299	4.291399468	1.46E-22	1.85E-21
UCHL1	-2.038283211	2.541170272	1.49E-22	1.89E-21
SSTR3	-2.145440553	-1.87949908	1.51E-22	1.90E-21
SYNDIG1L	-2.313779327	-2.635294673	1.59E-22	2.00E-21
RNU6-1065P	-2.019191754	-3.476586805	1.63E-22	2.05E-21
C16orf62	-1.324627366	4.761347148	1.66E-22	2.10E-21
CHRNA1	-1.763472527	0.345057546	1.66E-22	2.10E-21
TNFSF12	-1.264169404	3.600594722	1.79E-22	2.25E-21
FOXP2	-2.196231763	2.615058217	1.84E-22	2.31E-21
GPRIN2	-1.505156672	3.198850291	2.07E-22	2.60E-21
PDZRN3	-1.465195181	4.105220933	2.08E-22	2.61E-21
RBM24	-1.956101808	0.491931533	2.14E-22	2.69E-21
IGKV1-39	-2.8540901	-0.273775426	2.16E-22	2.71E-21
RTCA-AS1	-1.236752952	-1.931343899	2.30E-22	2.87E-21
RP11-203J24.9	-2.043224924	-1.094611973	2.43E-22	3.03E-21
SLC37A2	-2.019848971	3.831636897	2.46E-22	3.06E-21
IGKV3-20	-2.302178603	6.474038557	2.51E-22	3.12E-21
MS4A8	-2.148797051	3.409397966	2.59E-22	3.22E-21
GAS1RR	-2.391606066	-2.14872337	2.68E-22	3.34E-21
FOXD3-AS1	-2.604650619	-2.475172292	2.72E-22	3.38E-21
CACFD1	-1.108423845	5.632992837	2.93E-22	3.63E-21
2-Mar	-1.12495806	3.60419441	2.94E-22	3.65E-21
PLD5	-2.839875921	-3.063477877	2.97E-22	3.68E-21
RP11-440I14.2	-2.027136687	-2.498423206	3.06E-22	3.79E-21
KRT222	-2.584146639	-2.850819146	3.23E-22	4.00E-21
RTN1	-1.687845529	1.746054018	3.30E-22	4.08E-21
STON1	-1.685337391	2.605075515	3.71E-22	4.58E-21
LRRC31	-1.530417389	3.873780571	3.74E-22	4.61E-21
MS4A2	-2.042217684	0.65121954	3.87E-22	4.76E-21
RP11-887P2.5	-3.361242721	-0.760232153	3.87E-22	4.77E-21
HVCN1	-1.232044498	1.826968748	3.94E-22	4.85E-21
TLR7	-1.735736649	1.272922592	3.97E-22	4.88E-21
MIA2	-2.191319381	-2.103590545	4.01E-22	4.93E-21
RP11-367J11.3	-1.538117167	-1.882659877	4.04E-22	4.96E-21
LCN6	-2.618425289	-2.42740592	4.13E-22	5.07E-21
SNAP25	-2.564066069	-0.02583995	4.21E-22	5.17E-21
STK32B	-1.561983488	0.005941324	4.29E-22	5.26E-21
CUX2	-2.340329647	-2.488210819	4.40E-22	5.39E-21
C1orf106	-1.03401237	6.219733406	4.42E-22	5.42E-21
RP11-1166P10.8	-2.59000401	-1.224367573	4.74E-22	5.79E-21
NXPE1	-2.289599745	4.421330554	4.78E-22	5.84E-21
LINC00996	-1.649821278	-0.173428333	4.89E-22	5.96E-21
ST8SIA3	-3.085200897	-2.435173985	5.02E-22	6.11E-21
LRRC55	-1.882949002	-0.854389002	5.03E-22	6.13E-21
NAT2	-1.775950763	2.653097681	5.39E-22	6.56E-21
FGF10	-2.042716232	-0.214234474	5.48E-22	6.66E-21
RP11-120E11.2	-1.153224257	-1.749278755	5.70E-22	6.93E-21
SH3BP1	-1.06097029	5.728118547	5.91E-22	7.16E-21
ANKRD9	-1.188544571	5.553322604	6.60E-22	7.98E-21
VWC2	-2.271379375	-1.767883648	6.63E-22	8.00E-21
TMEM179	-2.67534661	-1.123253541	7.11E-22	8.57E-21
RP11-407N17.3	-2.342850956	-3.094267434	7.31E-22	8.80E-21
RP11-350E12.4	-2.129487231	-3.241041664	7.75E-22	9.33E-21
FRMD6-AS2	-2.934298927	-3.362479761	7.84E-22	9.42E-21
DSCAML1	-2.329516419	-0.215167243	8.00E-22	9.60E-21
ZDHHC15	-1.862429399	-0.778231771	8.33E-22	9.98E-21
KIT	-1.751540532	3.275094524	8.85E-22	1.06E-20
IMPA1	-1.067080713	4.929299871	8.88E-22	1.06E-20
FBLN5	-1.439330212	4.016740351	9.16E-22	1.10E-20
MEI1	-1.521527221	1.578501641	9.43E-22	1.13E-20
SPOCK3	-3.192615673	-1.935775423	9.83E-22	1.17E-20
RP11-774O3.3	-1.382405291	0.624086456	1.00E-21	1.19E-20
PTX3	-1.789787816	-0.132190162	1.08E-21	1.28E-20
IGHV4OR15-8	-2.461040473	-3.121917744	1.08E-21	1.28E-20
XXbac-BPG299F13.17	-1.144111563	0.440034314	1.11E-21	1.32E-20
PHYH	-1.100537169	5.415967273	1.16E-21	1.37E-20
ZNF135	-1.584743392	0.080009335	1.21E-21	1.43E-20
CLECL1	-1.790154572	-1.446077118	1.25E-21	1.48E-20
RP11-680F8.3	-1.244073609	-1.76311587	1.27E-21	1.50E-20
NCS1	-1.233463916	5.133943406	1.30E-21	1.54E-20
MAGI2	-1.268124244	1.672233997	1.35E-21	1.59E-20
CLVS2	-2.884366406	-2.465489238	1.35E-21	1.59E-20
C16orf45	-1.406195292	2.981251677	1.39E-21	1.64E-20
SNCG	-1.862487743	1.453279752	1.41E-21	1.66E-20
LRFN5	-1.969684368	-1.09689964	1.43E-21	1.69E-20
LTBP4	-1.363057258	7.153055664	1.45E-21	1.71E-20
HCG4	-2.167730057	-2.53868164	1.51E-21	1.78E-20
RP11-798K3.2	-2.353707601	-2.068914092	1.55E-21	1.82E-20
MEIS2	-1.805265833	2.634474512	1.58E-21	1.86E-20
ARHGAP42	-1.109894159	3.538327481	1.79E-21	2.10E-20
DNER	-2.438579571	-0.02240806	1.80E-21	2.10E-20
RP11-617F23.1	-1.179576124	2.492224399	1.85E-21	2.16E-20
AP000472.2	-3.187033655	-2.412730559	1.93E-21	2.26E-20
RP11-470M17.2	-2.203788287	-3.621880431	1.97E-21	2.30E-20
KCNC1	-1.951918884	-2.43216389	2.04E-21	2.38E-20
MAPK3	-1.06466386	7.218928976	2.07E-21	2.41E-20
IGKV1OR22-1	-2.766778884	-1.504487369	2.08E-21	2.43E-20
SOCS2	-1.146429311	3.467785168	2.15E-21	2.51E-20
RP11-325F22.2	-1.849868758	-1.130159525	2.22E-21	2.59E-20
KCNAB1	-1.653839476	0.988007826	2.23E-21	2.59E-20
CDON	-1.386633624	2.408260586	2.23E-21	2.60E-20
KLHDC1	-1.215307399	0.33696097	2.31E-21	2.69E-20
SLITRK2	-2.466787925	-2.307380583	2.37E-21	2.75E-20
FMO1	-2.009216527	0.315894729	2.37E-21	2.76E-20
CTC-558O2.1	-2.175084842	-1.597509408	2.69E-21	3.12E-20
TEK	-1.342377411	2.738479387	2.74E-21	3.17E-20
KCNG3	-2.247658946	-1.40305419	2.74E-21	3.17E-20
BLK	-2.332977394	0.374953803	2.77E-21	3.21E-20
RP11-227H15.4	-2.041293429	-1.075994442	2.80E-21	3.24E-20
RP11-103J17.2	-2.829748379	-3.076272488	3.01E-21	3.47E-20
CIDEC	-2.27190619	2.006475188	3.01E-21	3.48E-20
RP11-400K9.3	-2.357689084	-3.568879872	3.15E-21	3.63E-20
COL6A5	-2.632534431	-1.45000865	3.35E-21	3.85E-20
PDK2	-1.100294031	4.939309537	3.44E-21	3.96E-20
TMEM25	-1.531690083	2.229522778	3.48E-21	4.01E-20
RP11-367G18.1	-1.733301677	-2.211416632	3.56E-21	4.09E-20
SPG20	-1.485632929	3.350828173	3.77E-21	4.33E-20
ENTPD3	-2.089885018	0.536276291	3.80E-21	4.37E-20
IL11RA	-1.085549546	2.722996208	3.84E-21	4.41E-20
CYP4F29P	-2.54164952	-1.394945787	3.87E-21	4.44E-20
PIK3CG	-1.689806342	1.944843567	4.06E-21	4.65E-20
AKAP9	-1.128980885	6.034369759	4.07E-21	4.66E-20
GSG1L	-2.638372931	-2.739499349	4.11E-21	4.71E-20
SCARA3	-1.59749942	3.211892166	4.43E-21	5.07E-20
RP5-894D12.5	-2.291959704	-3.557592599	4.60E-21	5.26E-20
RP11-514D23.2	-1.72819537	-3.023027313	4.76E-21	5.44E-20
MCOLN2	-1.765094198	3.549663681	4.91E-21	5.60E-20
RP11-359E19.2	-2.282300267	-3.610612851	5.07E-21	5.77E-20
AMN	-1.673274556	5.947568071	5.09E-21	5.80E-20
KB-1448A5.1	-1.938737342	-3.420172175	5.19E-21	5.90E-20
ASXL3	-2.118910092	0.581305847	5.55E-21	6.31E-20
ELOVL4	-1.508194211	-0.3699948	5.62E-21	6.38E-20
COL19A1	-2.553220542	-2.29665629	5.73E-21	6.51E-20
FCRL2	-2.194043029	0.152100734	5.79E-21	6.57E-20
RP11-507K2.3	-1.49576358	-1.718207113	5.83E-21	6.61E-20
CXCR5	-2.510017132	-2.174992949	6.02E-21	6.82E-20
ANKRD53	-1.498672577	-1.412232178	6.11E-21	6.92E-20
IGHV3OR16-10	-2.690572563	-2.440340233	6.31E-21	7.14E-20
SNCA	-1.823443506	0.930207881	6.45E-21	7.30E-20
DIRAS2	-2.371921236	-2.087047347	6.69E-21	7.56E-20
EPB41L4A	-1.664510622	1.627860666	6.78E-21	7.66E-20
EPB41L4A-AS2	-1.632438677	-1.308535134	6.97E-21	7.86E-20
PKIG	-1.025018363	5.293645585	7.00E-21	7.89E-20
DLG2	-1.651744187	0.151561541	7.32E-21	8.25E-20
SLC30A8	-2.594635598	-2.928160965	7.68E-21	8.65E-20
GPR162	-1.260547843	0.722882564	8.13E-21	9.13E-20
HMGCS2	-2.318110063	8.048457389	8.36E-21	9.38E-20
RP11-70D24.2	-1.646577703	-2.630852739	8.84E-21	9.91E-20
IGKV3D-7	-2.777639148	-2.595265451	8.91E-21	9.98E-20
UNC79	-1.347341191	-1.103993324	8.94E-21	1.00E-19
LSP1	-1.378162632	5.174417043	9.20E-21	1.03E-19
HSPB2	-1.591844832	-0.789884312	9.78E-21	1.09E-19
NEFL	-2.836145759	0.585818141	9.91E-21	1.11E-19
BEX1	-2.572131523	-0.80526727	9.95E-21	1.11E-19
GNAL	-1.295485206	2.376411686	1.01E-20	1.12E-19
TBC1D9	-1.26369537	3.96534463	1.02E-20	1.13E-19
SCTR	-2.048729696	-1.668191928	1.03E-20	1.14E-19
SEC14L6	-1.882099874	-2.084442202	1.07E-20	1.19E-19
DIRC3	-2.020969076	-1.957077038	1.11E-20	1.23E-19
LEPR	-1.355933035	2.736569914	1.17E-20	1.29E-19
RP11-753A21.1	-3.417476744	-3.351698695	1.22E-20	1.35E-19
CTD-3157E16.2	-1.644971695	0.792303394	1.22E-20	1.35E-19
MISP	-1.127089243	8.681405021	1.24E-20	1.38E-19
PTPRR	-1.810181241	3.800455562	1.27E-20	1.41E-19
GCOM1	-1.431704581	0.043568802	1.27E-20	1.41E-19
TMEM54	-1.269246476	7.830889768	1.32E-20	1.46E-19
PKD1L2	-2.19046327	-1.702560667	1.38E-20	1.52E-19
IGKV1D-39	-2.924158395	-0.817780668	1.45E-20	1.60E-19
IGHV3-21	-2.390809212	4.143640595	1.56E-20	1.72E-19
CYP1B1-AS1	-1.639848033	-1.023128752	1.59E-20	1.75E-19
FBXL7	-1.37350342	2.526083843	1.66E-20	1.82E-19
B2M	-1.061641607	11.34953859	1.66E-20	1.83E-19
PQLC1	-1.026995641	5.612775206	1.72E-20	1.89E-19
RP11-798K23.5	-1.474380104	-1.687294244	1.81E-20	1.98E-19
OLFM3	-2.894681769	-2.081421615	1.82E-20	1.99E-19
GPIHBP1	-2.062503773	-0.532074422	1.92E-20	2.10E-19
NUTM2D	-1.291751603	-0.971973846	1.97E-20	2.16E-19
PYY2	-1.565017272	-2.053392944	1.98E-20	2.16E-19
ABCD2	-1.815914603	-0.50379237	2.04E-20	2.23E-19
SHISA3	-2.196473585	0.916905115	2.04E-20	2.23E-19
PARK2	-1.424107198	0.942463888	2.08E-20	2.27E-19
IGKV1-17	-2.441400537	3.664364401	2.24E-20	2.43E-19
CAMK2N1	-1.185084464	7.177467325	2.40E-20	2.60E-19
IGHV6-1	-2.669420614	0.64159451	2.46E-20	2.68E-19
CD180	-1.562281561	1.903557184	2.66E-20	2.88E-19
MEIS3P2	-1.64460603	-1.935861611	2.85E-20	3.08E-19
LINC01080	-2.622163812	-3.193113258	2.93E-20	3.17E-19
RP11-124N19.3	-2.928577186	-3.488161219	2.95E-20	3.19E-19
GRIN2A	-2.478113041	-1.507875082	3.08E-20	3.33E-19
ST8SIA1	-1.496097633	0.918919616	3.17E-20	3.42E-19
RP11-536C5.2	-2.037698452	-3.446423058	3.23E-20	3.49E-19
LRRC7	-1.458563726	-0.761811191	3.35E-20	3.61E-19
LPP	-1.265255864	7.224906975	3.82E-20	4.10E-19
CNR2	-2.111847111	-1.165996166	3.83E-20	4.11E-19
IGHV3-11	-2.411414056	4.157470228	3.96E-20	4.25E-19
ZNF542P	-1.482526013	1.157676541	4.08E-20	4.38E-19
TPSB2	-1.943643064	2.995312412	4.30E-20	4.60E-19
PITPNM3	-1.367906565	4.10662297	4.32E-20	4.63E-19
IGHV3-6	-2.546629052	-2.820901393	4.47E-20	4.78E-19
LINC00461	-2.386280164	-2.806912362	4.49E-20	4.79E-19
TMEM45B	-1.133149789	7.362014068	4.63E-20	4.94E-19
RP11-33O4.1	-1.03690702	0.858311794	4.77E-20	5.09E-19
ABCG5	-2.204717097	0.230189068	5.04E-20	5.37E-19
DYNC1I1	-2.064762166	0.760423194	5.13E-20	5.46E-19
IGHJ3P	-2.452694	-1.255054562	5.25E-20	5.58E-19
SERPINA9	-3.387382482	-1.653982776	5.42E-20	5.75E-19
HSD17B6	-1.396764506	1.452152426	5.71E-20	6.06E-19
RP11-77K12.7	-2.47293639	-2.061313107	5.80E-20	6.15E-19
RP4-639F20.1	-1.210502243	1.612297245	5.83E-20	6.18E-19
TRGC1	-1.812695026	-1.256651003	5.84E-20	6.19E-19
HDAC9	-1.654585475	2.487008946	5.93E-20	6.28E-19
PACSIN1	-1.678210375	-0.623993275	6.02E-20	6.37E-19
RP11-479A21.1	-2.397163686	-3.528401459	6.24E-20	6.61E-19
CX3CR1	-1.548229924	0.278927842	6.74E-20	7.13E-19
RP11-249C24.12	-2.467595599	-3.461839852	6.82E-20	7.21E-19
SCN3B	-1.90369899	-0.205093854	7.09E-20	7.48E-19
ACTA2	-1.565026485	7.741251319	7.35E-20	7.74E-19
PPP1R14D	-1.51649662	5.387746634	7.49E-20	7.88E-19
SYT9	-2.470042164	-3.073922659	8.01E-20	8.42E-19
RBMS3-AS3	-2.353140353	-3.274860495	8.26E-20	8.68E-19
CHRNA3	-1.981369255	1.47350931	8.45E-20	8.87E-19
PMP22	-1.338066017	5.735571897	8.85E-20	9.28E-19
CYP2C8	-1.861718033	-1.749406093	9.12E-20	9.56E-19
KCNK10	-1.850991407	1.043135085	9.24E-20	9.68E-19
RP11-182J1.17	-1.382506589	-2.919807089	9.61E-20	1.01E-18
PNOC	-2.004236051	-0.536103027	9.70E-20	1.02E-18
RP11-468E2.6	-1.772522652	-3.559511733	9.86E-20	1.03E-18
RP13-514E23.1	-2.134956478	-3.11717422	9.86E-20	1.03E-18
CACNB2	-1.422656352	2.08156591	1.01E-19	1.05E-18
RP4-800J21.3	-1.442510357	-1.984242226	1.01E-19	1.06E-18
PDE1A	-1.489215023	1.840214294	1.01E-19	1.06E-18
IGKV3D-15	-2.384822642	0.413171073	1.03E-19	1.08E-18
RPL10L	-2.0696959	-1.264284395	1.05E-19	1.09E-18
STAP2	-1.118700537	6.69033696	1.06E-19	1.10E-18
TRGV4	-2.065844651	-2.781040183	1.10E-19	1.15E-18
C3orf70	-1.406714807	3.507072223	1.12E-19	1.17E-18
RP11-251M1.1	-1.576011712	-2.825673708	1.15E-19	1.19E-18
NFASC	-1.439194198	3.704523492	1.19E-19	1.23E-18
RP11-230B22.1	-1.605534562	-2.173365221	1.21E-19	1.26E-18
RP11-12M5.3	-1.799162448	-3.030661133	1.22E-19	1.27E-18
SIGLEC17P	-1.790308159	-1.165004926	1.24E-19	1.29E-18
FBLN1	-1.680601967	6.78893008	1.28E-19	1.32E-18
IGKV3D-20	-2.454782189	2.373708154	1.49E-19	1.54E-18
BRINP3	-3.305263651	1.199866481	1.62E-19	1.66E-18
FCMR	-1.493236874	2.426419736	1.72E-19	1.77E-18
BTLA	-1.666983033	-0.340239936	1.72E-19	1.77E-18
RP11-543C4.1	-1.600157729	-3.278315648	1.73E-19	1.78E-18
SLC31A2	-1.277688596	0.363493227	1.77E-19	1.82E-18
CTB-127C13.1	-2.615168827	-3.033329348	1.82E-19	1.87E-18
IGHV3-76	-2.491259348	-2.200120252	1.84E-19	1.89E-18
RP4-633O19__A.1	-1.504599932	-2.967482866	1.85E-19	1.90E-18
CHST9	-3.024198336	-2.389416232	2.13E-19	2.18E-18
SLC15A2	-1.092855861	1.610686282	2.14E-19	2.18E-18
AP000439.3	-1.522020544	2.174351802	2.32E-19	2.37E-18
TMEM120A	-1.016073199	5.511213814	2.33E-19	2.38E-18
RP4-612B15.3	-1.087130875	-0.489880286	2.38E-19	2.42E-18
IGLV1-50	-2.438350215	-0.963348809	2.50E-19	2.54E-18
OLFML1	-1.308191434	2.497380437	2.53E-19	2.57E-18
FAM134B	-1.307527253	5.050839994	2.58E-19	2.62E-18
PC	-1.14015629	4.346183705	2.62E-19	2.65E-18
LINC01394	-1.851022887	-3.532599728	2.72E-19	2.76E-18
ANKRD65	-1.602764022	0.910404176	2.86E-19	2.90E-18
RBMS3	-1.515347533	2.093544083	3.11E-19	3.14E-18
CETN4P	-1.728396673	-3.369551807	3.11E-19	3.14E-18
PLIN4	-2.768665306	3.920437397	3.30E-19	3.33E-18
IGKV3-7	-2.40610193	0.651378784	3.54E-19	3.57E-18
PELI2	-1.325246995	3.509150836	3.60E-19	3.62E-18
RP11-77K12.5	-1.888625313	-0.002012218	3.69E-19	3.71E-18
ATP8A1	-1.301380384	5.213351659	4.07E-19	4.09E-18
MGP	-1.823135479	6.059447644	4.20E-19	4.21E-18
HACD4	-1.316458194	2.614310537	4.27E-19	4.28E-18
GS1-204I12.4	-1.890801617	-2.411111321	4.30E-19	4.31E-18
SPX	-2.090658812	-2.915503047	4.40E-19	4.40E-18
PAK3	-1.835589958	-0.842269559	4.42E-19	4.42E-18
AKAP5	-1.441295774	2.658437049	4.45E-19	4.44E-18
RNF125	-1.377646135	3.434616708	4.48E-19	4.48E-18
IGKV1-27	-2.332978223	3.305233963	4.53E-19	4.52E-18
FLI1	-1.215936342	3.184217411	4.72E-19	4.69E-18
PAPPA2	-2.291877291	-0.483666126	4.73E-19	4.71E-18
SUSD5	-1.879824445	0.021374193	4.95E-19	4.91E-18
LY6H	-1.997310317	-0.672889299	4.98E-19	4.94E-18
DEFB1	-2.112894512	1.972449146	4.99E-19	4.96E-18
TESPA1	-1.49242526	0.690138339	5.07E-19	5.03E-18
SIGLEC1	-1.724240516	3.26505456	5.10E-19	5.06E-18
KLC4	-1.032059043	6.119713545	5.12E-19	5.07E-18
RP11-863P13.4	-2.218661073	-2.536210143	5.37E-19	5.32E-18
MYO15B	-1.291457163	7.332083856	5.53E-19	5.47E-18
WNT9A	-1.631846374	1.483675695	5.60E-19	5.54E-18
ABCB1	-1.869147531	5.607827584	5.79E-19	5.72E-18
ZNF540	-1.315564978	-0.322749912	5.84E-19	5.77E-18
KCNJ13	-3.767041352	0.148621012	5.89E-19	5.82E-18
SLC3A1	-1.786299491	4.009017263	6.04E-19	5.95E-18
SOX15	-1.447163129	-0.246218755	6.11E-19	6.02E-18
MIXL1	-1.825295261	-1.363634986	6.15E-19	6.05E-18
AP003774.6	-1.771740198	-3.612187357	6.30E-19	6.20E-18
IGKV1-16	-2.344008345	3.717865116	6.34E-19	6.23E-18
NRG3	-2.020225093	-2.88240128	6.37E-19	6.26E-18
XPNPEP2	-2.371038403	4.358054714	6.90E-19	6.77E-18
AC104699.1	-2.096578701	-1.799201101	7.29E-19	7.14E-18
RP11-290F5.1	-1.616453191	0.589241852	7.34E-19	7.18E-18
NDRG4	-1.199977867	2.239284175	7.66E-19	7.49E-18
IGHV3OR15-7	-2.329980441	-0.978090998	7.71E-19	7.53E-18
TNFAIP8L3	-1.45559584	1.88680379	8.24E-19	8.04E-18
KLK15	-1.974521475	0.60104167	8.36E-19	8.15E-18
CD302	-1.257602732	2.237070669	8.45E-19	8.23E-18
IGKC	-2.082702118	10.19595543	8.74E-19	8.51E-18
MAP2K6	-1.025174515	4.570759332	8.74E-19	8.51E-18
RPSAP9	-1.034589623	-0.29454798	8.82E-19	8.58E-18
GFI1B	-2.250652477	-0.940686862	9.36E-19	9.09E-18
ZNF781	-1.43617932	-1.126200824	9.93E-19	9.64E-18
IGLV10-54	-2.765175645	3.001213949	1.01E-18	9.78E-18
CCDC136	-1.572433386	1.312675122	1.10E-18	1.06E-17
FAXC	-1.817982473	0.980061482	1.14E-18	1.10E-17
HTR3A	-2.424770356	-1.066647996	1.15E-18	1.11E-17
IL1R2	-1.872082434	3.866885751	1.18E-18	1.13E-17
CD19	-1.857084081	0.880354502	1.25E-18	1.20E-17
VLDLR-AS1	-1.853162358	-1.488394021	1.29E-18	1.25E-17
KCNIP3	-1.572471297	0.54019135	1.33E-18	1.27E-17
FIGN	-1.651711684	-0.201731996	1.39E-18	1.34E-17
TRDV3	-2.99124798	-3.444501285	1.41E-18	1.36E-17
RP11-294C11.2	-2.578049109	-2.051606463	1.49E-18	1.43E-17
NCF1B	-1.685646182	-0.322666989	1.52E-18	1.45E-17
SNTG2	-2.229935011	-2.585954039	1.55E-18	1.48E-17
SLAMF7	-1.706508369	4.140045033	1.60E-18	1.52E-17
NLGN3	-1.287338136	0.476825457	1.69E-18	1.61E-17
MZB1	-1.930661341	4.08757599	1.71E-18	1.63E-17
CKMT1B	-1.158376597	4.218113994	1.80E-18	1.72E-17
PCSK6	-1.062062039	4.494011599	1.84E-18	1.75E-17
CCL21	-2.040435783	4.266457144	1.89E-18	1.80E-17
ZC3H12C	-1.395386706	3.673779535	1.90E-18	1.81E-17
DPYD	-1.605475332	3.502130764	1.92E-18	1.83E-17
CYP11A1	-1.91401035	-1.876341449	1.94E-18	1.85E-17
HEPACAM2	-2.451185353	4.612669352	1.96E-18	1.87E-17
GLOD5	-1.385210324	0.997453568	2.10E-18	2.00E-17
FAM110D	-1.306954537	0.169679069	2.13E-18	2.02E-17
LINC00488	-2.566185218	-2.980220393	2.13E-18	2.02E-17
C10orf99	-2.031767697	6.549246915	2.22E-18	2.10E-17
DNAJB4	-1.052029525	3.434361315	2.23E-18	2.11E-17
TRPM4	-1.107304794	7.030306148	2.28E-18	2.16E-17
CYP4F25P	-2.272008955	-3.621152259	2.29E-18	2.17E-17
CTD-3193O13.1	-2.046491658	-3.383446791	2.32E-18	2.19E-17
RALYL	-2.910582253	-3.095812552	2.39E-18	2.26E-17
IGKV1OR2-6	-2.524431969	-0.935110658	2.41E-18	2.28E-17
ENPP1	-1.314253211	3.466402806	2.43E-18	2.30E-17
RP11-129J12.1	-2.052396785	-3.251053022	2.44E-18	2.31E-17
EBF1	-1.372608306	1.772022576	2.45E-18	2.31E-17
ADRA2A	-1.801554865	4.111392098	2.53E-18	2.38E-17
DOCK3	-1.598714317	0.152955695	2.57E-18	2.42E-17
RP11-812E19.9	-2.417747196	-1.133024878	2.59E-18	2.44E-17
FAS	-1.178899288	4.202044747	2.82E-18	2.65E-17
RP11-268P4.4	-1.852282107	-3.347183479	2.84E-18	2.67E-17
LILRA4	-1.939238963	-1.555804777	2.92E-18	2.74E-17
COLEC12	-1.738789447	2.992764009	3.00E-18	2.82E-17
[truncated: 1,749 more rows]
