# Supplementary material for: Microarray and bioinformatic analysis reveal the parental genes of m6A modified circRNAs as novel prognostic signatures in colorectal cancer
Source: Front Oncol. 2022 Jul 29;12:939790. doi: 10.3389/fonc.2022.939790 (PMC9373052; doi:10.3389/fonc.2022.939790)
Supplement: Supplementary file 5 [file Table_3.xlsx]

## Sheet: Sheet1
ID	Gene.symbol	Gene.title	log2(fold change)	#NAME?
ILMN_2322100	GRIA4	glutamate ionotropic receptor AMPA type subunit 4	-0.048	2.463
ILMN_2340131	MAPK10	mitogen-activated protein kinase 10	-0.048	2.159
ILMN_2388445	DLX1	distal-less homeobox 1	-0.048	1.744
ILMN_3193142	C8orf88	chromosome 8 open reading frame 88	-0.048	1.813
ILMN_3218306	LINC00863	long intergenic non-protein coding RNA 863	-0.048	1.774
ILMN_3249654	UOX	urate oxidase (pseudogene)	-0.048	2.071
ILMN_3259138			-0.048	2.12
ILMN_1655283	INPP4A	inositol polyphosphate-4-phosphatase type I A	-0.049	2.961
ILMN_1665856	CA10	carbonic anhydrase 10	-0.049	2.161
ILMN_1673844			-0.049	2.078
ILMN_1676880	CORO2B	coronin 2B	-0.049	2.246
ILMN_1689180			-0.049	1.935
ILMN_1690201			-0.049	2.037
ILMN_1699211	PDXDC2P	pyridoxal dependent decarboxylase domain containing 2, pseudogene	-0.049	1.965
ILMN_1730232	SEC24B	SEC24 homolog B, COPII coat complex component	-0.049	2.127
ILMN_1738395	TPD52L3	tumor protein D52 like 3	-0.049	2.122
ILMN_1755179	RNF180	ring finger protein 180	-0.049	2.277
ILMN_1756867	ATE1	arginyltransferase 1	-0.049	1.749
ILMN_1759493	ANXA8	annexin A8	-0.049	2.222
ILMN_1760866	FRRS1L	ferric chelate reductase 1 like	-0.049	2.679
ILMN_1766370	PHLDB3	pleckstrin homology like domain family B member 3	-0.049	1.989
ILMN_1776631	KRBA1	KRAB-A domain containing 1	-0.049	2.245
ILMN_1793529			-0.049	2.011
ILMN_1845757	LOC100506136	uncharacterized LOC100506136	-0.049	2.611
ILMN_1859446			-0.049	1.796
ILMN_1878016			-0.049	1.959
ILMN_3188058	DKFZp779M0652	uncharacterized DKFZp779M0652	-0.049	2.487
ILMN_3239762			-0.049	2.61
ILMN_3249533	BDNF-AS	BDNF antisense RNA	-0.049	2.146
ILMN_1659028			-0.05	2.282
ILMN_1666445	CAMK2A	calcium/calmodulin dependent protein kinase II alpha	-0.05	1.777
ILMN_1672165			-0.05	1.853
ILMN_1673667			-0.05	1.94
ILMN_1703727			-0.05	2.158
ILMN_1707055	FAM110D	family with sequence similarity 110 member D	-0.05	2.095
ILMN_1710597	CDV3	CDV3 homolog	-0.05	2.335
ILMN_1711958	KCMF1	potassium channel modulatory factor 1	-0.05	2.299
ILMN_1723824			-0.05	2.625
ILMN_1728098			-0.05	1.922
ILMN_1730917	KMO	kynurenine 3-monooxygenase (kynurenine 3-hydroxylase)	-0.05	2.195
ILMN_1737568	ZNF846	zinc finger protein 846	-0.05	2.705
ILMN_1740601			-0.05	2.29
ILMN_1742738	LURAP1	leucine rich adaptor protein 1	-0.05	1.732
ILMN_1743898	FBXO17	F-box protein 17	-0.05	2.198
ILMN_1749989	KRTAP5-11	keratin associated protein 5-11	-0.05	2.785
ILMN_1753692			-0.05	2.013
ILMN_1756393	VWA5B2	von Willebrand factor A domain containing 5B2	-0.05	2.471
ILMN_1869034			-0.05	2.043
ILMN_1882573			-0.05	2.136
ILMN_2131828	KIR3DL1	killer cell immunoglobulin like receptor, three Ig domains and long cytoplasmic tail 1	-0.05	2.15
ILMN_2138662	SORCS3	sortilin related VPS10 domain containing receptor 3	-0.05	2.22
ILMN_2290686	SNX7	sorting nexin 7	-0.05	2.266
ILMN_2377210	PPM1B	protein phosphatase, Mg2+/Mn2+ dependent 1B	-0.05	2.064
ILMN_3242485			-0.05	2.357
ILMN_3245792			-0.05	1.799
ILMN_3276525			-0.05	2.703
ILMN_1665388	SERF1B	small EDRK-rich factor 1B	-0.051	2.79
ILMN_1669066			-0.051	2.604
ILMN_1669709	TMEM108	transmembrane protein 108	-0.051	1.921
ILMN_1671215	FBXL19	F-box and leucine rich repeat protein 19	-0.051	1.86
ILMN_1673112	ZNF32	zinc finger protein 32	-0.051	2.273
ILMN_1676150			-0.051	2.139
ILMN_1681300			-0.051	1.911
ILMN_1720004			-0.051	2.725
ILMN_1734631	CLYBL	citrate lyase beta like	-0.051	2.768
ILMN_1776848	ZFYVE9	zinc finger FYVE-type containing 9	-0.051	1.743
ILMN_1799529	ZNF441	zinc finger protein 441	-0.051	1.985
ILMN_1810185			-0.051	1.98
ILMN_1821139	ABHD11-AS1	ABHD11 antisense RNA 1 (tail to tail)	-0.051	2.341
ILMN_1903083			-0.051	1.912
ILMN_2400884	PCDHA3	protocadherin alpha 3	-0.051	3.072
ILMN_3208576			-0.051	2.535
ILMN_3238832	RBMY3AP	RNA binding motif protein, Y-linked, family 3, member A pseudogene	-0.051	2.245
ILMN_1675701	FAM114A2	family with sequence similarity 114 member A2	-0.052	2.702
ILMN_1678618	ELAVL3	ELAV like neuron-specific RNA binding protein 3	-0.052	2.145
ILMN_1678633			-0.052	2.947
ILMN_1693183	SORBS2	sorbin and SH3 domain containing 2	-0.052	2.142
ILMN_1739164	CDC14A	cell division cycle 14A	-0.052	2.52
ILMN_1754032			-0.052	1.896
ILMN_1761312	CRHBP	corticotropin releasing hormone binding protein	-0.052	2.792
ILMN_1790459			-0.052	2.414
ILMN_1807872			-0.052	2.682
ILMN_1808262	OR8K3	olfactory receptor family 8 subfamily K member 3 (gene/pseudogene)	-0.052	2.318
ILMN_1821127			-0.052	2.693
ILMN_1844030	VSTM2A	V-set and transmembrane domain containing 2A	-0.052	2.369
ILMN_1886395	GRIN2A	glutamate ionotropic receptor NMDA type subunit 2A	-0.052	2.852
ILMN_1892766			-0.052	2.022
ILMN_1909118			-0.052	2.613
ILMN_2115677	LRIT2	leucine rich repeat, Ig-like and transmembrane domains 2	-0.052	2.364
ILMN_2164290	ZNF114	zinc finger protein 114	-0.052	2.034
ILMN_2217955	TTC21B	tetratricopeptide repeat domain 21B	-0.052	3.32
ILMN_2246134	PDE4DIP	phosphodiesterase 4D interacting protein	-0.052	1.85
ILMN_2329625	PCDH11X	protocadherin 11 X-linked	-0.052	3.288
ILMN_2363744	PACRG	PARK2 coregulated	-0.052	2.109
ILMN_3201843			-0.052	1.837
ILMN_3218258			-0.052	2.079
ILMN_3236551	WDFY4	WDFY family member 4	-0.052	1.847
ILMN_3240475			-0.052	2.308
ILMN_3253857			-0.052	2.005
ILMN_3270756			-0.052	2.415
ILMN_3276504			-0.052	2.299
ILMN_1658632	NLRP7	NLR family pyrin domain containing 7	-0.053	2.037
ILMN_1660498	RPS27	ribosomal protein S27	-0.053	1.732
ILMN_1666220			-0.053	2.476
ILMN_1667962			-0.053	3.09
ILMN_1669876	CUX2	cut like homeobox 2	-0.053	2.236
ILMN_1670355	OTOGL	otogelin like	-0.053	2.618
ILMN_1702604	KCNA3	potassium voltage-gated channel subfamily A member 3	-0.053	3.123
ILMN_1709434	VIT	vitrin	-0.053	2.085
ILMN_1717572	PGA5	pepsinogen 5, group I (pepsinogen A)	-0.053	2.636
ILMN_1728236	SLFN12	schlafen family member 12	-0.053	1.828
ILMN_1740088			-0.053	2.006
ILMN_1759173	WWP2	WW domain containing E3 ubiquitin protein ligase 2	-0.053	3.083
ILMN_1801588	FN3K	fructosamine 3 kinase	-0.053	2.391
ILMN_1810533	SLC6A15	solute carrier family 6 member 15	-0.053	2.679
ILMN_1821531	LOC100288798	uncharacterized LOC100288798	-0.053	2.911
ILMN_1853242			-0.053	1.83
ILMN_2094718	TPT1	tumor protein, translationally-controlled 1	-0.053	2.623
ILMN_2203987	LACE1	lactation elevated 1	-0.053	2.555
ILMN_2223663	IL23R	interleukin 23 receptor	-0.053	2.441
ILMN_2265759	SLC2A11	solute carrier family 2 member 11	-0.053	2.085
ILMN_3187648			-0.053	1.807
ILMN_3245331			-0.053	1.962
ILMN_3261601			-0.053	2.324
ILMN_3279561			-0.053	2.446
ILMN_3309560	MIR182	microRNA 182	-0.053	2.832
ILMN_3310231	MIR555	microRNA 555	-0.053	2.292
ILMN_1652277	SECTM1	secreted and transmembrane 1	-0.054	2.556
ILMN_1676595			-0.054	2.958
ILMN_1679754	ADRA1B	adrenoceptor alpha 1B	-0.054	2.482
ILMN_1687481	HIF3A	hypoxia inducible factor 3 alpha subunit	-0.054	2.741
ILMN_1688435			-0.054	2.407
ILMN_1703507			-0.054	3.255
ILMN_1710684	MIPOL1	mirror-image polydactyly 1	-0.054	2.452
ILMN_1735471	ACHE	acetylcholinesterase (Cartwright blood group)	-0.054	2.465
ILMN_1735765	RAB14	RAB14, member RAS oncogene family	-0.054	2.058
ILMN_1751811	PLGLB1	plasminogen-like B1	-0.054	2.472
ILMN_1757928			-0.054	2.073
ILMN_1765674	ALS2CR12	amyotrophic lateral sclerosis 2 chromosome region candidate 12	-0.054	2.048
ILMN_1765954	HSD17B3	hydroxysteroid 17-beta dehydrogenase 3	-0.054	1.984
ILMN_1767277	PLGLA	plasminogen-like A (pseudogene)	-0.054	2.809
ILMN_1778134	TBRG1	transforming growth factor beta regulator 1	-0.054	2.124
ILMN_1796830			-0.054	2.53
ILMN_1818248	LINC00160	long intergenic non-protein coding RNA 160	-0.054	2.603
ILMN_1820389	LONRF2	LON peptidase N-terminal domain and ring finger 2	-0.054	2.039
ILMN_1832252	GTDC1	glycosyltransferase like domain containing 1	-0.054	2.031
ILMN_2326376	ZNF596	zinc finger protein 596	-0.054	2.699
ILMN_3185429	ZNF737	zinc finger protein 737	-0.054	2.528
ILMN_3235928	CYTIP	cytohesin 1 interacting protein	-0.054	2.232
ILMN_3237795			-0.054	3.164
ILMN_3245784			-0.054	2.625
ILMN_3246328	PTH1R	parathyroid hormone 1 receptor	-0.054	2.943
ILMN_3247266	FER1L6	fer-1 like family member 6	-0.054	2.462
ILMN_3304086			-0.054	3.188
ILMN_3309189	MIR339	microRNA 339	-0.054	2.089
ILMN_1653591	TRIM40	tripartite motif containing 40	-0.055	2.355
ILMN_1656883			-0.055	2.917
ILMN_1678306			-0.055	2.877
ILMN_1687683	DNAJC4	DnaJ heat shock protein family (Hsp40) member C4	-0.055	2.267
ILMN_1694928	TBPL2	TATA-box binding protein like 2	-0.055	2.789
ILMN_1738124	ZNF772	zinc finger protein 772	-0.055	2.281
ILMN_1755535	EGFR	epidermal growth factor receptor	-0.055	3.444
ILMN_1756070	INSC	inscuteable homolog (Drosophila)	-0.055	2.492
ILMN_1758371	IL1R2	interleukin 1 receptor type 2	-0.055	2.24
ILMN_1763637	RUBCN	RUN and cysteine rich domain containing beclin 1 interacting protein	-0.055	2.222
ILMN_1776906			-0.055	2.468
ILMN_1783954	FOXN3	forkhead box N3	-0.055	2.317
ILMN_1810937	MPZ	myelin protein zero	-0.055	2.128
ILMN_1812093	UTS2B	urotensin 2B	-0.055	2.042
ILMN_1812622	NEIL1	nei like DNA glycosylase 1	-0.055	1.848
ILMN_1913639			-0.055	1.837
ILMN_2059996	MEGF8	multiple EGF like domains 8	-0.055	2.362
ILMN_2145501	ANGPTL1	angiopoietin like 1	-0.055	3.309
ILMN_2166696	ANGPTL5	angiopoietin like 5	-0.055	2.825
ILMN_2364305	FECH	ferrochelatase	-0.055	2.355
ILMN_2410905			-0.055	2.859
ILMN_3256958			-0.055	2.517
ILMN_1651430	CTRB2	chymotrypsinogen B2	-0.056	3.683
ILMN_1652747			-0.056	3.347
ILMN_1670076	FAM155B	family with sequence similarity 155 member B	-0.056	2.771
ILMN_1687184			-0.056	1.734
ILMN_1688672			-0.056	3.107
ILMN_1715242	NBPF1	neuroblastoma breakpoint family member 1	-0.056	1.804
ILMN_1716969	TTTY2	testis-specific transcript, Y-linked 2 (non-protein coding)	-0.056	2.292
ILMN_1733402	CSF1	colony stimulating factor 1	-0.056	3.181
ILMN_1758025			-0.056	2.398
ILMN_1789807	TTC23L	tetratricopeptide repeat domain 23 like	-0.056	2.074
ILMN_1791297			-0.056	2.208
ILMN_1792800	LCN6	lipocalin 6	-0.056	2.231
ILMN_1809035			-0.056	3.628
ILMN_1857239			-0.056	2.061
ILMN_1895745	GRIN2A	glutamate ionotropic receptor NMDA type subunit 2A	-0.056	3.361
ILMN_2056815	LINGO4	leucine rich repeat and Ig domain containing 4	-0.056	2.507
ILMN_2268593	C11orf63	chromosome 11 open reading frame 63	-0.056	2.423
ILMN_3204136	PAXIP1-AS2	PAXIP1 antisense RNA 2	-0.056	3.625
ILMN_3248051			-0.056	3.139
ILMN_3281387			-0.056	2.469
ILMN_3303528			-0.056	2.441
ILMN_1659878	PAK2	p21 (RAC1) activated kinase 2	-0.057	2.203
ILMN_1665152	FCRL2	Fc receptor like 2	-0.057	2.712
ILMN_1672307	BMX	BMX non-receptor tyrosine kinase	-0.057	3.343
ILMN_1677165	SF3B1	splicing factor 3b subunit 1	-0.057	1.779
ILMN_1687123			-0.057	3.513
ILMN_1695694			-0.057	2.373
ILMN_1707734	NNAT	neuronatin	-0.057	2.508
ILMN_1722022	MAGEE1	MAGE family member E1	-0.057	2.4
ILMN_1732371			-0.057	2.011
ILMN_1740711	ZDBF2	zinc finger DBF-type containing 2	-0.057	2.336
ILMN_1761536	C7orf57	chromosome 7 open reading frame 57	-0.057	2.263
ILMN_1761778	TNFSF8	tumor necrosis factor superfamily member 8	-0.057	2.378
ILMN_1765767	ACOX1	acyl-CoA oxidase 1	-0.057	2.508
ILMN_1767711	CASR	calcium sensing receptor	-0.057	3.453
ILMN_1767810			-0.057	2.699
ILMN_1770629	SLC17A7	solute carrier family 17 member 7	-0.057	2.51
ILMN_1777260	ATXN7L1	ataxin 7 like 1	-0.057	2.662
ILMN_1783266	OGDH	oxoglutarate dehydrogenase	-0.057	2.006
ILMN_1805932	C6orf163	chromosome 6 open reading frame 163	-0.057	2.053
ILMN_1846807			-0.057	2.655
ILMN_2296860			-0.057	2.422
ILMN_2350315	ST3GAL3	ST3 beta-galactoside alpha-2,3-sialyltransferase 3	-0.057	2.167
ILMN_2394362	AMER2	APC membrane recruitment protein 2	-0.057	2.297
ILMN_3242340			-0.057	2.933
ILMN_3249184	RIMKLA	ribosomal modification protein rimK like family member A	-0.057	3.52
ILMN_3255642			-0.057	2.485
ILMN_3292026			-0.057	3.176
ILMN_1651657	ADAM33	ADAM metallopeptidase domain 33	-0.058	2.869
ILMN_1651664	SDHAP1	succinate dehydrogenase complex flavoprotein subunit A pseudogene 1	-0.058	2.496
ILMN_1652982	NPIPB3	nuclear pore complex interacting protein family member B3	-0.058	1.885
ILMN_1653276			-0.058	2.126
ILMN_1655577	TIAM1	T-cell lymphoma invasion and metastasis 1	-0.058	2.969
ILMN_1667903			-0.058	3.402
ILMN_1682588			-0.058	2.17
ILMN_1687589	CPT1A	carnitine palmitoyltransferase 1A	-0.058	1.87
ILMN_1693949			-0.058	2.117
ILMN_1705342			-0.058	2.501
ILMN_1706051	PLD5	phospholipase D family member 5	-0.058	2.99
ILMN_1707467	CLCN3	chloride voltage-gated channel 3	-0.058	2.116
ILMN_1708588	ADCY5	adenylate cyclase 5	-0.058	2.831
ILMN_1722985			-0.058	2.811
ILMN_1726342	BIN2	bridging integrator 2	-0.058	2.658
ILMN_1732948	ANO7	anoctamin 7	-0.058	4.002
ILMN_1749239	LRRFIP2	LRR binding FLII interacting protein 2	-0.058	3.173
ILMN_1751814			-0.058	2.09
ILMN_1752658	NGFR	nerve growth factor receptor	-0.058	2.461
ILMN_1752884	AADACL2	arylacetamide deacetylase like 2	-0.058	2.42
ILMN_1753903	C1GALT1C1	C1GALT1 specific chaperone 1	-0.058	3.48
ILMN_1754158			-0.058	2.219
ILMN_1768951	CEP126	centrosomal protein 126	-0.058	2.363
ILMN_1773175	C1orf194	chromosome 1 open reading frame 194	-0.058	1.922
ILMN_1778408			-0.058	2.143
ILMN_1791507			-0.058	2.691
ILMN_1805766	POU6F1	POU class 6 homeobox 1	-0.058	2.044
ILMN_1861985			-0.058	3.343
ILMN_2147440	MAN2A1	mannosidase alpha class 2A member 1	-0.058	2.118
ILMN_2270607	RGP1	RGP1 homolog, RAB6A GEF complex partner 1	-0.058	2.429
ILMN_3237826			-0.058	3.015
ILMN_3245031			-0.058	1.863
ILMN_3283369			-0.058	2.974
ILMN_3298800	SEC14L1P1	SEC14 like 1 pseudogene 1	-0.058	2.067
ILMN_1651811			-0.059	2.639
ILMN_1652137	NPY4R	neuropeptide Y receptor Y4	-0.059	3.661
ILMN_1653573			-0.059	3.007
ILMN_1656110			-0.059	2.533
ILMN_1660599			-0.059	2.425
ILMN_1667737	DNAH17	dynein axonemal heavy chain 17	-0.059	2.921
ILMN_1669287			-0.059	2.188
ILMN_1684959	ASTN1	astrotactin 1	-0.059	3.331
ILMN_1693987	MLXIP	MLX interacting protein	-0.059	3.165
ILMN_1701237	SH2D1B	SH2 domain containing 1B	-0.059	2.438
ILMN_1714499			-0.059	1.899
ILMN_1733419	CCNE1	cyclin E1	-0.059	2.321
ILMN_1736180	FRAT1	frequently rearranged in advanced T-cell lymphomas 1	-0.059	2.827
ILMN_1737806			-0.059	3.457
ILMN_1745533	FAM117A	family with sequence similarity 117 member A	-0.059	1.757
ILMN_1748425			-0.059	1.854
ILMN_1754970			-0.059	2.316
ILMN_1766544	ZFP28	ZFP28 zinc finger protein	-0.059	3.333
ILMN_1776826	ARHGAP42	Rho GTPase activating protein 42	-0.059	2.19
ILMN_1777461	CCR2	C-C motif chemokine receptor 2	-0.059	3.229
ILMN_1778318	VSIG10	V-set and immunoglobulin domain containing 10	-0.059	2.333
ILMN_1787652			-0.059	2.789
ILMN_1788789			-0.059	2.241
ILMN_1799903	GALNT16	polypeptide N-acetylgalactosaminyltransferase 16	-0.059	2.833
ILMN_1803739	RPGRIP1	retinitis pigmentosa GTPase regulator interacting protein 1	-0.059	3.324
ILMN_1804661	KALRN	kalirin, RhoGEF kinase	-0.059	2.356
ILMN_2058327			-0.059	2.506
ILMN_2101410	ZNF625	zinc finger protein 625	-0.059	3.568
ILMN_2112834	ANKAR	ankyrin and armadillo repeat containing	-0.059	2.803
ILMN_2120624	ZIC4	Zic family member 4	-0.059	3.626
ILMN_2181469	ZNF611	zinc finger protein 611	-0.059	2.973
ILMN_2224918	CCDC129	coiled-coil domain containing 129	-0.059	2.858
ILMN_2319234			-0.059	1.877
ILMN_3201556			-0.059	2.037
ILMN_1656371	TRPA1	transient receptor potential cation channel subfamily A member 1	-0.06	2.506
ILMN_1663159	CTNND1	catenin delta 1	-0.06	2.857
ILMN_1668732			-0.06	2.785
ILMN_1685056	FLRT1	fibronectin leucine rich transmembrane protein 1	-0.06	2.453
ILMN_1697317	DYNLRB2	dynein light chain roadblock-type 2	-0.06	2.811
ILMN_1699011			-0.06	2.747
ILMN_1709796	AGXT	alanine-glyoxylate aminotransferase	-0.06	1.906
ILMN_1717541	CNTNAP3	contactin associated protein-like 3	-0.06	2.363
ILMN_1718042	ZNF549	zinc finger protein 549	-0.06	1.918
ILMN_1736742	COLGALT2	collagen beta(1-O)galactosyltransferase 2	-0.06	1.772
ILMN_1750225	MYCT1	myc target 1	-0.06	2.594
ILMN_1752574	LEAP2	liver enriched antimicrobial peptide 2	-0.06	2.166
ILMN_1763997	FAM98B	family with sequence similarity 98 member B	-0.06	3.463
ILMN_1765299	PRIMA1	proline rich membrane anchor 1	-0.06	3.159
ILMN_1786110			-0.06	2.827
ILMN_1810210	DACH2	dachshund family transcription factor 2	-0.06	2.248
ILMN_1813430	TRIM69	tripartite motif containing 69	-0.06	2.4
ILMN_1858105			-0.06	2.017
ILMN_1888658			-0.06	2.89
ILMN_2272876	SYT15	synaptotagmin 15	-0.06	2.166
ILMN_2388955	FAM212B	family with sequence similarity 212 member B	-0.06	2.529
ILMN_3184843	IP6K3	inositol hexakisphosphate kinase 3	-0.06	2.877
ILMN_3206866			-0.06	2.021
ILMN_3235690	FAM106CP	family with sequence similarity 106 member C, pseudogene	-0.06	2.859
ILMN_3242325	BSPH1	binder of sperm protein homolog 1	-0.06	2.062
ILMN_3307724	ZNF134	zinc finger protein 134	-0.06	3.688
ILMN_1651984			-0.061	2.158
ILMN_1660669			-0.061	2.593
ILMN_1666111	YTHDC1	YTH domain containing 1	-0.061	1.754
ILMN_1671297	ADAM33	ADAM metallopeptidase domain 33	-0.061	3.181
ILMN_1671748			-0.061	2.641
ILMN_1696318			-0.061	2.274
ILMN_1697000			-0.061	2.297
ILMN_1701770			-0.061	3.354
ILMN_1747824	ZNF85	zinc finger protein 85	-0.061	1.732
ILMN_1767503	GABRB3	gamma-aminobutyric acid type A receptor beta3 subunit	-0.061	1.811
ILMN_1797475	FAM216B	family with sequence similarity 216 member B	-0.061	2.858
ILMN_1810374	TMEM156	transmembrane protein 156	-0.061	3.177
ILMN_1821270			-0.061	2.428
ILMN_1866504			-0.061	1.862
ILMN_2070792	ACSM5	acyl-CoA synthetase medium-chain family member 5	-0.061	3.825
ILMN_2093775	ZNF831	zinc finger protein 831	-0.061	1.915
ILMN_2143383	TTTY14	testis-specific transcript, Y-linked 14 (non-protein coding)	-0.061	2.288
ILMN_2281734			-0.061	2.577
ILMN_2381559	ASTN2	astrotactin 2	-0.061	2.576
ILMN_2381994	ZFYVE9	zinc finger FYVE-type containing 9	-0.061	2.991
ILMN_3235345			-0.061	3.574
ILMN_3245292			-0.061	2.324
ILMN_3249487			-0.061	4.248
ILMN_3265147	LOC100128398	uncharacterized LOC100128398	-0.061	2.35
ILMN_3266775			-0.061	2.954
ILMN_1652680			-0.062	2.276
ILMN_1653120	ST6GAL1	ST6 beta-galactoside alpha-2,6-sialyltransferase 1	-0.062	2.807
ILMN_1659823	PCDH1	protocadherin 1	-0.062	3.854
ILMN_1659980	MROH5	maestro heat like repeat family member 5	-0.062	3.427
ILMN_1660176	ZNF582	zinc finger protein 582	-0.062	3.083
ILMN_1666970			-0.062	1.875
ILMN_1667592	PARVB	parvin beta	-0.062	1.764
ILMN_1672427			-0.062	2.354
ILMN_1690262	SNAI3	snail family transcriptional repressor 3	-0.062	3.217
ILMN_1691201	FAM21C	family with sequence similarity 21 member C	-0.062	3.067
ILMN_1723253	ZNF222	zinc finger protein 222	-0.062	1.803
ILMN_1726457	SH2D6	SH2 domain containing 6	-0.062	1.868
ILMN_1733142	UBE2E3	ubiquitin conjugating enzyme E2 E3	-0.062	2.44
ILMN_1759708			-0.062	2.611
ILMN_1770385			-0.062	3.061
ILMN_1781465			-0.062	3.342
ILMN_1789991	2022-03-04	membrane associated ring-CH-type finger 4	-0.062	3.979
ILMN_1792039	MUC4	mucin 4, cell surface associated	-0.062	2.236
ILMN_1807613			-0.062	2.33
ILMN_1810267	DNHD1	dynein heavy chain domain 1	-0.062	2.095
ILMN_1814924	NXPE3	neurexophilin and PC-esterase domain family member 3	-0.062	2.916
ILMN_1911873			-0.062	2.484
ILMN_2353129	EYA2	EYA transcriptional coactivator and phosphatase 2	-0.062	1.99
ILMN_2397521	KDM6B	lysine demethylase 6B	-0.062	2.218
ILMN_3230180			-0.062	4.01
ILMN_3240058			-0.062	1.948
ILMN_3242567			-0.062	2.767
ILMN_3296184			-0.062	3.276
ILMN_1655871			-0.063	2.218
ILMN_1659306	SVIL	supervillin	-0.063	2.107
ILMN_1662667			-0.063	3.208
ILMN_1664170	CELF2	CUGBP, Elav-like family member 2	-0.063	3.041
ILMN_1669624			-0.063	3.169
ILMN_1674046	C10orf128	chromosome 10 open reading frame 128	-0.063	1.994
ILMN_1675445	USF3	upstream transcription factor family member 3	-0.063	3.042
ILMN_1725679	ZNF596	zinc finger protein 596	-0.063	3.039
ILMN_1731639	CASP3	caspase 3	-0.063	2.087
ILMN_1750521	UCP3	uncoupling protein 3	-0.063	3.421
ILMN_1763628			-0.063	2.897
ILMN_1764557	FITM1	fat storage inducing transmembrane protein 1	-0.063	2.42
ILMN_1765208	GLUL	glutamate-ammonia ligase	-0.063	2.938
ILMN_1765607	SLC6A2	solute carrier family 6 member 2	-0.063	2.704
ILMN_1772646			-0.063	2.144
ILMN_1774997	BCL2L11	BCL2 like 11	-0.063	2.048
ILMN_1777040	GOLGA8IP	golgin A8 family member I, pseudogene	-0.063	2.693
ILMN_1777312			-0.063	2.979
ILMN_1777980	TAB1	TGF-beta activated kinase 1 (MAP3K7) binding protein 1	-0.063	2.93
ILMN_1789871			-0.063	1.991
ILMN_1790218	TXNL4A	thioredoxin like 4A	-0.063	2.978
ILMN_1790784	ZNF197	zinc finger protein 197	-0.063	2.081
ILMN_1792207	MLX	MLX, MAX dimerization protein	-0.063	2.264
ILMN_1799996	DHH	desert hedgehog	-0.063	2.506
ILMN_1812302	RMDN2	regulator of microtubule dynamics 2	-0.063	4.577
ILMN_1858289			-0.063	2.332
ILMN_1871233			-0.063	2.768
ILMN_2078074	MUT	methylmalonyl-CoA mutase	-0.063	1.854
ILMN_2078995	CSRNP3	cysteine and serine rich nuclear protein 3	-0.063	2.079
ILMN_2367126	ALAS2	5'-aminolevulinate synthase 2	-0.063	2.419
ILMN_2376953	KCNK2	potassium two pore domain channel subfamily K member 2	-0.063	2.618
ILMN_3181310			-0.063	3.651
ILMN_3210565			-0.063	2.985
ILMN_3256228			-0.063	2.528
ILMN_1676254	MTMR3	myotubularin related protein 3	-0.064	2.869
ILMN_1677868	ADRA2B	adrenoceptor alpha 2B	-0.064	2.142
ILMN_1678362	INO80	INO80 complex subunit	-0.064	2.129
ILMN_1684923	ANP32E	acidic nuclear phosphoprotein 32 family member E	-0.064	2.995
ILMN_1689234			-0.064	2.776
ILMN_1700156	FCGBP	Fc fragment of IgG binding protein	-0.064	3.756
ILMN_1707819	RNF126P1	ring finger protein 126 pseudogene 1	-0.064	3.545
ILMN_1715654			-0.064	2.24
ILMN_1725320	SIGLEC1	sialic acid binding Ig like lectin 1	-0.064	3.724
ILMN_1746194	DUSP21	dual specificity phosphatase 21	-0.064	2.715
ILMN_1747159	OGDH	oxoglutarate dehydrogenase	-0.064	2.806
ILMN_1761896			-0.064	3.774
ILMN_1780502			-0.064	2.323
ILMN_1809167			-0.064	3.385
ILMN_1862302	TMF1	TATA element modulatory factor 1	-0.064	2.697
ILMN_1899183			-0.064	1.858
ILMN_2084836	CORO2B	coronin 2B	-0.064	3.246
ILMN_2159730	GABRB1	gamma-aminobutyric acid type A receptor beta1 subunit	-0.064	1.895
ILMN_2288915			-0.064	3.333
ILMN_2365248	HVCN1	hydrogen voltage gated channel 1	-0.064	2.439
ILMN_3234197			-0.064	3.889
ILMN_3239789	YLPM1	YLP motif containing 1	-0.064	3.265
ILMN_3290635			-0.064	4.122
ILMN_1653098	SLC30A4	solute carrier family 30 member 4	-0.065	2.174
ILMN_1653667			-0.065	2.684
ILMN_1657838	KDM8	lysine demethylase 8	-0.065	2.098
ILMN_1666522			-0.065	2.086
ILMN_1679595	GRIK5	glutamate ionotropic receptor kainate type subunit 5	-0.065	1.823
ILMN_1684558	C1QTNF9	C1q and tumor necrosis factor related protein 9	-0.065	3.694
ILMN_1699836	LSP1	lymphocyte-specific protein 1	-0.065	2.209
ILMN_1705652			-0.065	3.764
ILMN_1706101	C7orf31	chromosome 7 open reading frame 31	-0.065	3.586
ILMN_1708535			-0.065	4.172
ILMN_1712211			-0.065	2.012
ILMN_1727663	ZNF155	zinc finger protein 155	-0.065	3.468
ILMN_1729165	TCEAL6	transcription elongation factor A like 6	-0.065	3.244
ILMN_1739275	HTR3C	5-hydroxytryptamine receptor 3C	-0.065	2.775
ILMN_1767992	SLC12A6	solute carrier family 12 member 6	-0.065	2.316
ILMN_1768551			-0.065	2.638
ILMN_1769280	SPRY1	sprouty RTK signaling antagonist 1	-0.065	3.846
ILMN_1782983			-0.065	2.447
ILMN_1798046	GABRB2	gamma-aminobutyric acid type A receptor beta2 subunit	-0.065	4.066
ILMN_1804426			-0.065	4.114
ILMN_1804861	CTAGE9	CTAGE family member 9	-0.065	1.793
ILMN_1843388	LINC01023	long intergenic non-protein coding RNA 1023	-0.065	2.867
ILMN_1902571			-0.065	1.895
ILMN_1905546	LINC00403	long intergenic non-protein coding RNA 403	-0.065	2.465
ILMN_2289825	ARPP21	cAMP regulated phosphoprotein 21	-0.065	3.548
ILMN_2335557	ITIH5	inter-alpha-trypsin inhibitor heavy chain family member 5	-0.065	2.549
ILMN_2412849	SLC5A10	solute carrier family 5 member 10	-0.065	2.354
ILMN_3242362	LINC00950	long intergenic non-protein coding RNA 950	-0.065	2.652
ILMN_3279017			-0.065	2.739
ILMN_3288161			-0.065	2.255
ILMN_1662865	CPPED1	calcineurin like phosphoesterase domain containing 1	-0.066	2.278
ILMN_1664235	BCL2L14	BCL2 like 14	-0.066	3.369
ILMN_1686530	HYMAI	hydatidiform mole associated and imprinted (non-protein coding)	-0.066	4.027
ILMN_1688886	GPC5	glypican 5	-0.066	2.726
ILMN_1722092			-0.066	3.418
ILMN_1723535	P2RY2	purinergic receptor P2Y2	-0.066	3.421
ILMN_1725831			-0.066	3.507
ILMN_1739757			-0.066	4.613
ILMN_1741288			-0.066	2.054
ILMN_1745669	FAM153A	family with sequence similarity 153 member A	-0.066	1.838
ILMN_1745817	NELL1	neural EGFL like 1	-0.066	2.659
ILMN_1752150			-0.066	2.895
ILMN_1765116	PAOX	polyamine oxidase (exo-N4-amino)	-0.066	2.077
ILMN_1770709	BTNL8	butyrophilin like 8	-0.066	3.511
ILMN_1785933	C19orf18	chromosome 19 open reading frame 18	-0.066	2.991
ILMN_1793458			-0.066	1.741
ILMN_1800731	MBD5	methyl-CpG binding domain protein 5	-0.066	2.428
ILMN_2190684	CRYBG3	crystallin beta-gamma domain containing 3	-0.066	3.719
ILMN_3217625			-0.066	2.265
ILMN_3236975	ZNF790	zinc finger protein 790	-0.066	2.458
ILMN_3238116	NBPF11	neuroblastoma breakpoint family member 11	-0.066	1.833
ILMN_3309389	MIR147A	microRNA 147a	-0.066	2.289
ILMN_1660778	ANKH	ANKH inorganic pyrophosphate transport regulator	-0.067	2.345
ILMN_1663005	ZNF493	zinc finger protein 493	-0.067	4.43
ILMN_1666490	DST	dystonin	-0.067	3.133
ILMN_1668891			-0.067	3.55
ILMN_1691876	FAM19A2	family with sequence similarity 19 member A2, C-C motif chemokine like	-0.067	4.5
ILMN_1692546	VNN2	vanin 2	-0.067	4.379
ILMN_1713936	GOLGA6B	golgin A6 family member B	-0.067	2.35
ILMN_1716957	C1QL1	complement C1q like 1	-0.067	2.435
ILMN_1717886	PKHD1L1	polycystic kidney and hepatic disease 1 (autosomal recessive)-like 1	-0.067	1.745
ILMN_1719919	KLHL13	kelch like family member 13	-0.067	1.913
ILMN_1721940			-0.067	3.558
ILMN_1740502	CLEC4GP1	C-type lectin domain family 4 member G pseudogene 1	-0.067	3.301
ILMN_1741640	ZNF675	zinc finger protein 675	-0.067	3.028
ILMN_1744126			-0.067	2.98
ILMN_1749032	CREB3L1	cAMP responsive element binding protein 3 like 1	-0.067	2.579
ILMN_1763602	ZNF423	zinc finger protein 423	-0.067	3.482
ILMN_1774350	MYOZ3	myozenin 3	-0.067	2.118
ILMN_1807182			-0.067	2.11
ILMN_1911677			-0.067	2.319
ILMN_2048326	RPS27A	ribosomal protein S27a	-0.067	2.196
ILMN_3182317			-0.067	2.525
ILMN_3207230			-0.067	3.171
ILMN_3236202	LINC00893	long intergenic non-protein coding RNA 893	-0.067	3.471
ILMN_3239851	SNORD59A	small nucleolar RNA, C/D box 59A	-0.067	2.884
ILMN_3246826	LVRN	laeverin	-0.067	3.371
ILMN_3278305			-0.067	3.355
ILMN_3299878			-0.067	2.95
ILMN_1651949	SCYL3	SCY1 like pseudokinase 3	-0.068	2.45
ILMN_1654217	MPP2	membrane palmitoylated protein 2	-0.068	2.045
ILMN_1658679	YJEFN3	YjeF N-terminal domain containing 3	-0.068	3.541
ILMN_1660590			-0.068	3.011
ILMN_1669611			-0.068	3.93
ILMN_1672278	CXCL16	C-X-C motif chemokine ligand 16	-0.068	3.34
ILMN_1674580	TRIM36	tripartite motif containing 36	-0.068	3.195
ILMN_1678403	TMEM178A	transmembrane protein 178A	-0.068	1.961
ILMN_1695382	TSC22D3	TSC22 domain family member 3	-0.068	4.319
ILMN_1696294	SNX6	sorting nexin 6	-0.068	2.772
ILMN_1708632	ZNF771	zinc finger protein 771	-0.068	2.459
ILMN_1708861	LRRC3B	leucine rich repeat containing 3B	-0.068	3.711
ILMN_1736954	ZBTB7B	zinc finger and BTB domain containing 7B	-0.068	2.371
ILMN_1750624	RXRG	retinoid X receptor gamma	-0.068	3.088
ILMN_1759700	NLGN3	neuroligin 3	-0.068	3.576
ILMN_1782043	GRIA3	glutamate ionotropic receptor AMPA type subunit 3	-0.068	4.022
ILMN_1782753	LOC153684	uncharacterized LOC153684	-0.068	2.19
ILMN_1785892	MASP1	mannan binding lectin serine peptidase 1	-0.068	2.192
ILMN_1788528	MED18	mediator complex subunit 18	-0.068	2.583
ILMN_1795404	SPOP	speckle type BTB/POZ protein	-0.068	2.765
ILMN_1812080	PARP16	poly(ADP-ribose) polymerase family member 16	-0.068	1.724
ILMN_1883919			-0.068	1.919
ILMN_1898350			-0.068	3.618
ILMN_2071682	FAM196A	family with sequence similarity 196 member A	-0.068	2.354
ILMN_2072045	SOWAHB	sosondowah ankyrin repeat domain family member B	-0.068	2.979
ILMN_2122760	TTC22	tetratricopeptide repeat domain 22	-0.068	4.036
ILMN_2225746	BORCS6	BLOC-1 related complex subunit 6	-0.068	2.036
ILMN_2287296	SYF2	SYF2 pre-mRNA splicing factor	-0.068	2.154
ILMN_2318869	UBE2V1	ubiquitin conjugating enzyme E2 V1	-0.068	4.279
ILMN_2365410	TRNAU1AP	tRNA selenocysteine 1 associated protein 1	-0.068	3.631
ILMN_2370588	TRIOBP	TRIO and F-actin binding protein	-0.068	2.875
ILMN_3230215	TOX2	TOX high mobility group box family member 2	-0.068	2.028
ILMN_3236594	SNORA29	small nucleolar RNA, H/ACA box 29	-0.068	2.249
ILMN_3260932			-0.068	2.599
ILMN_1657497	KIAA0319	KIAA0319	-0.069	2.457
ILMN_1689711			-0.069	3.874
ILMN_1694875	APPBP2	amyloid beta precursor protein binding protein 2	-0.069	3.02
ILMN_1704236	MAX	MYC associated factor X	-0.069	2.816
ILMN_1708686	CCDC144B	coiled-coil domain containing 144B (pseudogene)	-0.069	2.579
ILMN_1712865	SHE	Src homology 2 domain containing E	-0.069	3.52
ILMN_1729591			-0.069	2.7
ILMN_1730332	CASP7	caspase 7	-0.069	3.387
ILMN_1732722	TRNAU1AP	tRNA selenocysteine 1 associated protein 1	-0.069	3.209
ILMN_1740045	ESR2	estrogen receptor 2	-0.069	4.156
ILMN_1754864	SLC25A18	solute carrier family 25 member 18	-0.069	2.734
ILMN_1761511	APOH	apolipoprotein H	-0.069	4.154
ILMN_1772973	RMDN1	regulator of microtubule dynamics 1	-0.069	2.235
ILMN_1779515	CSAD	cysteine sulfinic acid decarboxylase	-0.069	3.54
ILMN_1880062	SSBP2	single stranded DNA binding protein 2	-0.069	3.376
ILMN_2103343	HMGB3P1	high mobility group box 3 pseudogene 1	-0.069	2.768
ILMN_2229261	SIGLEC16	sialic acid binding Ig like lectin 16 (gene/pseudogene)	-0.069	2.422
ILMN_2339192	HMGCLL1	3-hydroxymethyl-3-methylglutaryl-CoA lyase like 1	-0.069	3.453
ILMN_2347380	ARHGEF11	Rho guanine nucleotide exchange factor 11	-0.069	1.921
ILMN_3213573			-0.069	1.892
ILMN_3275580	ZCCHC18	zinc finger CCHC-type containing 18	-0.069	2.594
ILMN_3278004			-0.069	3.371
ILMN_3310108	MIR571	microRNA 571	-0.069	3.935
ILMN_1665743			-0.07	3.043
ILMN_1688932	NR5A2	nuclear receptor subfamily 5 group A member 2	-0.07	4.183
ILMN_1702526	ADPRM	ADP-ribose/CDP-alcohol diphosphatase, manganese dependent	-0.07	2.166
ILMN_1705124	DHRS7C	dehydrogenase/reductase 7C	-0.07	3.711
ILMN_1708247			-0.07	3.056
ILMN_1711247	TRIM24	tripartite motif containing 24	-0.07	1.841
ILMN_1720595	MDGA1	MAM domain containing glycosylphosphatidylinositol anchor 1	-0.07	2.646
ILMN_1733441	POGZ	pogo transposable element with ZNF domain	-0.07	1.857
ILMN_1737323	SLC10A5	solute carrier family 10 member 5	-0.07	5.642
ILMN_1738883	RNF135	ring finger protein 135	-0.07	2.425
ILMN_1770758	AKAP6	A-kinase anchoring protein 6	-0.07	2.594
ILMN_1781276	TMCO4	transmembrane and coiled-coil domains 4	-0.07	2.127
ILMN_1809193	PSEN1	presenilin 1	-0.07	2.705
ILMN_2299661	TNFRSF25	TNF receptor superfamily member 25	-0.07	2.69
ILMN_3237256	BEND4	BEN domain containing 4	-0.07	4.082
ILMN_3310509	MIR30C2	microRNA 30c-2	-0.07	4.206
ILMN_1654413			-0.071	1.982
ILMN_1658809	SEZ6	seizure related 6 homolog	-0.071	4.882
ILMN_1663033	TMEM129	transmembrane protein 129	-0.071	1.878
ILMN_1667744			-0.071	2.988
ILMN_1678643	FHL2	four and a half LIM domains 2	-0.071	4.301
ILMN_1684520	TSTD2	thiosulfate sulfurtransferase like domain containing 2	-0.071	2.612
ILMN_1688106			-0.071	3.596
ILMN_1701958	DLG1	discs large MAGUK scaffold protein 1	-0.071	2.075
ILMN_1705869			-0.071	2.741
ILMN_1765419	GPLD1	glycosylphosphatidylinositol specific phospholipase D1	-0.071	4.054
ILMN_1767690	SENP8	SUMO/sentrin peptidase family member, NEDD8 specific	-0.071	3.242
ILMN_1771695	RCBTB2	RCC1 and BTB domain containing protein 2	-0.071	2.814
ILMN_1779572			-0.071	2.861
ILMN_1785277			-0.071	3.062
ILMN_1807556	VWA3A	von Willebrand factor A domain containing 3A	-0.071	2.388
ILMN_1825773			-0.071	2.99
ILMN_1907705			-0.071	2.052
ILMN_2215061	ORC6	origin recognition complex subunit 6	-0.071	1.921
ILMN_2253246	DNAJC28	DnaJ heat shock protein family (Hsp40) member C28	-0.071	5.355
ILMN_2279413	SIAH1	siah E3 ubiquitin protein ligase 1	-0.071	2.122
ILMN_3202483			-0.071	2.098
ILMN_3309975	MIR7-1	microRNA 7-1	-0.071	3.616
ILMN_1655026			-0.072	3.168
ILMN_1656867			-0.072	3.101
ILMN_1705562	MTCL1	microtubule crosslinking factor 1	-0.072	2.208
ILMN_1705745	OR14I1	olfactory receptor family 14 subfamily I member 1	-0.072	3.346
ILMN_1717101	MINK1	misshapen like kinase 1	-0.072	2.22
ILMN_1724612	SLC25A35	solute carrier family 25 member 35	-0.072	2.635
ILMN_1738414	G6PC	glucose-6-phosphatase catalytic subunit	-0.072	1.778
ILMN_1754042			-0.072	3.906
ILMN_1770399	C10orf107	chromosome 10 open reading frame 107	-0.072	3.733
ILMN_1800055			-0.072	2.462
ILMN_1804255	ADRB1	adrenoceptor beta 1	-0.072	2.788
ILMN_1827277	TMEM218	transmembrane protein 218	-0.072	3.831
ILMN_1865078			-0.072	3.879
ILMN_1869943	HOTAIRM1///HOXA2	HOXA transcript antisense RNA, myeloid-specific 1///homeobox A2	-0.072	3.072
ILMN_1874613			-0.072	3.33
ILMN_2213680	ZCCHC10	zinc finger CCHC-type containing 10	-0.072	2.306
ILMN_2387303	SHPRH	SNF2 histone linker PHD RING helicase	-0.072	2.655
ILMN_3214686			-0.072	2.042
ILMN_3235196	ARRDC3-AS1	ARRDC3 antisense RNA 1	-0.072	3.09
ILMN_3264828			-0.072	2.522
ILMN_3270588	KLF3-AS1	KLF3 antisense RNA 1	-0.072	2.774
ILMN_3272227			-0.072	3.811
ILMN_3294376			-0.072	2.793
ILMN_1660576			-0.073	2.963
ILMN_1668671			-0.073	3.077
ILMN_1671586			-0.073	4.219
ILMN_1683901	AMN	amnion associated transmembrane protein	-0.073	3.888
ILMN_1732720	LENG9	leukocyte receptor cluster member 9	-0.073	2.413
ILMN_1743910	PANK4	pantothenate kinase 4	-0.073	2.079
ILMN_1749419	PRKAG2	protein kinase AMP-activated non-catalytic subunit gamma 2	-0.073	2.816
ILMN_1757537	RGAG4	retrotransposon gag domain containing 4	-0.073	3.167
ILMN_1781980	CFC1B	cripto, FRL-1, cryptic family 1B	-0.073	2.572
ILMN_1807610	PRPH2	peripherin 2	-0.073	1.814
ILMN_1866286			-0.073	3.06
ILMN_1870621			-0.073	3.064
ILMN_1902563			-0.073	2.74
ILMN_1906815			-0.073	3.166
ILMN_2110986	NOM1	nucleolar protein with MIF4G domain 1	-0.073	2.319
ILMN_2234515	SLC7A5P2	solute carrier family 7 member 5 pseudogene 2	-0.073	2.5
ILMN_2264916	EDNRB	endothelin receptor type B	-0.073	3.733
ILMN_2386269	U2AF1L4	U2 small nuclear RNA auxiliary factor 1 like 4	-0.073	2.587
ILMN_2403911	ARFIP1	ADP ribosylation factor interacting protein 1	-0.073	3.365
ILMN_3239164	SEPT7P2	septin 7 pseudogene 2	-0.073	2.614
ILMN_3245038			-0.073	3.289
ILMN_3251365	PGGT1B	protein geranylgeranyltransferase type I subunit beta	-0.073	1.839
ILMN_3283458			-0.073	2.848
ILMN_1672608	PLPP3	phospholipid phosphatase 3	-0.074	3.373
ILMN_1680867			-0.074	2.482
ILMN_1682463			-0.074	2.608
ILMN_1692916			-0.074	1.797
ILMN_1698745	CLRN1	clarin 1	-0.074	1.976
ILMN_1699190	SORCS1	sortilin related VPS10 domain containing receptor 1	-0.074	3.045
ILMN_1715574	ZC3H11A	zinc finger CCCH-type containing 11A	-0.074	2.896
ILMN_1721540	NWD1	NACHT and WD repeat domain containing 1	-0.074	2.624
ILMN_1735488	FRRS1	ferric chelate reductase 1	-0.074	3.429
ILMN_1763408	RBMXL1	RNA binding motif protein, X-linked like 1	-0.074	2.378
ILMN_1778277	HTR3E	5-hydroxytryptamine receptor 3E	-0.074	3.488
ILMN_1778308	COL4A4	collagen type IV alpha 4 chain	-0.074	2.703
ILMN_1779522	ZNF347	zinc finger protein 347	-0.074	3.652
ILMN_1784774	P2RY10	purinergic receptor P2Y10	-0.074	3.125
ILMN_1789130	DNASE2B	deoxyribonuclease 2 beta	-0.074	3.934
ILMN_1793269			-0.074	4.184
ILMN_1806500	CPNE5	copine 5	-0.074	3.462
ILMN_1809577	GTF2IRD2	GTF2I repeat domain containing 2	-0.074	3.004
ILMN_1814770	CPNE4	copine 4	-0.074	4.416
ILMN_1855286	CEP85L	centrosomal protein 85 like	-0.074	3.48
ILMN_1891229			-0.074	2.635
ILMN_1893728			-0.074	3.254
ILMN_1898022			-0.074	2.632
ILMN_2180252	TMEM255A	transmembrane protein 255A	-0.074	4.563
ILMN_2243697	ZDHHC13	zinc finger DHHC-type containing 13	-0.074	2.109
ILMN_2341382	ANKHD1	ankyrin repeat and KH domain containing 1	-0.074	3.625
ILMN_2353978	ACOT11	acyl-CoA thioesterase 11	-0.074	4.283
ILMN_1652006	SMC1A	structural maintenance of chromosomes 1A	-0.075	3.038
ILMN_1673544	TCEANC2	transcription elongation factor A N-terminal and central domain containing 2	-0.075	2.708
ILMN_1679339	C3orf62	chromosome 3 open reading frame 62	-0.075	3.074
ILMN_1680420	NUDT13	nudix hydrolase 13	-0.075	4.12
ILMN_1690291	CC2D1B	coiled-coil and C2 domain containing 1B	-0.075	3.699
ILMN_1693448			-0.075	4.007
ILMN_1702760	PGM5P2	phosphoglucomutase 5 pseudogene 2	-0.075	2.411
ILMN_1725175	FOSL2	FOS like 2, AP-1 transcription factor subunit	-0.075	2.084
ILMN_1727833	KIF19	kinesin family member 19	-0.075	3.325
ILMN_1734640	SDHAP1	succinate dehydrogenase complex flavoprotein subunit A pseudogene 1	-0.075	2.14
ILMN_1752432	CYFIP1	cytoplasmic FMR1 interacting protein 1	-0.075	5.278
ILMN_1767441	FBXL14	F-box and leucine rich repeat protein 14	-0.075	3.342
ILMN_1775926	SPATA6	spermatogenesis associated 6	-0.075	3.704
ILMN_1776870			-0.075	2.608
ILMN_1777437	LEXM	lymphocyte expansion molecule	-0.075	3.633
ILMN_1782978	GALNT8	polypeptide N-acetylgalactosaminyltransferase 8	-0.075	4.176
ILMN_1785762	RHOT1	ras homolog family member T1	-0.075	3.987
ILMN_1802550			-0.075	3.053
ILMN_1805098	PDE1B	phosphodiesterase 1B	-0.075	3.918
ILMN_1828754			-0.075	3.028
ILMN_1857968			-0.075	2.247
ILMN_1886559			-0.075	1.795
ILMN_2058270	SOAT2	sterol O-acyltransferase 2	-0.075	2.339
ILMN_2247594	RPLP1	ribosomal protein lateral stalk subunit P1	-0.075	3.506
ILMN_2293872	PRKAG2	protein kinase AMP-activated non-catalytic subunit gamma 2	-0.075	5.234
ILMN_2357781	ZNF436	zinc finger protein 436	-0.075	1.845
ILMN_3187362			-0.075	4.764
ILMN_3188005			-0.075	2.365
ILMN_3230157	PACRGL	PARK2 coregulated like	-0.075	2.43
ILMN_3235133			-0.075	1.885
ILMN_3235279	RADIL	Rap associating with DIL domain	-0.075	2.301
ILMN_1674366	LHX4	LIM homeobox 4	-0.076	4.966
ILMN_1676128	DNMT3A	DNA methyltransferase 3 alpha	-0.076	2.8
ILMN_1683533	CCDC66	coiled-coil domain containing 66	-0.076	1.842
ILMN_1685982	PDGFA	platelet derived growth factor subunit A	-0.076	3.017
ILMN_1698472	KMT2C	lysine methyltransferase 2C	-0.076	1.902
ILMN_1698752	NLRX1	NLR family member X1	-0.076	2.536
ILMN_1700770	PSKH1	protein serine kinase H1	-0.076	2.117
ILMN_1702235			-0.076	2.655
ILMN_1702797			-0.076	5.146
ILMN_1724854			-0.076	3.707
ILMN_1727084	ADAMTSL1	ADAMTS like 1	-0.076	4.165
ILMN_1729529	ADGRB1	adhesion G protein-coupled receptor B1	-0.076	3.393
ILMN_1737705	UHRF1BP1L	UHRF1 binding protein 1 like	-0.076	1.939
ILMN_1746683			-0.076	4.9
ILMN_1761086	VPS54	VPS54, GARP complex subunit	-0.076	1.751
ILMN_1766363	FLT3	fms related tyrosine kinase 3	-0.076	4.569
ILMN_1772540	ATMIN	ATM interactor	-0.076	2.115
ILMN_1780777	PDXDC2P	pyridoxal dependent decarboxylase domain containing 2, pseudogene	-0.076	2.975
ILMN_1814975			-0.076	4.155
ILMN_1906842			-0.076	2.572
ILMN_2123871	TMEM18	transmembrane protein 18	-0.076	1.781
ILMN_2324029	SCRIB	scribbled planar cell polarity protein	-0.076	3.025
ILMN_2368617	FKRP	fukutin related protein	-0.076	1.837
ILMN_3187741			-0.076	1.876
ILMN_3273383			-0.076	3.751
ILMN_3305597			-0.076	3.014
ILMN_1680772			-0.077	4.905
ILMN_1694593	FAHD1	fumarylacetoacetate hydrolase domain containing 1	-0.077	3.784
ILMN_1695679	NWD2	NACHT and WD repeat domain containing 2	-0.077	3.795
ILMN_1715407			-0.077	1.951
ILMN_1744545	ZNRF4	zinc and ring finger 4	-0.077	2.851
ILMN_1757754	SUDS3	SDS3 homolog, SIN3A corepressor complex component	-0.077	2.064
ILMN_1771732	AS3MT	arsenite methyltransferase	-0.077	2.023
ILMN_1781416	FRAT1	frequently rearranged in advanced T-cell lymphomas 1	-0.077	4.142
ILMN_1791678	TAT	tyrosine aminotransferase	-0.077	5.633
ILMN_1793841	ZNF542P	zinc finger protein 542, pseudogene	-0.077	4.101
ILMN_1832529			-0.077	2.764
ILMN_1867439	LOC105372881	uncharacterized LOC105372881	-0.077	2.143
ILMN_2191634	RPL37	ribosomal protein L37	-0.077	4.385
ILMN_2280630	SERF1A	small EDRK-rich factor 1A	-0.077	4.151
ILMN_2389445	ARHGEF10L	Rho guanine nucleotide exchange factor 10 like	-0.077	2.015
ILMN_3237645	LRTOMT	leucine rich transmembrane and O-methyltransferase domain containing	-0.077	2.624
ILMN_3251567	FBXW2	F-box and WD repeat domain containing 2	-0.077	2.028
ILMN_3289057			-0.077	5.378
ILMN_3305999			-0.077	4.291
ILMN_1653670	CUL3	cullin 3	-0.078	3.845
ILMN_1654566	HSPA1L	heat shock protein family A (Hsp70) member 1 like	-0.078	2.765
ILMN_1666986	GCNT2	glucosaminyl (N-acetyl) transferase 2, I-branching enzyme (I blood group)	-0.078	4.573
ILMN_1672830			-0.078	2.371
ILMN_1674827	FAM124A	family with sequence similarity 124 member A	-0.078	4.243
ILMN_1687058			-0.078	3.32
ILMN_1690646	SATB1	SATB homeobox 1	-0.078	1.822
ILMN_1717371			-0.078	2.745
ILMN_1723115	CLEC4F	C-type lectin domain family 4 member F	-0.078	3.392
ILMN_1734937	IL23R	interleukin 23 receptor	-0.078	4.321
ILMN_1736448	VWC2	von Willebrand factor C domain containing 2	-0.078	3.455
ILMN_1757900	ZNF611	zinc finger protein 611	-0.078	4.105
ILMN_1762608	EPG5	ectopic P-granules autophagy protein 5 homolog	-0.078	2.755
ILMN_1771757			-0.078	5.41
ILMN_1776838			-0.078	2.726
ILMN_1787185	ECE2	endothelin converting enzyme 2	-0.078	4.076
ILMN_1796136	RAB37	RAB37, member RAS oncogene family	-0.078	3.512
ILMN_1804604	C1QTNF3	C1q and tumor necrosis factor related protein 3	-0.078	2.927
ILMN_1815114			-0.078	3.077
ILMN_1820605			-0.078	4.022
ILMN_1837220	ZNF81	zinc finger protein 81	-0.078	2.045
ILMN_1868805			-0.078	4.348
ILMN_1886847	ODF2L	outer dense fiber of sperm tails 2 like	-0.078	4.1
ILMN_2098297	RADIL	Rap associating with DIL domain	-0.078	3.476
ILMN_2154094	STX7	syntaxin 7	-0.078	3.206
ILMN_2367477	FBXO25	F-box protein 25	-0.078	3.173
ILMN_2415162	2022-09-01	septin 1	-0.078	4.104
ILMN_3234410			-0.078	3.837
ILMN_1669692	IKZF3	IKAROS family zinc finger 3	-0.079	2.226
ILMN_1679984	ZCCHC12	zinc finger CCHC-type containing 12	-0.079	2.044
ILMN_1721102			-0.079	2.157
ILMN_1741027	ARHGEF25	Rho guanine nucleotide exchange factor 25	-0.079	2.273
ILMN_1750003	CD200R1	CD200 receptor 1	-0.079	3.375
ILMN_1752343	FAM13C	family with sequence similarity 13 member C	-0.079	2.984
ILMN_1759327	DENND4A	DENN domain containing 4A	-0.079	4.543
ILMN_1773222			-0.079	4.443
ILMN_1781145	GPRC5D	G protein-coupled receptor class C group 5 member D	-0.079	4.503
ILMN_1784626	CA7	carbonic anhydrase 7	-0.079	5.673
ILMN_1789040	SLITRK5	SLIT and NTRK like family member 5	-0.079	3.484
ILMN_1792165			-0.079	3.707
ILMN_1800638	CELF2	CUGBP, Elav-like family member 2	-0.079	2.112
ILMN_1805972			-0.079	5.342
ILMN_1811335			-0.079	1.892
ILMN_1821483			-0.079	2.782
ILMN_1822378	LOC105378828	uncharacterized LOC105378828	-0.079	3.901
ILMN_1899760	LOC153577	uncharacterized LOC153577	-0.079	2.666
ILMN_2042343	MRPL42P5	mitochondrial ribosomal protein L42 pseudogene 5	-0.079	3.1
ILMN_2091753	LANCL3	LanC like 3	-0.079	4.792
ILMN_2111294	NUDT10	nudix hydrolase 10	-0.079	3.367
ILMN_2260500			-0.079	2.734
ILMN_2303170	MBNL3	muscleblind like splicing regulator 3	-0.079	2.182
ILMN_3203774			-0.079	4.857
ILMN_3238576	FOXD4L4	forkhead box D4-like 4	-0.079	3.583
ILMN_3286389	GOLGA8O	golgin A8 family member O	-0.079	4.065
ILMN_1657627	CBFA2T3	CBFA2/RUNX1 translocation partner 3	-0.08	4.117
ILMN_1663484	HYPK	huntingtin interacting protein K	-0.08	4.159
ILMN_1663802	PLGLA	plasminogen-like A (pseudogene)	-0.08	1.728
ILMN_1675788	ZNF175	zinc finger protein 175	-0.08	2.502
ILMN_1680805	IFNLR1	interferon lambda receptor 1	-0.08	2.325
ILMN_1708845	MTNR1A	melatonin receptor 1A	-0.08	3.801
ILMN_1725678	GFRA1	GDNF family receptor alpha 1	-0.08	4.362
ILMN_1729514	CMTM4	CKLF like MARVEL transmembrane domain containing 4	-0.08	3.259
ILMN_1735743	FBLN7	fibulin 7	-0.08	3.191
ILMN_1737541	HGD	homogentisate 1,2-dioxygenase	-0.08	2.701
ILMN_1738449	STIM2	stromal interaction molecule 2	-0.08	2.02
ILMN_1740620			-0.08	2.091
ILMN_1745213	PCDHB3	protocadherin beta 3	-0.08	3.204
ILMN_1745917	SCAND2P	SCAN domain containing 2 pseudogene	-0.08	4.083
ILMN_1755176			-0.08	4.684
ILMN_1755789	MEI1	meiotic double-stranded break formation protein 1	-0.08	4.524
ILMN_1763002			-0.08	5.629
ILMN_1769751	PIGG	phosphatidylinositol glycan anchor biosynthesis class G	-0.08	1.871
ILMN_1770772	CMA1	chymase 1	-0.08	3.895
ILMN_1779423	MRPS14	mitochondrial ribosomal protein S14	-0.08	2.3
ILMN_1784627	CDC42BPA	CDC42 binding protein kinase alpha	-0.08	1.742
ILMN_1789692	MARK2	microtubule affinity regulating kinase 2	-0.08	3.835
ILMN_1790026	SFRP5	secreted frizzled related protein 5	-0.08	2.634
ILMN_1802646	EPHB6	EPH receptor B6	-0.08	3.38
ILMN_1836531	PRRG3	proline rich and Gla domain 3	-0.08	2.051
ILMN_1882112			-0.08	2.851
ILMN_2048223	TTTY2	testis-specific transcript, Y-linked 2 (non-protein coding)	-0.08	2.065
ILMN_2136635	ISCA2	iron-sulfur cluster assembly 2	-0.08	2.52
ILMN_2294653	PDE5A	phosphodiesterase 5A	-0.08	5.147
ILMN_2373106	DMD	dystrophin	-0.08	2.305
ILMN_3180807			-0.08	5.064
ILMN_3202984			-0.08	2.693
ILMN_3249473			-0.08	5.586
ILMN_3306852			-0.08	3.252
ILMN_1671318			-0.081	2.234
ILMN_1673637	SLC10A4	solute carrier family 10 member 4	-0.081	3.926
ILMN_1687782	RAD17	RAD17 checkpoint clamp loader component	-0.081	2.652
ILMN_1696521	EGFR	epidermal growth factor receptor	-0.081	3.633
ILMN_1701165	BCL7C	BCL tumor suppressor 7C	-0.081	2.342
ILMN_1703860			-0.081	5.188
ILMN_1709339			-0.081	3.428
ILMN_1724367	NDUFB1	NADH:ubiquinone oxidoreductase subunit B1	-0.081	3.586
ILMN_1744693	FGF2	fibroblast growth factor 2	-0.081	2.452
ILMN_1780827	EPS8L2	EPS8 like 2	-0.081	3.469
ILMN_1784516	CFAP70	cilia and flagella associated protein 70	-0.081	4.024
ILMN_1793430			-0.081	2.475
ILMN_2042651	EVI2B	ecotropic viral integration site 2B	-0.081	3.059
ILMN_2146566	CLASRP	CLK4 associating serine/arginine rich protein	-0.081	1.744
ILMN_2298464	MOBP	myelin-associated oligodendrocyte basic protein	-0.081	2.026
ILMN_2409876	IL17RE	interleukin 17 receptor E	-0.081	2.907
ILMN_1667298			-0.082	2.454
ILMN_1672367			-0.082	4.53
ILMN_1697670	SRRM1	serine and arginine repetitive matrix 1	-0.082	1.742
ILMN_1702708	PPP2R3A	protein phosphatase 2 regulatory subunit B''alpha	-0.082	3.487
ILMN_1704022	TMEM207	transmembrane protein 207	-0.082	3.452
ILMN_1720930	CMTM4	CKLF like MARVEL transmembrane domain containing 4	-0.082	3.004
ILMN_1735064			-0.082	2.215
ILMN_1746020	MDM4	MDM4, p53 regulator	-0.082	2.555
ILMN_1762204	GCSAML	germinal center associated signaling and motility like	-0.082	4.734
ILMN_1775357	SNX29	sorting nexin 29	-0.082	3.793
ILMN_1789243	VPS33B	VPS33B, late endosome and lysosome associated	-0.082	1.855
ILMN_1798557			-0.082	3.068
ILMN_1890253	DIRC3	disrupted in renal carcinoma 3	-0.082	3.244
ILMN_1897333			-0.082	3.537
ILMN_2058468	BACH2	BTB domain and CNC homolog 2	-0.082	2.019
ILMN_2117736	MGAT4C	MGAT4 family member C	-0.082	4.061
ILMN_2193817	CLEC4G	C-type lectin domain family 4 member G	-0.082	3.433
ILMN_2252295	ELF2	E74 like ETS transcription factor 2	-0.082	2.163
ILMN_2394027			-0.082	1.8
ILMN_3236656	NIPSNAP3B	nipsnap homolog 3B	-0.082	2.826
ILMN_3237779	TMEM184C	transmembrane protein 184C	-0.082	1.978
ILMN_3274226			-0.082	2.161
ILMN_1657478	MAGEL2	MAGE family member L2	-0.083	2.153
ILMN_1663068			-0.083	2.279
ILMN_1674593	SIGLEC11	sialic acid binding Ig like lectin 11	-0.083	5.364
ILMN_1691616			-0.083	3.003
ILMN_1694569			-0.083	2.85
ILMN_1700994	KREMEN1	kringle containing transmembrane protein 1	-0.083	1.824
ILMN_1708558			-0.083	4.261
ILMN_1709004			-0.083	3.826
ILMN_1711328			-0.083	5.692
ILMN_1721769	FBLN2	fibulin 2	-0.083	4.668
ILMN_1722446	CCDC60	coiled-coil domain containing 60	-0.083	1.981
ILMN_1730945	TMEM59L	transmembrane protein 59 like	-0.083	2.45
ILMN_1731275	DPEP3	dipeptidase 3	-0.083	4.663
ILMN_1747409	MT1L	metallothionein 1L (gene/pseudogene)	-0.083	4.232
ILMN_1793148			-0.083	2.562
ILMN_1808251			-0.083	1.741
ILMN_1869354			-0.083	3.488
ILMN_2322972	ZFYVE27	zinc finger FYVE-type containing 27	-0.083	1.897
ILMN_2389211	LAIR1	leukocyte associated immunoglobulin like receptor 1	-0.083	3.509
ILMN_2398077	MEIS2	Meis homeobox 2	-0.083	3.758
ILMN_2408024	PDE5A	phosphodiesterase 5A	-0.083	3.774
ILMN_3192419			-0.083	3.146
ILMN_3227515			-0.083	3.091
ILMN_3236211	DGCR11	DiGeorge syndrome critical region gene 11 (non-protein coding)	-0.083	2.268
ILMN_3241744	KANK3	KN motif and ankyrin repeat domains 3	-0.083	2.646
ILMN_3245175	SH2D7	SH2 domain containing 7	-0.083	4.81
ILMN_3301334			-0.083	4.984
ILMN_1651745	TMEM25	transmembrane protein 25	-0.084	2.193
ILMN_1660938	TOE1	target of EGR1, member 1 (nuclear)	-0.084	2.506
ILMN_1674984	LPAR1	lysophosphatidic acid receptor 1	-0.084	4.801
ILMN_1694742	RPS29	ribosomal protein S29	-0.084	4.268
ILMN_1695972	CCDC89	coiled-coil domain containing 89	-0.084	2.938
ILMN_1711312	GPM6A	glycoprotein M6A	-0.084	2.263
ILMN_1726636	HECTD2	HECT domain E3 ubiquitin protein ligase 2	-0.084	2.33
ILMN_1738268	IP6K3	inositol hexakisphosphate kinase 3	-0.084	2.342
ILMN_1749287	TLR6	toll like receptor 6	-0.084	4.743
ILMN_1751389			-0.084	4.26
ILMN_1766275	PIK3CD	phosphatidylinositol-4,5-bisphosphate 3-kinase catalytic subunit delta	-0.084	2.284
ILMN_1766966	ACSM5	acyl-CoA synthetase medium-chain family member 5	-0.084	4.389
ILMN_1777487	ZNF839	zinc finger protein 839	-0.084	1.872
ILMN_1779887			-0.084	3.019
ILMN_1863233			-0.084	2.587
ILMN_2094262	AMY1B	amylase, alpha 1B (salivary)	-0.084	3.713
ILMN_2105254	PTGR2	prostaglandin reductase 2	-0.084	4.794
ILMN_2229969	ERO1B	endoplasmic reticulum oxidoreductase 1 beta	-0.084	3.909
ILMN_2352574	ZNF274	zinc finger protein 274	-0.084	2.259
ILMN_2377199	SLC27A6	solute carrier family 27 member 6	-0.084	4.486
ILMN_3292155			-0.084	3.889
ILMN_1656882			-0.085	2.823
ILMN_1670625			-0.085	3.86
ILMN_1670881	CHST6	carbohydrate sulfotransferase 6	-0.085	2.445
ILMN_1672753	FAM21C	family with sequence similarity 21 member C	-0.085	3.902
ILMN_1685813	LOC650293	seven transmembrane helix receptor	-0.085	2.947
ILMN_1687835			-0.085	4.287
ILMN_1703049	AKAP7	A-kinase anchoring protein 7	-0.085	3.613
ILMN_1716875	CTNND2	catenin delta 2	-0.085	7.894
ILMN_1723043	NAPSB	napsin B aspartic peptidase, pseudogene	-0.085	2.763
ILMN_1729287	NMUR1	neuromedin U receptor 1	-0.085	5.084
ILMN_1755910			-0.085	1.991
ILMN_1756052	NOL4	nucleolar protein 4	-0.085	4.674
ILMN_1772156	ERP44	endoplasmic reticulum protein 44	-0.085	4.077
ILMN_1772697	KREMEN1	kringle containing transmembrane protein 1	-0.085	2.663
ILMN_1787441			-0.085	5.344
ILMN_1790544			-0.085	5.982
ILMN_1798624	MOCS1	molybdenum cofactor synthesis 1	-0.085	4.542
ILMN_1900929			-0.085	2.22
ILMN_2260313	CRYBA2	crystallin beta A2	-0.085	3.636
ILMN_2305116	CTH	cystathionine gamma-lyase	-0.085	2.514
ILMN_2356745	BTBD7	BTB domain containing 7	-0.085	3.876
ILMN_3230160	PCLO	piccolo presynaptic cytomatrix protein	-0.085	2.97
ILMN_3257145	ARHGAP42	Rho GTPase activating protein 42	-0.085	3.265
ILMN_1652602	LMNTD2	lamin tail domain containing 2	-0.086	2.602
ILMN_1660964			-0.086	4.183
ILMN_1661003	TREH	trehalase	-0.086	1.956
ILMN_1666408			-0.086	5.9
ILMN_1681603			-0.086	3.288
ILMN_1713174	TCP11L1	t-complex 11 like 1	-0.086	2.978
ILMN_1748661	AKT1	AKT serine/threonine kinase 1	-0.086	2.937
ILMN_1763612	TMEM132D	transmembrane protein 132D	-0.086	6.83
ILMN_1780659	NUDT6	nudix hydrolase 6	-0.086	2.839
ILMN_1780840	C2orf16	chromosome 2 open reading frame 16	-0.086	2.352
ILMN_1790984			-0.086	3.876
ILMN_1807072	GOSR2	golgi SNAP receptor complex member 2	-0.086	3.396
ILMN_1808548	PSEN1	presenilin 1	-0.086	4.51
ILMN_1813703	RALGPS2	Ral GEF with PH domain and SH3 binding motif 2	-0.086	3.666
ILMN_1853775			-0.086	3.914
ILMN_1898938			-0.086	2.434
ILMN_2133713	FAM76A	family with sequence similarity 76 member A	-0.086	2.62
ILMN_2278908			-0.086	1.839
ILMN_2338447	ARID4A	AT-rich interaction domain 4A	-0.086	1.92
ILMN_3181215	AGFG1	ArfGAP with FG repeats 1	-0.086	2.029
ILMN_3238986	CALY	calcyon neuron specific vesicular protein	-0.086	3.59
ILMN_3240038			-0.086	3.492
ILMN_3251491	UQCRB	ubiquinol-cytochrome c reductase binding protein	-0.086	3.862
ILMN_3251572	FAM134A	family with sequence similarity 134 member A	-0.086	1.73
ILMN_3290232			-0.086	2.979
ILMN_3291986			-0.086	3.565
ILMN_1652611			-0.087	5.906
ILMN_1668713	GABPB2	GA binding protein transcription factor beta subunit 2	-0.087	3.089
ILMN_1669057			-0.087	2.131
ILMN_1686464	SLCO4C1	solute carrier organic anion transporter family member 4C1	-0.087	5.31
ILMN_1694923			-0.087	2.977
ILMN_1695829	TTYH2	tweety family member 2	-0.087	2.729
ILMN_1718001	PHKB	phosphorylase kinase regulatory subunit beta	-0.087	1.973
ILMN_1752409	TNRC6A	trinucleotide repeat containing 6A	-0.087	5.24
ILMN_1757361	NCF4	neutrophil cytosolic factor 4	-0.087	3.343
ILMN_1757532	SNPH	syntaphilin	-0.087	2.17
ILMN_1787627	GPRASP1	G protein-coupled receptor associated sorting protein 1	-0.087	3.67
ILMN_1788887	LINC01089	long intergenic non-protein coding RNA 1089	-0.087	3.352
ILMN_1810254	MEI1	meiotic double-stranded break formation protein 1	-0.087	3.702
ILMN_1812380	CHKA	choline kinase alpha	-0.087	6.373
ILMN_2136177			-0.087	2.033
ILMN_2204576	HSD17B13	hydroxysteroid 17-beta dehydrogenase 13	-0.087	6.981
ILMN_2402556	ZHX1	zinc fingers and homeoboxes 1	-0.087	3.47
ILMN_3212737	B3GALT5-AS1	B3GALT5 antisense RNA 1	-0.087	6.313
ILMN_3239433			-0.087	6.884
ILMN_1657868	SIRT4	sirtuin 4	-0.088	2.743
ILMN_1658684	ATP9B	ATPase phospholipid transporting 9B (putative)	-0.088	2.828
ILMN_1668986	PRELID2	PRELI domain containing 2	-0.088	3.552
ILMN_1670658	CCL15	C-C motif chemokine ligand 15	-0.088	6.09
ILMN_1673030	CMKLR1	chemerin chemokine-like receptor 1	-0.088	3.717
ILMN_1720027	ZNF23	zinc finger protein 23	-0.088	2.029
ILMN_1727539	PGA3	pepsinogen 3, group I (pepsinogen A)	-0.088	6.353
ILMN_1751243	OSBPL7	oxysterol binding protein like 7	-0.088	5.07
ILMN_1776000	EID3	EP300 interacting inhibitor of differentiation 3	-0.088	1.723
ILMN_1778111			-0.088	2.124
ILMN_1799488	ZNF383	zinc finger protein 383	-0.088	4.353
ILMN_1806407	SEMA6D	semaphorin 6D	-0.088	3.745
ILMN_1846430	LOC100128239	uncharacterized LOC100128239	-0.088	3.22
ILMN_1907556	CSRNP3	cysteine and serine rich nuclear protein 3	-0.088	3.445
ILMN_2206953	PLCL1	phospholipase C like 1	-0.088	2.307
ILMN_2330170	MYBPC1	myosin binding protein C, slow type	-0.088	4.295
ILMN_2398211	ANKRD20A3	ankyrin repeat domain 20 family member A3	-0.088	4.942
ILMN_3278287			-0.088	4.408
ILMN_3294024			-0.088	5.069
ILMN_1665092			-0.089	4.543
ILMN_1671196			-0.089	1.972
ILMN_1674183			-0.089	5.521
ILMN_1677497	STAB2	stabilin 2	-0.089	5.267
ILMN_1677756	UBE2D2	ubiquitin conjugating enzyme E2 D2	-0.089	1.874
ILMN_1679816			-0.089	2.866
ILMN_1689212	RSPH4A	radial spoke head 4 homolog A	-0.089	4.691
ILMN_1698578			-0.089	4.692
ILMN_1699249	ZNF649	zinc finger protein 649	-0.089	2.204
ILMN_1700547	CHST9	carbohydrate sulfotransferase 9	-0.089	4.909
ILMN_1709285			-0.089	5.459
ILMN_1718488	MMEL1	membrane metallo-endopeptidase-like 1	-0.089	2.016
ILMN_1731966	LEPR	leptin receptor	-0.089	4.006
ILMN_1742949			-0.089	3.133
ILMN_1757825	ZNF230	zinc finger protein 230	-0.089	5.538
ILMN_1764231	LMO3	LIM domain only 3	-0.089	2.613
ILMN_1775962	MCOLN3	mucolipin 3	-0.089	2.976
ILMN_1776703			-0.089	3.539
ILMN_1828967			-0.089	4.508
ILMN_1830806	SCAF11	SR-related CTD associated factor 11	-0.089	3.015
ILMN_1903049	TAPT1-AS1	TAPT1 antisense RNA 1 (head to head)	-0.089	2.49
ILMN_2240866	MASP1	mannan binding lectin serine peptidase 1	-0.089	1.965
ILMN_2293529	AKAP7	A-kinase anchoring protein 7	-0.089	6.664
ILMN_2350357			-0.089	2.489
ILMN_2393693	LRRC37A4P	leucine rich repeat containing 37 member A4, pseudogene	-0.089	2.662
ILMN_3261226			-0.089	3.081
ILMN_3301468			-0.089	1.9
ILMN_1668249	LMF1	lipase maturation factor 1	-0.09	3.733
ILMN_1681310			-0.09	4.059
ILMN_1691333	ZNF57	zinc finger protein 57	-0.09	2.334
ILMN_1702706	APOBEC3F	apolipoprotein B mRNA editing enzyme catalytic subunit 3F	-0.09	4.143
ILMN_1724762	XKR6	XK related 6	-0.09	2.432
ILMN_1730811	PLN	phospholamban	-0.09	1.952
ILMN_1738217			-0.09	3.826
ILMN_1758642	TMEM259	transmembrane protein 259	-0.09	2.662
ILMN_1759870			-0.09	2.719
ILMN_1809141	ING4	inhibitor of growth family member 4	-0.09	2.105
ILMN_1814077	ZFPM2	zinc finger protein, FOG family member 2	-0.09	2.704
ILMN_1814611			-0.09	5.074
ILMN_1815102	LCAT	lecithin-cholesterol acyltransferase	-0.09	2.508
ILMN_1887403	DBT	dihydrolipoamide branched chain transacylase E2	-0.09	2.844
ILMN_2092232	TSR1	TSR1, ribosome maturation factor	-0.09	3.133
ILMN_2099773	SEMA3D	semaphorin 3D	-0.09	4.847
ILMN_2322499	RORA	RAR related orphan receptor A	-0.09	1.761
ILMN_2358783	ASB3	ankyrin repeat and SOCS box containing 3	-0.09	2.063
ILMN_2382657	ARHGAP9	Rho GTPase activating protein 9	-0.09	1.739
ILMN_2388254			-0.09	4.128
ILMN_3296958			-0.09	4.254
ILMN_3301236			-0.09	5.261
ILMN_3308235	MIR608	microRNA 608	-0.09	7.105
ILMN_1698148	CHD5	chromodomain helicase DNA binding protein 5	-0.091	5.757
ILMN_1698369			-0.091	1.827
ILMN_1711245	SCG3	secretogranin III	-0.091	6.391
ILMN_1727138	PPM1B	protein phosphatase, Mg2+/Mn2+ dependent 1B	-0.091	4.284
ILMN_1736533	RND2	Rho family GTPase 2	-0.091	2.764
ILMN_1797413	SNX7	sorting nexin 7	-0.091	1.878
ILMN_1810159	LVRN	laeverin	-0.091	3.088
ILMN_1847363			-0.091	2.882
ILMN_1853631			-0.091	2.248
ILMN_1896967			-0.091	4.947
ILMN_2095577	BMPR1A	bone morphogenetic protein receptor type 1A	-0.091	4.494
ILMN_2158781			-0.091	3.599
ILMN_2303955	FKBP1B	FK506 binding protein 1B	-0.091	3.015
ILMN_2312149	ZNF160	zinc finger protein 160	-0.091	3.139
ILMN_2402499	MSMO1	methylsterol monooxygenase 1	-0.091	2.35
ILMN_1652549	DTNA	dystrobrevin alpha	-0.092	3.562
ILMN_1663986			-0.092	5.545
ILMN_1673846	INF2	inverted formin, FH2 and WH2 domain containing	-0.092	2.706
ILMN_1682224			-0.092	1.839
ILMN_1682270	FGFR2	fibroblast growth factor receptor 2	-0.092	6.395
ILMN_1709583			-0.092	1.85
ILMN_1716237	ACOT2	acyl-CoA thioesterase 2	-0.092	1.769
ILMN_1742917	NXNL1	nucleoredoxin-like 1	-0.092	3.2
ILMN_1765547	IRF2	interferon regulatory factor 2	-0.092	2.14
ILMN_1774945	NRG3	neuregulin 3	-0.092	4.085
ILMN_1776412	KRTAP10-11	keratin associated protein 10-11	-0.092	2.042
ILMN_1776649	LRRK2	leucine rich repeat kinase 2	-0.092	2.751
ILMN_1776939	MS4A1	membrane spanning 4-domains A1	-0.092	2.187
ILMN_1778587			-0.092	2.341
ILMN_1794823	ZNF626	zinc finger protein 626	-0.092	3.238
ILMN_1799622	ZFYVE9	zinc finger FYVE-type containing 9	-0.092	7.853
ILMN_1803045	TUBGCP5	tubulin gamma complex associated protein 5	-0.092	2.136
ILMN_1820267			-0.092	2.008
ILMN_1841970			-0.092	4.396
ILMN_1851677			-0.092	4.097
ILMN_1851891			-0.092	5.445
ILMN_1859787			-0.092	3.066
ILMN_2182335	ARID2	AT-rich interaction domain 2	-0.092	2.148
ILMN_2242491	CLUAP1	clusterin associated protein 1	-0.092	4.356
ILMN_2342554	TAGLN3	transgelin 3	-0.092	2.709
ILMN_2405534	GAB1	GRB2 associated binding protein 1	-0.092	4.135
ILMN_2406654	ABCC6	ATP binding cassette subfamily C member 6	-0.092	2.036
ILMN_3223246			-0.092	2.185
ILMN_3240082			-0.092	4.51
ILMN_1653678	DTX4	deltex E3 ubiquitin ligase 4	-0.093	3.015
ILMN_1658283	RPL17	ribosomal protein L17	-0.093	1.938
ILMN_1661409	FAM208A	family with sequence similarity 208 member A	-0.093	3.573
ILMN_1676440			-0.093	2.331
ILMN_1680436	CSHL1	chorionic somatomammotropin hormone like 1	-0.093	4.021
ILMN_1684168	GSTZ1	glutathione S-transferase zeta 1	-0.093	2.804
ILMN_1686852			-0.093	2.163
ILMN_1688220	SYNPO2	synaptopodin 2	-0.093	3.268
ILMN_1694730	RNPEPL1	arginyl aminopeptidase like 1	-0.093	2.827
ILMN_1704704			-0.093	3.357
ILMN_1716019	RHBDL3	rhomboid like 3	-0.093	2.38
ILMN_1727992	FEZ1	fasciculation and elongation protein zeta 1	-0.093	1.756
ILMN_1803300	SLC25A47	solute carrier family 25 member 47	-0.093	2.098
ILMN_1857662			-0.093	4.694
ILMN_1891067	KCNH1	potassium voltage-gated channel subfamily H member 1	-0.093	5.505
ILMN_2123665	SBF2	SET binding factor 2	-0.093	2.173
ILMN_2154853	PPP1R36	protein phosphatase 1 regulatory subunit 36	-0.093	5.896
ILMN_2201596	CYTL1	cytokine like 1	-0.093	2.399
ILMN_2361737	TRIM36	tripartite motif containing 36	-0.093	5.29
ILMN_2369018	EVI2A	ecotropic viral integration site 2A	-0.093	2.157
ILMN_3233871	ATXN1L	ataxin 1 like	-0.093	2.466
ILMN_3243924	P2RX6	purinergic receptor P2X 6	-0.093	5.516
ILMN_1651752	CXorf21	chromosome X open reading frame 21	-0.094	4.144
ILMN_1652230			-0.094	3.972
ILMN_1672174	ECE1	endothelin converting enzyme 1	-0.094	3.581
ILMN_1684943	TRAT1	T cell receptor associated transmembrane adaptor 1	-0.094	3.431
ILMN_1685834	AMPH	amphiphysin	-0.094	1.956
ILMN_1691405			-0.094	6.071
ILMN_1707021			-0.094	2.354
ILMN_1721712	SYNGR1	synaptogyrin 1	-0.094	3.313
ILMN_1731666	ZNF641	zinc finger protein 641	-0.094	1.897
ILMN_1734550	SLC9A3	solute carrier family 9 member A3	-0.094	2.281
ILMN_1744862	TGFBR2	transforming growth factor beta receptor 2	-0.094	2.407
ILMN_1753005	RELN	reelin	-0.094	5.835
ILMN_1773114	GRIK1	glutamate ionotropic receptor kainate type subunit 1	-0.094	5.168
ILMN_1783097			-0.094	3.168
ILMN_1785218	MTCH2	mitochondrial carrier 2	-0.094	2.042
ILMN_1810335	DGKB	diacylglycerol kinase beta	-0.094	2.097
ILMN_1905310			-0.094	3.361
ILMN_2047856	MICU3	mitochondrial calcium uptake family member 3	-0.094	5.103
ILMN_2049417	TMEM86B	transmembrane protein 86B	-0.094	2.901
ILMN_2123450			-0.094	3.232
ILMN_2135709	ERICH5	glutamate rich 5	-0.094	2.164
ILMN_3229552	MED7	mediator complex subunit 7	-0.094	1.789
ILMN_3241598			-0.094	1.788
ILMN_3263290			-0.094	4.033
ILMN_3285616			-0.094	1.819
ILMN_1652918	RHOF	ras homolog family member F, filopodia associated	-0.095	1.908
ILMN_1659240	MTMR14	myotubularin related protein 14	-0.095	2.04
ILMN_1661897	WHAMMP3	WAS protein homolog associated with actin, golgi membranes and microtubules pseudogene 3	-0.095	6.037
ILMN_1662743	POLR2J4	RNA polymerase II subunit J4, pseudogene	-0.095	4.607
ILMN_1666332			-0.095	3.048
ILMN_1669189	RASSF5	Ras association domain family member 5	-0.095	1.784
ILMN_1679290	LTK	leukocyte receptor tyrosine kinase	-0.095	4.694
ILMN_1680273	MYOCD	myocardin	-0.095	3.673
ILMN_1680856	MAMLD1	mastermind like domain containing 1	-0.095	1.752
ILMN_1685870			-0.095	3.392
ILMN_1691849	LIN7C	lin-7 homolog C, crumbs cell polarity complex component	-0.095	1.9
ILMN_1701653	ASCL1	achaete-scute family bHLH transcription factor 1	-0.095	6.538
ILMN_1714274	ZNF274	zinc finger protein 274	-0.095	6.244
ILMN_1720267	TARSL2	threonyl-tRNA synthetase like 2	-0.095	3.738
ILMN_1743067	ZNF701	zinc finger protein 701	-0.095	3.772
ILMN_1744754			-0.095	4.057
ILMN_1761490	ZNF75D	zinc finger protein 75D	-0.095	1.852
ILMN_1776857	AQP1	aquaporin 1 (Colton blood group)	-0.095	2.252
ILMN_1779597	CIDEC	cell death inducing DFFA like effector c	-0.095	3.725
ILMN_1793732	FARS2	phenylalanyl-tRNA synthetase 2, mitochondrial	-0.095	2.374
ILMN_1796639	UBQLN3	ubiquilin 3	-0.095	2.445
ILMN_1799628			-0.095	4.109
ILMN_1825249	ENPP1	ectonucleotide pyrophosphatase/phosphodiesterase 1	-0.095	4.955
ILMN_1827211			-0.095	2.014
ILMN_1872974			-0.095	2.723
ILMN_2070375	GPR82	G protein-coupled receptor 82	-0.095	4.29
ILMN_2223772	GP6	glycoprotein VI platelet	-0.095	4.327
ILMN_3180557	CYB561D1	cytochrome b561 family member D1	-0.095	2.512
ILMN_3183789			-0.095	1.85
ILMN_3238036	JAGN1	jagunal homolog 1	-0.095	3.466
ILMN_1668463			-0.096	2.292
ILMN_1676247	JPH2	junctophilin 2	-0.096	2.288
ILMN_1681757	RIMKLB	ribosomal modification protein rimK like family member B	-0.096	2.245
ILMN_1684407			-0.096	3.33
ILMN_1709613	IGF1	insulin like growth factor 1	-0.096	3.416
ILMN_1727878	FPGT	fucose-1-phosphate guanylyltransferase	-0.096	5.942
ILMN_1731101	USH2A	usherin	-0.096	6.102
ILMN_1732514	GALK2	galactokinase 2	-0.096	5.123
ILMN_1749809	ZNF813	zinc finger protein 813	-0.096	3.707
ILMN_1751630	TDRD10	tudor domain containing 10	-0.096	6.36
ILMN_1753345	SCAMP5	secretory carrier membrane protein 5	-0.096	2.139
ILMN_1758272	MYPN	myopalladin	-0.096	5.617
ILMN_1761301			-0.096	2.565
ILMN_1763036	CLCN6	chloride voltage-gated channel 6	-0.096	1.776
ILMN_1768867	AP3B1	adaptor related protein complex 3 beta 1 subunit	-0.096	1.859
ILMN_1798061	ZFYVE26	zinc finger FYVE-type containing 26	-0.096	1.722
ILMN_1800381	GNAO1	G protein subunit alpha o1	-0.096	2.755
ILMN_1805614	RORA	RAR related orphan receptor A	-0.096	5.98
ILMN_1809550			-0.096	2.834
ILMN_1821228	C20orf181	chromosome 20 open reading frame 181	-0.096	4.761
ILMN_2321634	RAD17	RAD17 checkpoint clamp loader component	-0.096	3.441
ILMN_2400407	CNTN1	contactin 1	-0.096	3.945
ILMN_3238910			-0.096	4.224
ILMN_3240740	EIF3L	eukaryotic translation initiation factor 3 subunit L	-0.096	1.786
ILMN_3241803	PWAR5	Prader Willi/Angelman region RNA 5	-0.096	5.206
ILMN_3243606	SAMD15	sterile alpha motif domain containing 15	-0.096	2.486
ILMN_3266894			-0.096	3.374
ILMN_1688381	BPTF	bromodomain PHD finger transcription factor	-0.097	2.873
ILMN_1693227	ZC3H7A	zinc finger CCCH-type containing 7A	-0.097	2.248
ILMN_1701264	TSPYL6	TSPY like 6	-0.097	4.402
ILMN_1704332			-0.097	3.773
ILMN_1719163	ZNF557	zinc finger protein 557	-0.097	2.859
ILMN_1736972	GKAP1	G kinase anchoring protein 1	-0.097	2.268
ILMN_1757867			-0.097	3.791
ILMN_1768919	COL6A5	collagen type VI alpha 5 chain	-0.097	2.549
ILMN_1811050	CCDC88A	coiled-coil domain containing 88A	-0.097	2.289
ILMN_2063687	ZNF624	zinc finger protein 624	-0.097	5.324
ILMN_2093231	WBP1	WW domain binding protein 1	-0.097	2.065
ILMN_2198812	FDX1	ferredoxin 1	-0.097	2.546
ILMN_2352295	PRDM10	PR/SET domain 10	-0.097	3.442
ILMN_2370160	HERC4	HECT and RLD domain containing E3 ubiquitin protein ligase 4	-0.097	2.028
ILMN_3307944	PHLDB3	pleckstrin homology like domain family B member 3	-0.097	3.037
ILMN_1654336			-0.098	5.708
ILMN_1693431	LACC1	laccase domain containing 1	-0.098	1.785
ILMN_1708009	LANCL2	LanC like 2	-0.098	1.959
ILMN_1718896	CNTN2	contactin 2	-0.098	4.749
ILMN_1735364	ANKFY1	ankyrin repeat and FYVE domain containing 1	-0.098	3.04
ILMN_1736747	MARK2	microtubule affinity regulating kinase 2	-0.098	2.995
ILMN_1738699	FXR2	FMR1 autosomal homolog 2	-0.098	2.153
ILMN_1739770	MED7	mediator complex subunit 7	-0.098	2.19
ILMN_1761999	C1orf168	chromosome 1 open reading frame 168	-0.098	3.88
ILMN_1805853			-0.098	1.951
ILMN_1817545			-0.098	3.093
ILMN_1864691	TMEM260	transmembrane protein 260	-0.098	5.538
ILMN_2055036	KLHDC1	kelch domain containing 1	-0.098	5.698
ILMN_2056074	RGPD2	RANBP2-like and GRIP domain containing 2	-0.098	1.822
ILMN_2200562	SMG1P5	SMG1P5, nonsense mediated mRNA decay associated PI3K related kinase pseudogene 5	-0.098	4.618
ILMN_3274014			-0.098	2.241
ILMN_1661888	MEF2A	myocyte enhancer factor 2A	-0.099	1.901
ILMN_1670256	PDK1	pyruvate dehydrogenase kinase 1	-0.099	3.192
ILMN_1671209	SYTL2	synaptotagmin like 2	-0.099	3.262
ILMN_1678799	RAPGEF1	Rap guanine nucleotide exchange factor 1	-0.099	4.196
ILMN_1688404	ZMYM4	zinc finger MYM-type containing 4	-0.099	1.957
ILMN_1693668	WAPL	WAPL cohesin release factor	-0.099	2.055
ILMN_1725311	GCGR	glucagon receptor	-0.099	2.996
ILMN_1733050	SEC31B	SEC31 homolog B, COPII coat complex component	-0.099	3.496
ILMN_1751757	CES3	carboxylesterase 3	-0.099	6.83
ILMN_1763916	ACVR1B	activin A receptor type 1B	-0.099	4.582
ILMN_1765061	OXER1	oxoeicosanoid receptor 1	-0.099	3.806
ILMN_1783985	COQ6	coenzyme Q6, monooxygenase	-0.099	2.389
ILMN_1805979	GAB3	GRB2 associated binding protein 3	-0.099	3.864
ILMN_1814165	SSBP3	single stranded DNA binding protein 3	-0.099	1.809
ILMN_1839335	SUCLG2-AS1	SUCLG2 antisense RNA 1 (head to head)	-0.099	4.135
ILMN_1861896			-0.099	3.465
ILMN_2400663	AKAP9	A-kinase anchoring protein 9	-0.099	3.364
ILMN_3181457			-0.099	4.884
ILMN_3241087	INPP5J	inositol polyphosphate-5-phosphatase J	-0.099	2.394
ILMN_1661138			-0.1	2.453
ILMN_1664960	CEP170B	centrosomal protein 170B	-0.1	3.832
ILMN_1679003			-0.1	2.402
ILMN_1682316	TRIM33	tripartite motif containing 33	-0.1	2.077
ILMN_1696699	FAM184A	family with sequence similarity 184 member A	-0.1	2.077
ILMN_1706304	AGO4	argonaute 4, RISC catalytic component	-0.1	4.842
ILMN_1716803	RALYL	RALY RNA binding protein-like	-0.1	3.611
ILMN_1736053			-0.1	6.905
ILMN_1739054	CCDC121	coiled-coil domain containing 121	-0.1	3.604
ILMN_1740197	ZNF234	zinc finger protein 234	-0.1	1.912
ILMN_1741780	DUSP28	dual specificity phosphatase 28	-0.1	2.259
ILMN_1743324	TBC1D12	TBC1 domain family member 12	-0.1	6.231
ILMN_1746658	RORB	RAR related orphan receptor B	-0.1	5.729
ILMN_1747499	EMID1	EMI domain containing 1	-0.1	2.533
ILMN_1751529			-0.1	7.062
ILMN_1757391	TMEM50B	transmembrane protein 50B	-0.1	3.323
ILMN_1766706			-0.1	4.997
ILMN_1770537	BEX3	brain expressed X-linked 3	-0.1	2.151
ILMN_1794989	TMEM191B	transmembrane protein 191B	-0.1	2.738
ILMN_1796165	GLRX5	glutaredoxin 5	-0.1	2.079
ILMN_1815447			-0.1	3.053
ILMN_2052433			-0.1	2.104
ILMN_2153787	ARRDC5	arrestin domain containing 5	-0.1	5.519
ILMN_2156786	PGGT1B	protein geranylgeranyltransferase type I subunit beta	-0.1	2.366
ILMN_2322747	ARHGAP5	Rho GTPase activating protein 5	-0.1	4.259
ILMN_2363231	SMAP1	small ArfGAP 1	-0.1	2.417
ILMN_3200854			-0.1	1.816
ILMN_3207996			-0.1	5.92
ILMN_3234920			-0.1	2.381
ILMN_3236036	LINC00926	long intergenic non-protein coding RNA 926	-0.1	1.855
ILMN_3246902	ABCC6P1	ATP binding cassette subfamily C member 6 pseudogene 1	-0.1	2.723
ILMN_3257273			-0.1	7.39
ILMN_3276676			-0.1	4.196
ILMN_3301478	ZNF716	zinc finger protein 716	-0.1	3.19
ILMN_1661142	TMF1	TATA element modulatory factor 1	-0.101	1.743
ILMN_1661646	BANK1	B-cell scaffold protein with ankyrin repeats 1	-0.101	2.604
ILMN_1662263	MDP1	magnesium dependent phosphatase 1	-0.101	2.586
ILMN_1662451	FCER2	Fc fragment of IgE receptor II	-0.101	3.309
ILMN_1663149			-0.101	1.814
ILMN_1677429	TWIST2	twist family bHLH transcription factor 2	-0.101	2.741
ILMN_1686948	CASC4	cancer susceptibility candidate 4	-0.101	3.753
ILMN_1691966	FLJ35934	FLJ35934	-0.101	5.766
ILMN_1720849	PYGM	phosphorylase, glycogen, muscle	-0.101	2.602
ILMN_1725250	CCDC50	coiled-coil domain containing 50	-0.101	3.751
ILMN_1729515	PIN4	peptidylprolyl cis/trans isomerase, NIMA-interacting 4	-0.101	3.543
ILMN_1762466	BBS4	Bardet-Biedl syndrome 4	-0.101	1.828
ILMN_1769158	ISOC2	isochorismatase domain containing 2	-0.101	1.727
ILMN_1780937	MUS81	MUS81 structure-specific endonuclease subunit	-0.101	2.074
ILMN_1781102	VCPKMT	valosin containing protein lysine methyltransferase	-0.101	2.587
ILMN_1795159			-0.101	2.169
ILMN_1802691	CFAP44	cilia and flagella associated protein 44	-0.101	4.307
ILMN_1807050	SHC4	SHC adaptor protein 4	-0.101	2.363
ILMN_1809311	APOF	apolipoprotein F	-0.101	2.833
ILMN_1832920	LOC115110	uncharacterized LOC115110	-0.101	5.089
ILMN_2091412	FLT3LG	fms related tyrosine kinase 3 ligand	-0.101	2.549
ILMN_2145997	SP4	Sp4 transcription factor	-0.101	1.861
ILMN_2214734	FRRS1	ferric chelate reductase 1	-0.101	2.985
ILMN_2283597	FAM134B	family with sequence similarity 134 member B	-0.101	2.812
ILMN_2308338	BMF	Bcl2 modifying factor	-0.101	2.77
ILMN_2332691	CAPN3	calpain 3	-0.101	2.5
ILMN_3201614			-0.101	2.775
ILMN_3207605			-0.101	3.063
ILMN_3238072	CHADL	chondroadherin like	-0.101	3.229
ILMN_3241332			-0.101	4.073
ILMN_3290174	MTMR9LP	myotubularin related protein 9-like, pseudogene	-0.101	3.303
ILMN_1656940	ABLIM3	actin binding LIM protein family member 3	-0.102	2.773
ILMN_1667858	ZNF493	zinc finger protein 493	-0.102	5.285
ILMN_1690970			-0.102	7.402
ILMN_1703886	SLC16A2	solute carrier family 16 member 2	-0.102	3.844
ILMN_1707175	NSD1	nuclear receptor binding SET domain protein 1	-0.102	2.912
ILMN_1717337	2022-03-07	membrane associated ring-CH-type finger 7	-0.102	2.358
ILMN_1726199	ZNF594	zinc finger protein 594	-0.102	2.138
ILMN_1755733	RPLP2	ribosomal protein lateral stalk subunit P2	-0.102	4.771
ILMN_1756937	ST8SIA4	ST8 alpha-N-acetyl-neuraminide alpha-2,8-sialyltransferase 4	-0.102	2.686
ILMN_1760335	ADPRHL1	ADP-ribosylhydrolase like 1	-0.102	1.835
ILMN_1766085	REL	REL proto-oncogene, NF-kB subunit	-0.102	2.455
ILMN_1767351	AR	androgen receptor	-0.102	2.388
ILMN_1769143	KCNE2	potassium voltage-gated channel subfamily E regulatory subunit 2	-0.102	5.709
ILMN_1773407	C16orf72	chromosome 16 open reading frame 72	-0.102	2.512
ILMN_1797588	LLGL2	LLGL2, scribble cell polarity complex component	-0.102	2.866
ILMN_1827739			-0.102	5.282
ILMN_1883050			-0.102	4.909
ILMN_2087629	NOL4	nucleolar protein 4	-0.102	5.665
ILMN_2201668	SLC19A2	solute carrier family 19 member 2	-0.102	2.504
ILMN_2229170	MED7	mediator complex subunit 7	-0.102	1.754
ILMN_2229205	CENPC	centromere protein C	-0.102	2.963
ILMN_2246154	ZBED9	zinc finger BED-type containing 9	-0.102	2.841
ILMN_2279144	JADE3	jade family PHD finger 3	-0.102	4.918
ILMN_2324537	CDC14A	cell division cycle 14A	-0.102	6.654
ILMN_2339410	ACE	angiotensin I converting enzyme	-0.102	1.724
ILMN_3226276	SEC14L1P1	SEC14 like 1 pseudogene 1	-0.102	2.967
ILMN_3242758	FAM181B	family with sequence similarity 181 member B	-0.102	2.878
ILMN_3307409	RREB1	ras responsive element binding protein 1	-0.102	2.022
ILMN_1654602	SDHAP1	succinate dehydrogenase complex flavoprotein subunit A pseudogene 1	-0.103	4.588
ILMN_1664030	RAB1B	RAB1B, member RAS oncogene family	-0.103	2.911
ILMN_1677951	AFF3	AF4/FMR2 family member 3	-0.103	8.601
ILMN_1694882	AMY2B	amylase, alpha 2B (pancreatic)	-0.103	4.473
ILMN_1706397	CHMP6	charged multivesicular body protein 6	-0.103	6.693
ILMN_1711089	DNAJC21	DnaJ heat shock protein family (Hsp40) member C21	-0.103	2.83
ILMN_1718525	ITIH4	inter-alpha-trypsin inhibitor heavy chain family member 4	-0.103	4.77
ILMN_1720476	PHF2	PHD finger protein 2	-0.103	2.004
ILMN_1727331	LOC202181	SUMO interacting motifs containing 1 pseudogene	-0.103	5.483
ILMN_1732775			-0.103	4.141
ILMN_1740117			-0.103	4.472
ILMN_1764469			-0.103	4.629
ILMN_1772296			-0.103	4.956
ILMN_1773312	PATJ	PATJ, crumbs cell polarity complex component	-0.103	3.633
ILMN_1775373	CMTM5	CKLF like MARVEL transmembrane domain containing 5	-0.103	4.991
ILMN_1777663	TOP2B	topoisomerase (DNA) II beta	-0.103	2.061
ILMN_1801553	LEO1	LEO1 homolog, Paf1/RNA polymerase II complex component	-0.103	1.797
ILMN_1875887			-0.103	2.221
ILMN_1886422			-0.103	3.23
ILMN_3243324	VLDLR-AS1	VLDLR antisense RNA 1	-0.103	3.653
ILMN_3307651	APOBEC3D	apolipoprotein B mRNA editing enzyme catalytic subunit 3D	-0.103	3.061
ILMN_3307742	CAPS2	calcyphosine 2	-0.103	2.138
ILMN_1654340	UGP2	UDP-glucose pyrophosphorylase 2	-0.104	6.011
ILMN_1658033			-0.104	6.087
ILMN_1663037	LRRC4C	leucine rich repeat containing 4C	-0.104	2.473
ILMN_1679837	SGPP1	sphingosine-1-phosphate phosphatase 1	-0.104	4.004
ILMN_1694535			-0.104	1.75
ILMN_1707689			-0.104	4.835
ILMN_1732554	ZNF346	zinc finger protein 346	-0.104	3.347
ILMN_1751023			-0.104	4.58
ILMN_1758599	FAM163A	family with sequence similarity 163 member A	-0.104	7.55
ILMN_1761120	TM2D3	TM2 domain containing 3	-0.104	2.323
ILMN_1768129	ZNF43	zinc finger protein 43	-0.104	4.367
ILMN_1784130			-0.104	4.552
ILMN_1791501	CHRFAM7A	CHRNA7 (exons 5-10) and FAM7A (exons A-E) fusion	-0.104	3.869
ILMN_1799728	ADAM15	ADAM metallopeptidase domain 15	-0.104	3.259
ILMN_1828197			-0.104	3.989
ILMN_1876124	OTUD6B-AS1	OTUD6B antisense RNA 1 (head to head)	-0.104	2.327
ILMN_2334385	NCKAP5	NCK associated protein 5	-0.104	4.137
ILMN_2414254	ZNF302	zinc finger protein 302	-0.104	4.051
ILMN_2415467	SYNRG	synergin, gamma	-0.104	5.437
ILMN_3224907			-0.104	2.019
ILMN_1651364	PCBD2	pterin-4 alpha-carbinolamine dehydratase 2	-0.105	3.093
ILMN_1653390	SDHAP1	succinate dehydrogenase complex flavoprotein subunit A pseudogene 1	-0.105	6.044
ILMN_1654890	LENG8	leukocyte receptor cluster member 8	-0.105	3.474
ILMN_1659444	KIF1B	kinesin family member 1B	-0.105	3.254
ILMN_1676842	BTAF1	B-TFIID TATA-box binding protein associated factor 1	-0.105	2.042
ILMN_1685112	TACO1	translational activator of cytochrome c oxidase I	-0.105	1.791
ILMN_1690139			-0.105	4.713
ILMN_1711988	KCNK12	potassium two pore domain channel subfamily K member 12	-0.105	1.984
ILMN_1717799	PRKCE	protein kinase C epsilon	-0.105	3.908
ILMN_1719811	REM1	RRAD and GEM like GTPase 1	-0.105	3.12
ILMN_1722642	REEP3	receptor accessory protein 3	-0.105	3.342
ILMN_1797189	MAP3K12	mitogen-activated protein kinase kinase kinase 12	-0.105	3.076
ILMN_1803479			-0.105	3.56
ILMN_1804662	NRG4	neuregulin 4	-0.105	3.45
ILMN_1811261	KRIT1	KRIT1, ankyrin repeat containing	-0.105	2.444
ILMN_2396991	HCST	hematopoietic cell signal transducer	-0.105	2.304
ILMN_2407669	PEAR1	platelet endothelial aggregation receptor 1	-0.105	3.249
ILMN_3306864			-0.105	4.028
ILMN_1655521	DMRTA1	DMRT like family A1	-0.106	4.669
ILMN_1671686	DMTN	dematin actin binding protein	-0.106	2.007
ILMN_1681898			-0.106	3.068
ILMN_1700238	ZNF500	zinc finger protein 500	-0.106	2.251
ILMN_1703791	ANXA7	annexin A7	-0.106	2.181
ILMN_1704424	PLA2R1	phospholipase A2 receptor 1	-0.106	2.668
ILMN_1707380	PRELP	proline and arginine rich end leucine rich repeat protein	-0.106	2.267
ILMN_1738243	RPS29	ribosomal protein S29	-0.106	4.194
ILMN_1752380	ZNF565	zinc finger protein 565	-0.106	3.085
ILMN_1762308			-0.106	1.934
ILMN_1767929			-0.106	3.564
ILMN_1772702	SRSF8	serine and arginine rich splicing factor 8	-0.106	2.164
ILMN_1786697	TRIM9	tripartite motif containing 9	-0.106	4.194
ILMN_1810652	LMBRD2	LMBR1 domain containing 2	-0.106	4.551
ILMN_1877068	DERL2	derlin 2	-0.106	4.364
ILMN_2101930	POLG	DNA polymerase gamma, catalytic subunit	-0.106	2.792
ILMN_2174612	CNOT8	CCR4-NOT transcription complex subunit 8	-0.106	1.949
ILMN_2390457	ESR2	estrogen receptor 2	-0.106	7.099
ILMN_3240559	FAM189A1	family with sequence similarity 189 member A1	-0.106	4.272
ILMN_3240986			-0.106	4.628
ILMN_3256742			-0.106	3.709
ILMN_3263018			-0.106	3.36
ILMN_1663381	TRAF3IP2	TRAF3 interacting protein 2	-0.107	7.974
ILMN_1668771			-0.107	4.016
ILMN_1670308	GPM6B	glycoprotein M6B	-0.107	4.929
ILMN_1680154	MAP1B	microtubule associated protein 1B	-0.107	2.217
ILMN_1739815			-0.107	3.788
ILMN_1746578	SLC23A2	solute carrier family 23 member 2	-0.107	2.006
ILMN_1756998			-0.107	2.514
ILMN_1776571			-0.107	7.076
ILMN_1778154	FAM180B	family with sequence similarity 180 member B	-0.107	3.603
ILMN_1800172	RILP	Rab interacting lysosomal protein	-0.107	6.611
ILMN_1878191			-0.107	4.969
ILMN_1883267	MBNL1-AS1///MBNL1	MBNL1 antisense RNA 1///muscleblind like splicing regulator 1	-0.107	2.804
ILMN_2125590			-0.107	3.14
ILMN_2148290	PDCD7	programmed cell death 7	-0.107	2.948
ILMN_2163206	CCDC110	coiled-coil domain containing 110	-0.107	4.463
ILMN_2319326	ADARB1	adenosine deaminase, RNA specific B1	-0.107	1.754
ILMN_3239969			-0.107	1.735
ILMN_3241957			-0.107	1.876
ILMN_3289745			-0.107	1.955
ILMN_3307664	HMGN2P46	high mobility group nucleosomal binding domain 2 pseudogene 46	-0.107	5.295
ILMN_1659122	KLF10	Kruppel like factor 10	-0.108	2.257
ILMN_1684040	THEMIS	thymocyte selection associated	-0.108	2.492
ILMN_1704904	MGAT4C	MGAT4 family member C	-0.108	7.633
ILMN_1726352	THSD4	thrombospondin type 1 domain containing 4	-0.108	3.425
ILMN_1756289	PPP1R12B	protein phosphatase 1 regulatory subunit 12B	-0.108	1.756
ILMN_1759154	PABPN1	poly(A) binding protein nuclear 1	-0.108	1.881
ILMN_1761084	FNDC5	fibronectin type III domain containing 5	-0.108	2.777
ILMN_1777263	MEOX2	mesenchyme homeobox 2	-0.108	2.375
ILMN_1794117	GAPDHS	glyceraldehyde-3-phosphate dehydrogenase, spermatogenic	-0.108	6.39
ILMN_1897213			-0.108	6.659
ILMN_2151075	ZNF821	zinc finger protein 821	-0.108	4.015
ILMN_2211739	SLC15A2	solute carrier family 15 member 2	-0.108	5.716
ILMN_2232066	ABCB11	ATP binding cassette subfamily B member 11	-0.108	3.856
ILMN_2367440	WDR17	WD repeat domain 17	-0.108	4.665
ILMN_3286287			-0.108	6.594
ILMN_3299424			-0.108	3.381
ILMN_3306672	PATL2	PAT1 homolog 2	-0.108	5.369
ILMN_1661293	ZNF224	zinc finger protein 224	-0.109	4.142
ILMN_1665040	RBMS3	RNA binding motif single stranded interacting protein 3	-0.109	4.052
ILMN_1671854	2022-09-01	septin 1	-0.109	5.266
ILMN_1689901			-0.109	6.746
ILMN_1699058			-0.109	2.777
ILMN_1700627			-0.109	6.499
ILMN_1701855	PPP1CC	protein phosphatase 1 catalytic subunit gamma	-0.109	2.039
ILMN_1705953	LONRF1	LON peptidase N-terminal domain and ring finger 1	-0.109	1.964
ILMN_1726591	CARD16	caspase recruitment domain family member 16	-0.109	2.227
ILMN_1736054	SUB1	SUB1 homolog, transcriptional regulator	-0.109	1.752
ILMN_1736340	ANGEL2	angel homolog 2	-0.109	2.28
ILMN_1739274	PDHB	pyruvate dehydrogenase (lipoamide) beta	-0.109	2.183
ILMN_1746265	SARM1	sterile alpha and TIR motif containing 1	-0.109	3.152
ILMN_1746492	IFT27	intraflagellar transport 27	-0.109	2.483
ILMN_1748258			-0.109	4.409
ILMN_1748607			-0.109	5.12
ILMN_1753271	B4GALNT3	beta-1,4-N-acetyl-galactosaminyltransferase 3	-0.109	7.293
ILMN_1764414	SOS2	SOS Ras/Rho guanine nucleotide exchange factor 2	-0.109	4.193
ILMN_1770245	EPB41L5	erythrocyte membrane protein band 4.1 like 5	-0.109	2.621
ILMN_1778377			-0.109	1.93
ILMN_1815033	HPCA	hippocalcin	-0.109	8.48
ILMN_1849046			-0.109	4.623
ILMN_1882248	USP51	ubiquitin specific peptidase 51	-0.109	5.829
ILMN_2043728	ZNF341	zinc finger protein 341	-0.109	2.355
ILMN_2054461	ZCWPW2	zinc finger CW-type and PWWP domain containing 2	-0.109	5.463
ILMN_2111255	VIT	vitrin	-0.109	5.739
ILMN_2171783	CPEB3	cytoplasmic polyadenylation element binding protein 3	-0.109	4.557
ILMN_2320480			-0.109	2.196
ILMN_2363426	MAX	MYC associated factor X	-0.109	2.433
ILMN_2379313	ZNF493	zinc finger protein 493	-0.109	4.684
ILMN_2387919	PRKAG2	protein kinase AMP-activated non-catalytic subunit gamma 2	-0.109	2.564
ILMN_3306173	MED7	mediator complex subunit 7	-0.109	2.294
ILMN_1662731			-0.11	5.981
ILMN_1663054			-0.11	5.657
ILMN_1665601			-0.11	1.964
ILMN_1699978	TMEM255A	transmembrane protein 255A	-0.11	4.815
ILMN_1702928	FBXO9	F-box protein 9	-0.11	5.504
ILMN_1725518	ANGPTL6	angiopoietin like 6	-0.11	8.606
ILMN_1731616	DCLK1	doublecortin like kinase 1	-0.11	7.018
ILMN_1737252	NRG1	neuregulin 1	-0.11	3.29
ILMN_1740508	KCNMA1	potassium calcium-activated channel subfamily M alpha 1	-0.11	4.148
ILMN_1744239	FEM1B	fem-1 homolog B	-0.11	5.761
ILMN_1753008	REXO1	RNA exonuclease 1 homolog	-0.11	3.027
ILMN_1765254			-0.11	8.603
ILMN_1773271	SCN7A	sodium voltage-gated channel alpha subunit 7	-0.11	5.852
ILMN_1795025			-0.11	4.217
ILMN_1798546	HDAC6	histone deacetylase 6	-0.11	2.196
ILMN_2052863	RNF5P1	ring finger protein 5 pseudogene 1	-0.11	2.05
ILMN_2058975	UFL1	UFM1 specific ligase 1	-0.11	1.988
ILMN_2116827	RGPD1	RANBP2-like and GRIP domain containing 1	-0.11	2.838
ILMN_2193175	TIMMDC1	translocase of inner mitochondrial membrane domain containing 1	-0.11	6.474
ILMN_2199926	OR7E37P	olfactory receptor family 7 subfamily E member 37 pseudogene	-0.11	4.16
ILMN_2358784	ASB3	ankyrin repeat and SOCS box containing 3	-0.11	2.725
ILMN_2395856	TMEM218	transmembrane protein 218	-0.11	2.342
ILMN_3206390			-0.11	2.635
ILMN_3235606			-0.11	5.519
ILMN_3235912	FAM200A	family with sequence similarity 200 member A	-0.11	2.324
ILMN_3240446			-0.11	2.58
ILMN_1671183			-0.111	5.9
ILMN_1680659	C11orf63	chromosome 11 open reading frame 63	-0.111	4.019
ILMN_1711357	ZNF233	zinc finger protein 233	-0.111	7.053
ILMN_1733174			-0.111	3.015
ILMN_1733841	TCF7L1	transcription factor 7 like 1	-0.111	2.624
ILMN_1759017	ZNF333	zinc finger protein 333	-0.111	4.475
ILMN_1765696	FARSB	phenylalanyl-tRNA synthetase beta subunit	-0.111	2.878
ILMN_1778788	AMOTL2	angiomotin like 2	-0.111	4.539
ILMN_1800270	GABRG2	gamma-aminobutyric acid type A receptor gamma2 subunit	-0.111	5.885
ILMN_1823112			-0.111	3.539
ILMN_2108823	FZD7	frizzled class receptor 7	-0.111	2.411
ILMN_2163796	RABGGTB	Rab geranylgeranyltransferase beta subunit	-0.111	2.203
ILMN_2365111	MAP4K1	mitogen-activated protein kinase kinase kinase kinase 1	-0.111	3.544
ILMN_2400583	USP9X	ubiquitin specific peptidase 9, X-linked	-0.111	1.942
ILMN_2405470	KLHDC9	kelch domain containing 9	-0.111	2.95
ILMN_3200211			-0.111	3.672
ILMN_1657145	MEOX1	mesenchyme homeobox 1	-0.112	2.27
ILMN_1658384	CRTAC1	cartilage acidic protein 1	-0.112	2.613
ILMN_1683487			-0.112	3.749
ILMN_1697286			-0.112	2.218
ILMN_1715496	HTR2A	5-hydroxytryptamine receptor 2A	-0.112	2.792
ILMN_1716342	VPS50	VPS50, EARP/GARPII complex subunit	-0.112	2.336
ILMN_1731248			-0.112	2.967
ILMN_1735822	TTC30A	tetratricopeptide repeat domain 30A	-0.112	4.931
ILMN_1740490	ZFP82	ZFP82 zinc finger protein	-0.112	3.163
ILMN_1754249			-0.112	3.864
ILMN_1760320	GNB1	G protein subunit beta 1	-0.112	2.853
ILMN_1762582	ARNT	aryl hydrocarbon receptor nuclear translocator	-0.112	3.92
ILMN_1769810	ARL6IP5	ADP ribosylation factor like GTPase 6 interacting protein 5	-0.112	1.742
ILMN_1777221	SMIM11A	small integral membrane protein 11A	-0.112	2.771
ILMN_1795247	ARID2	AT-rich interaction domain 2	-0.112	2.826
ILMN_1798980	CAPZB	capping actin protein of muscle Z-line beta subunit	-0.112	1.722
ILMN_1800221			-0.112	3.019
ILMN_1833212	LINC00476	long intergenic non-protein coding RNA 476	-0.112	4.758
ILMN_1897187			-0.112	3.507
ILMN_2062687	FARP2	FERM, ARH/RhoGEF and pleckstrin domain protein 2	-0.112	3.192
ILMN_2090641	FAM110C	family with sequence similarity 110 member C	-0.112	7.272
ILMN_2234016			-0.112	2.011
ILMN_2270443	LIMK2	LIM domain kinase 2	-0.112	4.992
ILMN_2290628	IL16	interleukin 16	-0.112	6.34
ILMN_2305721	POMT1	protein O-mannosyltransferase 1	-0.112	1.932
ILMN_2328835	IP6K2	inositol hexakisphosphate kinase 2	-0.112	2.468
ILMN_3248586			-0.112	5.087
ILMN_1652198	CCM2	CCM2 scaffolding protein	-0.113	5.646
ILMN_1656979	ABO	ABO blood group (transferase A, alpha 1-3-N-acetylgalactosaminyltransferase; transferase B, alpha 1-3-galactosyltransferase)	-0.113	5.436
ILMN_1690616			-0.113	7.41
ILMN_1694878			-0.113	2.461
ILMN_1695355	FOXP2	forkhead box P2	-0.113	3.93
ILMN_1711862	RNF7	ring finger protein 7	-0.113	3.436
ILMN_1727041	EWSR1	EWS RNA binding protein 1	-0.113	2.483
ILMN_1727153			-0.113	5.029
ILMN_1731048	TLR1	toll like receptor 1	-0.113	1.914
ILMN_1733861	ARHGEF11	Rho guanine nucleotide exchange factor 11	-0.113	4.105
ILMN_1736577	ZNF688	zinc finger protein 688	-0.113	3.086
ILMN_1744316	TATDN3	TatD DNase domain containing 3	-0.113	3.051
ILMN_1759614			-0.113	5.446
ILMN_1762725	EIF3L	eukaryotic translation initiation factor 3 subunit L	-0.113	1.723
ILMN_1768117	RBM25	RNA binding motif protein 25	-0.113	2.633
ILMN_1778536	BTLA	B and T lymphocyte associated	-0.113	6.375
ILMN_1779061	ST6GALNAC3	ST6 N-acetylgalactosaminide alpha-2,6-sialyltransferase 3	-0.113	7.476
ILMN_1794282	KCNMA1	potassium calcium-activated channel subfamily M alpha 1	-0.113	6.671
ILMN_1795856			-0.113	2.537
ILMN_1795991	RTCB	RNA 2',3'-cyclic phosphate and 5'-OH ligase	-0.113	1.912
ILMN_1801610			-0.113	2.323
ILMN_1813455	SP110	SP110 nuclear body protein	-0.113	4.144
ILMN_2052438			-0.113	3.041
ILMN_2201347	ZDHHC3	zinc finger DHHC-type containing 3	-0.113	2.343
ILMN_2330845	NSF	N-ethylmaleimide sensitive factor, vesicle fusing ATPase	-0.113	2.178
ILMN_2335754	CD1E	CD1e molecule	-0.113	2.485
ILMN_2400661	ZNF626	zinc finger protein 626	-0.113	6.55
ILMN_3236045	SPINT3	serine peptidase inhibitor, Kunitz type 3	-0.113	6.219
ILMN_3249546	RASA4CP	RAS p21 protein activator 4C, pseudogene	-0.113	2.039
ILMN_3289172			-0.113	1.829
ILMN_1653762	NRSN1	neurensin 1	-0.114	4.672
ILMN_1662848	TXNDC15	thioredoxin domain containing 15	-0.114	2.256
ILMN_1669425	NEUROD1	neuronal differentiation 1	-0.114	8.552
ILMN_1676003	PNOC	prepronociceptin	-0.114	3.813
ILMN_1680171	MFF	mitochondrial fission factor	-0.114	1.794
ILMN_1692707	PTRHD1	peptidyl-tRNA hydrolase domain containing 1	-0.114	1.885
ILMN_1693269	GNG8	G protein subunit gamma 8	-0.114	7.043
ILMN_1723230	PDE5A	phosphodiesterase 5A	-0.114	4.605
ILMN_1725906			-0.114	6.156
ILMN_1731862	ITIH5	inter-alpha-trypsin inhibitor heavy chain family member 5	-0.114	4.383
ILMN_1735353	IRX1	iroquois homeobox 1	-0.114	2.763
ILMN_1745826			-0.114	5.193
ILMN_3246424			-0.114	3.177
ILMN_3263062	FAM215A	family with sequence similarity 215 member A (non-protein coding)	-0.114	5.303
ILMN_1658513	IQSEC2	IQ motif and Sec7 domain 2	-0.115	6.478
ILMN_1669172	PTPRR	protein tyrosine phosphatase, receptor type R	-0.115	3.598
ILMN_1669447	PYHIN1	pyrin and HIN domain family member 1	-0.115	2.873
ILMN_1672461	SPPL2B	signal peptide peptidase like 2B	-0.115	2.51
ILMN_1673119	AFF1	AF4/FMR2 family member 1	-0.115	5.535
ILMN_1684576	CLN8	ceroid-lipofuscinosis, neuronal 8	-0.115	6.813
ILMN_1688953	ARHGAP19	Rho GTPase activating protein 19	-0.115	2.497
ILMN_1689123			-0.115	2.037
ILMN_1692121	USO1	USO1 vesicle transport factor	-0.115	3.006
ILMN_1698067	NBPF14	neuroblastoma breakpoint family member 14	-0.115	2.272
ILMN_1711156			-0.115	2.453
ILMN_1715096	FAXC	failed axon connections homolog	-0.115	1.873
ILMN_1720181	CLSTN1	calsyntenin 1	-0.115	5.264
ILMN_1721968	NOVA1	NOVA alternative splicing regulator 1	-0.115	7.801
ILMN_1752281	DNAJC13	DnaJ heat shock protein family (Hsp40) member C13	-0.115	2.281
ILMN_1777318	C9orf64	chromosome 9 open reading frame 64	-0.115	1.741
ILMN_1778121	CALN1	calneuron 1	-0.115	2.662
ILMN_1788211	SNX19	sorting nexin 19	-0.115	3.264
ILMN_1788400	KIAA2022	KIAA2022	-0.115	6.356
ILMN_1793349	MOB1B	MOB kinase activator 1B	-0.115	1.74
ILMN_1797025			-0.115	6.453
ILMN_1801441	RFTN2	raftlin family member 2	-0.115	1.966
ILMN_1833478			-0.115	2.972
ILMN_1847494	SLC16A7	solute carrier family 16 member 7	-0.115	5.391
ILMN_1880103			-0.115	3.716
ILMN_2090123	DHX29	DEAH-box helicase 29	-0.115	2.73
ILMN_2215989	NEFM	neurofilament, medium polypeptide	-0.115	6.77
ILMN_2319766	RUFY2	RUN and FYVE domain containing 2	-0.115	3.306
ILMN_2330994			-0.115	2.11
ILMN_2407811	NEURL4	neuralized E3 ubiquitin protein ligase 4	-0.115	3.183
ILMN_3184670			-0.115	2.059
ILMN_3220331			-0.115	5.91
ILMN_3242125	VSTM2A	V-set and transmembrane domain containing 2A	-0.115	8.474
ILMN_1653161	SNCG	synuclein gamma	-0.116	4.834
ILMN_1658818	CAMK2D	calcium/calmodulin dependent protein kinase II delta	-0.116	8.188
ILMN_1660125	SFMBT2	Scm-like with four mbt domains 2	-0.116	4.014
ILMN_1665192	NUDT6	nudix hydrolase 6	-0.116	3.093
ILMN_1679693	TMEM87B	transmembrane protein 87B	-0.116	2.74
ILMN_1685398	BAD	BCL2 associated agonist of cell death	-0.116	5.482
ILMN_1692623	ADGRL3	adhesion G protein-coupled receptor L3	-0.116	8.498
ILMN_1705627	USP2	ubiquitin specific peptidase 2	-0.116	6.847
ILMN_1709092	ABCC13	ATP binding cassette subfamily C member 13 (pseudogene)	-0.116	10.11
ILMN_1713008	ABCC11	ATP binding cassette subfamily C member 11	-0.116	5.934
ILMN_1718136	UQCRHL	ubiquinol-cytochrome c reductase hinge protein like	-0.116	1.954
ILMN_1719206	EDARADD	EDAR associated death domain	-0.116	7.197
ILMN_1721869			-0.116	3.51
ILMN_1724183	CDKL1	cyclin dependent kinase like 1	-0.116	7.435
ILMN_1727284	CD4	CD4 molecule	-0.116	1.95
ILMN_1727605	FRK	fyn related Src family tyrosine kinase	-0.116	1.825
ILMN_1728724	IL17RA	interleukin 17 receptor A	-0.116	3.489
ILMN_1728779	NGLY1	N-glycanase 1	-0.116	2.226
ILMN_1766560	ANKHD1-EIF4EBP3	ANKHD1-EIF4EBP3 readthrough	-0.116	5.323
ILMN_1782890	SLC25A3	solute carrier family 25 member 3	-0.116	1.851
ILMN_1808636	LARP1B	La ribonucleoprotein domain family member 1B	-0.116	1.858
ILMN_1808850	DAB2IP	DAB2 interacting protein	-0.116	5.616
ILMN_1813206	CP	ceruloplasmin (ferroxidase)	-0.116	3.11
ILMN_1853160			-0.116	4.452
ILMN_1904282			-0.116	4.236
ILMN_2043306	EPB41L5	erythrocyte membrane protein band 4.1 like 5	-0.116	3.949
ILMN_2080760	SNX22	sorting nexin 22	-0.116	3.542
ILMN_2115379	ERP44	endoplasmic reticulum protein 44	-0.116	6.615
ILMN_2123557	MIGA1	mitoguardin 1	-0.116	7.901
ILMN_2139125	LRFN5	leucine rich repeat and fibronectin type III domain containing 5	-0.116	2.555
ILMN_2191167	SLC30A4	solute carrier family 30 member 4	-0.116	4.084
ILMN_2412807	DCTN1	dynactin subunit 1	-0.116	2.309
ILMN_3279449			-0.116	8.369
ILMN_1655194	JADE1	jade family PHD finger 1	-0.117	2.585
ILMN_1658904			-0.117	3.593
ILMN_1660204			-0.117	2.366
ILMN_1665203	SUMO4	small ubiquitin-like modifier 4	-0.117	4.342
ILMN_1667418	TMEM114	transmembrane protein 114	-0.117	2.239
ILMN_1668876	HECTD2	HECT domain E3 ubiquitin protein ligase 2	-0.117	5.611
ILMN_1672102	PTPRB	protein tyrosine phosphatase, receptor type B	-0.117	3.823
ILMN_1675100	EDNRB	endothelin receptor type B	-0.117	6.525
ILMN_1676222	C16orf89	chromosome 16 open reading frame 89	-0.117	6.012
ILMN_1683065	COA5	cytochrome c oxidase assembly factor 5	-0.117	2.104
ILMN_1687429	CHKA	choline kinase alpha	-0.117	8.451
ILMN_1696031			-0.117	2.111
ILMN_1718265	ATG5	autophagy related 5	-0.117	2.068
ILMN_1727778	NTNG1	netrin G1	-0.117	3.045
ILMN_1732644			-0.117	3.302
ILMN_1738494	AQP7	aquaporin 7	-0.117	7.384
ILMN_1739263			-0.117	2.835
ILMN_1739854	KATNBL1	katanin regulatory subunit B1 like 1	-0.117	2.55
ILMN_1748907	UBQLNL	ubiquilin-like	-0.117	6.488
ILMN_1766366	ICA1L	islet cell autoantigen 1 like	-0.117	3.367
ILMN_1791409	ITGA7	integrin subunit alpha 7	-0.117	3.033
ILMN_1879480	CCNG2	cyclin G2	-0.117	3.463
ILMN_2131447	LRRC3B	leucine rich repeat containing 3B	-0.117	7.084
ILMN_2184231	CHRDL1	chordin like 1	-0.117	4.252
ILMN_2216637	STK32B	serine/threonine kinase 32B	-0.117	4.355
ILMN_2347805	EXOC1	exocyst complex component 1	-0.117	2.379
ILMN_3248309			-0.117	3.634
ILMN_1656504	ZNF304	zinc finger protein 304	-0.118	4.693
ILMN_1675391	SLC24A4	solute carrier family 24 member 4	-0.118	6.038
ILMN_1676709			-0.118	5.33
ILMN_1698330	NIT1	nitrilase 1	-0.118	5.089
ILMN_1705469	RDH14	retinol dehydrogenase 14 (all-trans/9-cis/11-cis)	-0.118	2.936
ILMN_1706404			-0.118	5.615
ILMN_1735148	SEC24B	SEC24 homolog B, COPII coat complex component	-0.118	3.184
ILMN_1748309	GGT8P	gamma-glutamyltransferase 8 pseudogene	-0.118	6.401
ILMN_1770818			-0.118	3.355
ILMN_1783149	CDH23	cadherin-related 23	-0.118	7.563
ILMN_1789999	SLC30A7	solute carrier family 30 member 7	-0.118	1.794
ILMN_1802971	FAM160B2	family with sequence similarity 160 member B2	-0.118	2.228
ILMN_1810324	SGCB	sarcoglycan beta	-0.118	2.383
ILMN_1813043	BHMT2	betaine--homocysteine S-methyltransferase 2	-0.118	3.199
ILMN_2134855	PIN4P1	peptidylprolyl cis/trans isomerase, NIMA-interacting 4 pseudogene 1	-0.118	4.602
ILMN_2235354	PWWP2B	PWWP domain containing 2B	-0.118	3.718
ILMN_2260725	WTAP	Wilms tumor 1 associated protein	-0.118	5.873
ILMN_2290118	MEGF9	multiple EGF like domains 9	-0.118	2.587
ILMN_2396292	ZNF655	zinc finger protein 655	-0.118	9.27
ILMN_3240981			-0.118	3.899
ILMN_3283244			-0.118	3.804
ILMN_3284366			-0.118	2.771
ILMN_1654043			-0.119	5.443
ILMN_1678233	CHRDL1	chordin like 1	-0.119	3.702
ILMN_1684034	STAT5B	signal transducer and activator of transcription 5B	-0.119	3.49
ILMN_1697804	NEGR1	neuronal growth regulator 1	-0.119	6.252
ILMN_1699323			-0.119	4.444
ILMN_1705783	NXF1	nuclear RNA export factor 1	-0.119	1.766
ILMN_1707506	YTHDC1	YTH domain containing 1	-0.119	3.083
ILMN_1710017	CD79B	CD79b molecule	-0.119	2.633
ILMN_1715113	HARS2	histidyl-tRNA synthetase 2, mitochondrial	-0.119	1.765
ILMN_1728147	OVCH2	ovochymase 2 (gene/pseudogene)	-0.119	7.381
ILMN_1747673			-0.119	5.132
ILMN_1751598	SESN2	sestrin 2	-0.119	5.192
ILMN_1761915	BRWD1	bromodomain and WD repeat domain containing 1	-0.119	3.296
ILMN_1772486	ELF2	E74 like ETS transcription factor 2	-0.119	1.978
ILMN_1775269	EID1	EP300 interacting inhibitor of differentiation 1	-0.119	2.867
ILMN_2148507	ANKRD13C	ankyrin repeat domain 13C	-0.119	2.322
ILMN_2164978	PDP2	pyruvate dehyrogenase phosphatase catalytic subunit 2	-0.119	2.326
ILMN_2310896	NLRP3	NLR family pyrin domain containing 3	-0.119	2.166
ILMN_2344221	IGSF5	immunoglobulin superfamily member 5	-0.119	6.326
ILMN_2347807	EXOC1	exocyst complex component 1	-0.119	1.806
ILMN_3238123	ZNF844	zinc finger protein 844	-0.119	5.23
ILMN_1654518	LRCH4	leucine rich repeats and calponin homology domain containing 4	-0.12	1.921
ILMN_1659845	KIAA0355	KIAA0355	-0.12	2.461
ILMN_1680617	PLXNA2	plexin A2	-0.12	6.987
ILMN_1687410	OSBPL11	oxysterol binding protein like 11	-0.12	3.175
ILMN_1697166	C9orf78	chromosome 9 open reading frame 78	-0.12	2.755
ILMN_1699334	AATK	apoptosis associated tyrosine kinase	-0.12	3.616
ILMN_1706075	SF3B1	splicing factor 3b subunit 1	-0.12	2.671
ILMN_1707236	HCCS	holocytochrome c synthase	-0.12	1.82
ILMN_1736692	SRL	sarcalumenin	-0.12	2.152
ILMN_1739714	SCUBE1	signal peptide, CUB domain and EGF like domain containing 1	-0.12	6.905
ILMN_1753388	ABCA10	ATP binding cassette subfamily A member 10	-0.12	8.768
ILMN_1774250	BPIFA1	BPI fold containing family A member 1	-0.12	7.45
ILMN_1796464	WDR37	WD repeat domain 37	-0.12	3.314
ILMN_1810712	ARHGEF12	Rho guanine nucleotide exchange factor 12	-0.12	3.307
ILMN_2048793	CIAO1	cytosolic iron-sulfur assembly component 1	-0.12	3.491
ILMN_2083593	TTC32	tetratricopeptide repeat domain 32	-0.12	2.881
ILMN_2152178	FAN1	FANCD2/FANCI-associated nuclease 1	-0.12	2.965
ILMN_2176955	CUL5	cullin 5	-0.12	3.012
ILMN_2246555	MUC4	mucin 4, cell surface associated	-0.12	6.774
ILMN_2384158	CNGA3	cyclic nucleotide gated channel alpha 3	-0.12	4.348
ILMN_2387712	AK5	adenylate kinase 5	-0.12	5.184
ILMN_2415722	RPS29	ribosomal protein S29	-0.12	2.173
ILMN_3190417			-0.12	5.055
ILMN_3221156			-0.12	4.636
ILMN_1655296	UTRN	utrophin	-0.121	4.765
ILMN_1670912	ACVR2A	activin A receptor type 2A	-0.121	5.252
ILMN_1673329	CTAGE6	CTAGE family member 6	-0.121	3.711
ILMN_1678629	DOCK7	dedicator of cytokinesis 7	-0.121	3.007
ILMN_1679324	EIF1B	eukaryotic translation initiation factor 1B	-0.121	2.211
ILMN_1683178	JAK2	Janus kinase 2	-0.121	2.035
ILMN_1687568			-0.121	5.631
ILMN_1689528			-0.121	3.939
ILMN_1691790	DACT2	dishevelled binding antagonist of beta catenin 2	-0.121	3.506
ILMN_1693438	FBXL12	F-box and leucine rich repeat protein 12	-0.121	3.575
ILMN_1714808			-0.121	2.502
ILMN_1741143	TXK	TXK tyrosine kinase	-0.121	6.682
ILMN_1754584	POLR2J4	RNA polymerase II subunit J4, pseudogene	-0.121	2.444
ILMN_1771689	EXD2	exonuclease 3'-5' domain containing 2	-0.121	2.903
ILMN_1775012	BBS7	Bardet-Biedl syndrome 7	-0.121	4.579
ILMN_1775163	PDE1A	phosphodiesterase 1A	-0.121	2.598
ILMN_1778013			-0.121	2.049
ILMN_1779800	MARK1	microtubule affinity regulating kinase 1	-0.121	2.11
ILMN_1783161	DAB2IP	DAB2 interacting protein	-0.121	3.396
ILMN_1788017	HSH2D	hematopoietic SH2 domain containing	-0.121	1.899
ILMN_1790014			-0.121	2.782
ILMN_1791270	CDH10	cadherin 10	-0.121	8.279
ILMN_1805800	RAB5A	RAB5A, member RAS oncogene family	-0.121	2.685
ILMN_1815812	CDIP1	cell death inducing p53 target 1	-0.121	6.104
ILMN_1821397	NCK1	NCK adaptor protein 1	-0.121	5.374
ILMN_2046611	MCOLN3	mucolipin 3	-0.121	2.995
ILMN_2170080	CIDECP	cell death-inducing DFFA-like effector c pseudogene	-0.121	4.234
ILMN_2275583			-0.121	4.996
ILMN_2291455	FAM102A	family with sequence similarity 102 member A	-0.121	4.097
ILMN_2360202	PPP2R2B	protein phosphatase 2 regulatory subunit Bbeta	-0.121	3.807
ILMN_2400644	SRGAP3	SLIT-ROBO Rho GTPase activating protein 3	-0.121	2.82
ILMN_3176403			-0.121	3.416
ILMN_3181910			-0.121	3.839
ILMN_3202734			-0.121	2.721
ILMN_3242330	FAM65C	family with sequence similarity 65 member C	-0.121	2.935
ILMN_3243686	LTN1	listerin E3 ubiquitin protein ligase 1	-0.121	3.034
ILMN_1654013	HID1	HID1 domain containing	-0.122	1.878
ILMN_1659495	HBS1L	HBS1 like translational GTPase	-0.122	4.509
ILMN_1682335			-0.122	6.515
ILMN_1694799	PIAS2	protein inhibitor of activated STAT 2	-0.122	2.285
ILMN_1706419	TM6SF2	transmembrane 6 superfamily member 2	-0.122	2.735
ILMN_1715532	AKAP12	A-kinase anchoring protein 12	-0.122	3.109
ILMN_1737738	NDUFA12	NADH:ubiquinone oxidoreductase subunit A12	-0.122	1.911
ILMN_1752333	SLC35E1	solute carrier family 35 member E1	-0.122	2.185
ILMN_1774132	MAP6	microtubule associated protein 6	-0.122	3.041
ILMN_1806328	PDIK1L	PDLIM1 interacting kinase 1 like	-0.122	2.675
ILMN_1814200	BMP2K	BMP2 inducible kinase	-0.122	4.551
ILMN_2087702	MYH9	myosin, heavy chain 9, non-muscle	-0.122	2.86
ILMN_2103397	ZNF234	zinc finger protein 234	-0.122	2.35
ILMN_2335319	KCNG3	potassium voltage-gated channel modifier subfamily G member 3	-0.122	6.484
ILMN_3248663	SCARNA7	small Cajal body-specific RNA 7	-0.122	4.437
ILMN_1651428			-0.123	2.549
ILMN_1676010	SP1	Sp1 transcription factor	-0.123	2.865
ILMN_1700923	ATG4C	autophagy related 4C cysteine peptidase	-0.123	3.088
ILMN_1712523	MAP6	microtubule associated protein 6	-0.123	3.509
ILMN_1726755	COPS4	COP9 signalosome subunit 4	-0.123	2.478
ILMN_1763745	CCNJL	cyclin J like	-0.123	4.299
ILMN_1768798			-0.123	3.105
ILMN_1771870	FAM98C	family with sequence similarity 98 member C	-0.123	3.691
ILMN_1779177	U2AF1L4	U2 small nuclear RNA auxiliary factor 1 like 4	-0.123	3.744
ILMN_1779279	MAPK1IP1L	mitogen-activated protein kinase 1 interacting protein 1 like	-0.123	2.38
ILMN_1787885	NUDT18	nudix hydrolase 18	-0.123	2.186
ILMN_1846249			-0.123	2.62
ILMN_2390974	DNAJB2	DnaJ heat shock protein family (Hsp40) member B2	-0.123	2.314
ILMN_2395974	PRDX3	peroxiredoxin 3	-0.123	1.738
ILMN_3234936	EYS	eyes shut homolog (Drosophila)	-0.123	6.331
ILMN_3245287			-0.123	2.362
ILMN_3299579			-0.123	3.147
ILMN_1659678	GABRA2	gamma-aminobutyric acid type A receptor alpha2 subunit	-0.124	2.851
ILMN_1663010	MROH5	maestro heat like repeat family member 5	-0.124	7.885
ILMN_1669023	FHL5	four and a half LIM domains 5	-0.124	4.357
ILMN_1680814	EDN2	endothelin 2	-0.124	3.433
ILMN_1693635	TSPYL2	TSPY like 2	-0.124	2.605
ILMN_1700067	BTN3A2	butyrophilin subfamily 3 member A2	-0.124	2.236
ILMN_1703180	ETV3	ETS variant 3	-0.124	3.764
ILMN_1705921			-0.124	4.027
ILMN_1707200	B4GALNT2	beta-1,4-N-acetyl-galactosaminyltransferase 2	-0.124	4.916
ILMN_1711766	SKP1	S-phase kinase-associated protein 1	-0.124	2.024
ILMN_1737935	MACF1	microtubule-actin crosslinking factor 1	-0.124	2.371
ILMN_1738751			-0.124	5.625
ILMN_1742358	CA14	carbonic anhydrase 14	-0.124	6.006
ILMN_1751871	STK11	serine/threonine kinase 11	-0.124	2.712
ILMN_1759396	NNT	nicotinamide nucleotide transhydrogenase	-0.124	2.002
ILMN_1763267	ZFYVE28	zinc finger FYVE-type containing 28	-0.124	9.053
ILMN_1766045	SH3GLB1	SH3 domain containing GRB2 like endophilin B1	-0.124	2.157
ILMN_1778599	SP140	SP140 nuclear body protein	-0.124	3.421
ILMN_1782385	POLR2A	RNA polymerase II subunit A	-0.124	1.953
ILMN_1787973			-0.124	5.193
ILMN_1808148	SMCHD1	structural maintenance of chromosomes flexible hinge domain containing 1	-0.124	7.19
ILMN_2066534	TMEM74	transmembrane protein 74	-0.124	4.642
ILMN_2128750	PTTG1IP	pituitary tumor-transforming 1 interacting protein	-0.124	2.145
ILMN_2175474	MTRF1L	mitochondrial translational release factor 1 like	-0.124	2.755
ILMN_2367063	TPK1	thiamin pyrophosphokinase 1	-0.124	2.891
ILMN_3187852	KANSL3	KAT8 regulatory NSL complex subunit 3	-0.124	2.778
ILMN_3236825	RAPGEF5	Rap guanine nucleotide exchange factor 5	-0.124	1.872
ILMN_3241921	GLRA4	glycine receptor alpha 4	-0.124	9.58
ILMN_3243831	CAPN6	calpain 6	-0.124	3.133
ILMN_3245236	FBRS	fibrosin	-0.124	2.381
ILMN_1657399	RFX6	regulatory factor X6	-0.125	8.468
ILMN_1664921	PPP6C	protein phosphatase 6 catalytic subunit	-0.125	3.31
ILMN_1665831	CLPTM1	CLPTM1, transmembrane protein	-0.125	2.536
ILMN_1683932	ZNF425	zinc finger protein 425	-0.125	5.004
ILMN_1690999	MED23	mediator complex subunit 23	-0.125	2.295
ILMN_1696394	IL6R	interleukin 6 receptor	-0.125	8.648
ILMN_1714023	SLC9A5	solute carrier family 9 member A5	-0.125	5.455
ILMN_1744817	UGT1A1	UDP glucuronosyltransferase family 1 member A1	-0.125	3.93
ILMN_1755487	TTC28	tetratricopeptide repeat domain 28	-0.125	6.356
ILMN_1796835	RWDD3	RWD domain containing 3	-0.125	4.624
ILMN_1807710	HINT1	histidine triad nucleotide binding protein 1	-0.125	1.897
ILMN_1809344	BTBD10	BTB domain containing 10	-0.125	4.653
ILMN_1809347			-0.125	3.168
ILMN_1890362			-0.125	5.151
ILMN_2121316	GORAB	golgin, RAB6 interacting	-0.125	2.187
ILMN_2123119	MFSD8	major facilitator superfamily domain containing 8	-0.125	2.509
ILMN_2144791	GOLGA6B	golgin A6 family member B	-0.125	2.771
ILMN_2257665	PARL	presenilin associated rhomboid like	-0.125	2.93
ILMN_2358277	RSRC2	arginine and serine rich coiled-coil 2	-0.125	3.396
ILMN_3215138			-0.125	9.088
ILMN_3251620	JMY	junction mediating and regulatory protein, p53 cofactor	-0.125	1.98
ILMN_3262840			-0.125	6.996
ILMN_3268152			-0.125	2.921
ILMN_3268165			-0.125	2.611
ILMN_3295651			-0.125	8.592
ILMN_3301033			-0.125	2.382
ILMN_1651504	FAM193A	family with sequence similarity 193 member A	-0.126	3.617
ILMN_1658759	PEX19	peroxisomal biogenesis factor 19	-0.126	4.625
ILMN_1670640	ZNF664	zinc finger protein 664	-0.126	2.136
ILMN_1697006			-0.126	4.12
ILMN_1707968			-0.126	7.065
ILMN_1725300	KMT2C	lysine methyltransferase 2C	-0.126	2.464
ILMN_1731181	TEX2	testis expressed 2	-0.126	3.48
ILMN_1740920	ACADSB	acyl-CoA dehydrogenase, short/branched chain	-0.126	9.007
ILMN_1749077	RIC3	RIC3 acetylcholine receptor chaperone	-0.126	4.556
ILMN_1752631	CGGBP1	CGG triplet repeat binding protein 1	-0.126	2.775
ILMN_1775590	SCAND2P	SCAN domain containing 2 pseudogene	-0.126	8.694
ILMN_1778064	FICD	FIC domain containing	-0.126	3.362
ILMN_2104830	ACP2	acid phosphatase 2, lysosomal	-0.126	2.224
ILMN_2133638	CTDNEP1	CTD nuclear envelope phosphatase 1	-0.126	4.302
ILMN_3248595			-0.126	3.707
ILMN_3306632			-0.126	9.159
ILMN_1664008			-0.127	7.101
ILMN_1672834	SSH2	slingshot protein phosphatase 2	-0.127	2.722
ILMN_1673261	EPS8L3	EPS8 like 3	-0.127	2.622
ILMN_1685886	MAPK4	mitogen-activated protein kinase 4	-0.127	3.73
ILMN_1687896	PIK3C3	phosphatidylinositol 3-kinase catalytic subunit type 3	-0.127	3.252
ILMN_1690546	PPP3CC	protein phosphatase 3 catalytic subunit gamma	-0.127	2.344
ILMN_1690621	ADGRV1	adhesion G protein-coupled receptor V1	-0.127	2.834
ILMN_1691881			-0.127	3.385
ILMN_1704247	LAMA3	laminin subunit alpha 3	-0.127	4.197
ILMN_1708502	AFF4	AF4/FMR2 family member 4	-0.127	2.349
ILMN_1709549			-0.127	2.661
ILMN_1712019	ANKRD17	ankyrin repeat domain 17	-0.127	2.634
ILMN_1713756	GLUD1	glutamate dehydrogenase 1	-0.127	3.127
ILMN_1722845	RAB3B	RAB3B, member RAS oncogene family	-0.127	3.962
ILMN_1723542			-0.127	2.882
ILMN_1724966			-0.127	5.334
ILMN_1725675	ABCC6	ATP binding cassette subfamily C member 6	-0.127	2.482
ILMN_1726678			-0.127	5.324
ILMN_1734702	MANEA	mannosidase endo-alpha	-0.127	2.411
ILMN_1735075	PGBD2	piggyBac transposable element derived 2	-0.127	3.181
ILMN_1738342	METTL15	methyltransferase like 15	-0.127	4.379
ILMN_1743592			-0.127	6.923
ILMN_1751199			-0.127	7.322
ILMN_1767365	PAK1	p21 (RAC1) activated kinase 1	-0.127	2.554
ILMN_1784783	NME5	NME/NM23 family member 5	-0.127	3.867
ILMN_1803254			-0.127	3.726
ILMN_2057826	PHF3	PHD finger protein 3	-0.127	2.38
ILMN_2154287	ACCS	1-aminocyclopropane-1-carboxylate synthase homolog (inactive)	-0.127	2.783
ILMN_2185339	LRTOMT	leucine rich transmembrane and O-methyltransferase domain containing	-0.127	4.655
ILMN_3301197	LAMTOR3	late endosomal/lysosomal adaptor, MAPK and MTOR activator 3	-0.127	7.777
ILMN_1666493	CCR10	C-C motif chemokine receptor 10	-0.128	6.281
ILMN_1667577	LCMT2	leucine carboxyl methyltransferase 2	-0.128	2.539
ILMN_1717138	CLSTN1	calsyntenin 1	-0.128	6.515
ILMN_1736103	ITPR2	inositol 1,4,5-trisphosphate receptor type 2	-0.128	2.01
ILMN_1748090	SLC2A11	solute carrier family 2 member 11	-0.128	4.379
ILMN_1753064	TTC13	tetratricopeptide repeat domain 13	-0.128	2.34
ILMN_1768505	IL13RA1	interleukin 13 receptor subunit alpha 1	-0.128	1.969
ILMN_1775441	ARHGAP24	Rho GTPase activating protein 24	-0.128	6.398
ILMN_1784175	MAP10	microtubule associated protein 10	-0.128	6.053
ILMN_1803236	CLCA2	chloride channel accessory 2	-0.128	4.326
ILMN_1813669	ANKS1A	ankyrin repeat and sterile alpha motif domain containing 1A	-0.128	1.879
ILMN_2056795	USP9Y	ubiquitin specific peptidase 9, Y-linked	-0.128	2.102
ILMN_2119774	CYP2R1	cytochrome P450 family 2 subfamily R member 1	-0.128	2.923
ILMN_2337789	2022-03-02	membrane associated ring-CH-type finger 2	-0.128	2.597
ILMN_2394381	CLN3	CLN3, battenin	-0.128	1.723
ILMN_3251085	RBBP4	RB binding protein 4, chromatin remodeling factor	-0.128	2.12
ILMN_1670875	PPM1D	protein phosphatase, Mg2+/Mn2+ dependent 1D	-0.129	3.295
ILMN_1684922			-0.129	1.765
ILMN_1697054	LRRN4CL	LRRN4 C-terminal like	-0.129	4.156
ILMN_1699814	TLL1	tolloid like 1	-0.129	5.875
ILMN_1700488	PPARA	peroxisome proliferator activated receptor alpha	-0.129	6.788
ILMN_1706357	RFX2	regulatory factor X2	-0.129	3.449
ILMN_1706901	HOXD13	homeobox D13	-0.129	1.925
ILMN_1720344	NIPA2	non imprinted in Prader-Willi/Angelman syndrome 2	-0.129	1.801
ILMN_1739532	DPRXP4	divergent-paired related homeobox pseudogene 4	-0.129	6.381
ILMN_1741502	SLC2A13	solute carrier family 2 member 13	-0.129	7.334
ILMN_1777895	LRRC37B	leucine rich repeat containing 37B	-0.129	2.823
ILMN_1780756	RBM23	RNA binding motif protein 23	-0.129	2.994
ILMN_1784651	NAGA	alpha-N-acetylgalactosaminidase	-0.129	6.589
ILMN_1801845	DNAL4	dynein axonemal light chain 4	-0.129	2.817
ILMN_1811148	BMP2K	BMP2 inducible kinase	-0.129	4.588
ILMN_1812473	MLLT3	MLLT3, super elongation complex subunit	-0.129	6.386
ILMN_1843585			-0.129	8.167
ILMN_2142935	BLNK	B-cell linker	-0.129	4.359
ILMN_2233454	SPTLC3	serine palmitoyltransferase long chain base subunit 3	-0.129	8.152
ILMN_2411317	SLC5A12	solute carrier family 5 member 12	-0.129	1.801
ILMN_3182069			-0.129	7.183
ILMN_3226955	RELL1	RELT like 1	-0.129	6.514
ILMN_3240788	COL28A1	collagen type XXVIII alpha 1 chain	-0.129	3.153
ILMN_3243928	DDX60L	DEAD-box helicase 60-like	-0.129	2.874
ILMN_1656254	NOTCH2NL	notch 2 N-terminal like	-0.13	3.07
ILMN_1681678	CTDSP1	CTD small phosphatase 1	-0.13	4.61
ILMN_1681846	ZNF540	zinc finger protein 540	-0.13	6.519
ILMN_1684155			-0.13	4.292
ILMN_1716682			-0.13	6.395
ILMN_1724309	FAM35A	family with sequence similarity 35 member A	-0.13	5.574
ILMN_1734543	PTPRE	protein tyrosine phosphatase, receptor type E	-0.13	1.795
ILMN_1742109	DNAJC19	DnaJ heat shock protein family (Hsp40) member C19	-0.13	4.204
ILMN_1758229	QSOX1	quiescin sulfhydryl oxidase 1	-0.13	3.365
ILMN_1778425	DPP10	dipeptidyl peptidase like 10	-0.13	8.491
ILMN_1787591	XPA	XPA, DNA damage recognition and repair factor	-0.13	4.569
[truncated: 5,819 more rows]
